# Supplementary material for: Genomic and proteomic analyses of the maize root isolate Rhodococcus erythropolis NI86/21 reveal extensive genome plasticity and parallel evolution of herbicide degradation
Source: Appl Environ Microbiol. 2026 Jan 28;92(2):e02407-25. doi: 10.1128/aem.02407-25 (PMC12915292; doi:10.1128/aem.02407-25)
Supplement: Table S1 — Summary of annotated genomic and proteomic features of NI86/21. [file aem.02407-25-s0002.xlsx]

## Sheet: R. erythropolis NI86_21
Supplementary Table 1. Summary of annotated genetic features including gene identifiers, GC% content, and classification of loci as chromosomal, plasmid-derived, or horizontally acquired (HGT), based on genome annotation and PlasmidHunter predictions. The table also indicates whether each gene was detected in the proteome dataset and includes the corresponding proteome ID. Genetic regions highlig…
Contig	Start	Stop	RefSeq	GenBank	Product	In Proteome with ID
NZ_JABBPH010000001.1	77	299	WP_064113411.1	HG717_RS00005	hypothetical protein	N/A
NZ_JABBPH010000001.1	663	1572	WP_064113410.1	HG717_RS00010	DUF3800 domain-containing protein	WP_064113410.1
NZ_JABBPH010000001.1	1845	3834	WP_209923330.1	HG717_RS00015	AAA family ATPase	WP_209923330.1
NZ_JABBPH010000001.1	3960	4377	WP_064113408.1	HG717_RS00020	transposase	N/A
NZ_JABBPH010000001.1	4655	5375	WP_082900914.1	HG717_RS00025	DDE-type integrase/transposase/recombinase	N/A
NZ_JABBPH010000001.1	5498	6179	WP_209923328.1	HG717_RS00030	hypothetical protein	N/A
NZ_JABBPH010000001.1	6786	7566	WP_058037327.1	HG717_RS00035	sulfite exporter TauE/SafE family protein	N/A
NZ_JABBPH010000001.1	7624	8026	WP_222671089.1	HG717_RS00040	DUF302 domain-containing protein	WP_222671089.1
NZ_JABBPH010000001.1	8068	8296	WP_058037328.1	HG717_RS00045	DUF2892 domain-containing protein	N/A
NZ_JABBPH010000001.1	8348	8732	WP_222671554.1	HG717_RS00050	hypothetical protein	N/A
NZ_JABBPH010000001.1	9099	9660	WP_027494243.1	HG717_RS00060	universal stress protein	WP_027494243.1
NZ_JABBPH010000001.1	9686	10052	WP_027494244.1	HG717_RS00065	fluoride efflux transporter CrcB	N/A
NZ_JABBPH010000001.1	10048	10534	WP_027494245.1	HG717_RS00070	CrcB family protein	N/A
NZ_JABBPH010000001.1	11491	12088	WP_222671090.1	HG717_RS00075	recombinase family protein	WP_222671090.1
NZ_JABBPH010000001.1	12201	12600	WP_222671091.1	HG717_RS00080	acyl-CoA thioesterase domain-containing protein	WP_222671091.1
NZ_JABBPH010000001.1	12625	12913	WP_222671092.1	HG717_RS00085	hypothetical protein	N/A
NZ_JABBPH010000001.1	13022	13541	WP_222671093.1	HG717_RS00090	MarR family winged helix-turn-helix transcriptional regulator	WP_222671093.1
NZ_JABBPH010000001.1	14354	14708	WP_222671094.1	HG717_RS00095	helix-turn-helix transcriptional regulator	WP_222671094.1
NZ_JABBPH010000001.1	15282	15957	WP_222671095.1	HG717_RS00100	TetR/AcrR family transcriptional regulator	WP_222671095.1
NZ_JABBPH010000001.1	16066	17194	WP_222671096.1	HG717_RS00105	DUF2637 domain-containing protein	N/A
NZ_JABBPH010000001.1	17275	17644	WP_372461206.1	HG717_RS38765	hypothetical protein	WP_372461206.1
NZ_JABBPH010000001.1	17640	18558	WP_222671098.1	HG717_RS00115	ParA family protein	WP_222671098.1
NZ_JABBPH010000001.1	19131	19686	WP_222671099.1	HG717_RS00120	hypothetical protein	N/A
NZ_JABBPH010000001.1	19798	20032	WP_222671100.1	HG717_RS00125	hypothetical protein	N/A
NZ_JABBPH010000001.1	20094	20382	WP_222671101.1	HG717_RS00130	hypothetical protein	N/A
NZ_JABBPH010000001.1	20549	21722	WP_222671102.1	HG717_RS00135	Replication protein Rep	N/A
NZ_JABBPH010000001.1	21955	22126	WP_261779114.1	HG717_RS00140	hypothetical protein	N/A
NZ_JABBPH010000001.1	22869	23349	WP_261779115.1	HG717_RS00145	hypothetical protein	WP_261779115.1
NZ_JABBPH010000001.1	23345	23714	WP_222671104.1	HG717_RS00150	hypothetical protein	WP_222671104.1
NZ_JABBPH010000001.1	23843	28130	WP_308115609.1	HG717_RS00155	MobF family relaxase	WP_308115609.1
NZ_JABBPH010000001.1	28944	29511	WP_222671106.1	HG717_RS00160	HNH endonuclease	N/A
NZ_JABBPH010000001.1	29941	30124	WP_222671107.1	HG717_RS00165	hypothetical protein	WP_222671107.1
NZ_JABBPH010000001.1	30295	30607	WP_222671108.1	HG717_RS00170	hypothetical protein	N/A
NZ_JABBPH010000001.1	31280	34241	WP_222671109.1	HG717_RS00175	type I polyketide synthase	WP_222671109.1
NZ_JABBPH010000001.1	34237	36784	WP_222671110.1	HG717_RS00180	condensation domain-containing protein	WP_222671110.1
NZ_JABBPH010000001.1	36780	39858	WP_222671111.1	HG717_RS00185	non-ribosomal peptide synthetase	WP_222671111.1
NZ_JABBPH010000001.1	39854	40811	WP_222671112.1	HG717_RS00190	TauD/TfdA family dioxygenase	WP_222671112.1
NZ_JABBPH010000001.1	41184	42276	WP_222671113.1	HG717_RS00195	PLP-dependent aminotransferase family protein	WP_222671113.1
NZ_JABBPH010000001.1	42272	43862	WP_222671114.1	HG717_RS00200	amino acid adenylation domain-containing protein	WP_222671114.1
NZ_JABBPH010000001.1	43965	45048	WP_222671115.1	HG717_RS00205	CmcI family methyltransferase	WP_222671115.1
NZ_JABBPH010000001.1	45293	45491	WP_222671116.1	HG717_RS00210	hypothetical protein	N/A
NZ_JABBPH010000001.1	45793	46684	WP_222671117.1	HG717_RS00215	hypothetical protein	WP_222671117.1
NZ_JABBPH010000001.1	46856	49067	WP_222671118.1	HG717_RS00220	hypothetical protein	WP_222671118.1
NZ_JABBPH010000001.1	49641	50853	WP_222671119.1	HG717_RS00225	protein kinase	WP_222671119.1
NZ_JABBPH010000001.1	50986	51166	WP_222671120.1	HG717_RS00230	hypothetical protein	WP_222671120.1
NZ_JABBPH010000001.1	51180	52419	WP_222671121.1	HG717_RS00235	hypothetical protein	WP_222671121.1
NZ_JABBPH010000001.1	52444	54346	WP_222671122.1	HG717_RS00240	hypothetical protein	WP_222671122.1
NZ_JABBPH010000001.1	54342	56922	WP_222671123.1	HG717_RS00245	hypothetical protein	WP_222671123.1
NZ_JABBPH010000001.1	57386	58025	WP_222671124.1	HG717_RS00250	hypothetical protein	WP_222671124.1
NZ_JABBPH010000001.1	58136	58307	WP_222671125.1	HG717_RS00255	hypothetical protein	N/A
NZ_JABBPH010000001.1	58610	58832	WP_222671126.1	HG717_RS00260	hypothetical protein	WP_222671126.1
NZ_JABBPH010000001.1	58828	58957	WP_261779116.1	HG717_RS38075	hypothetical protein	N/A
NZ_JABBPH010000001.1	59152	59431	WP_222671127.1	HG717_RS00265	hypothetical protein	N/A
NZ_JABBPH010000001.1	59485	59725	WP_222671128.1	HG717_RS00270	hypothetical protein	N/A
NZ_JABBPH010000001.1	59934	60669	WP_222671129.1	HG717_RS00275	IS6 family transposase	WP_222671129.1
NZ_JABBPH010000001.1	61533	62988	WP_019749851.1	HG717_RS00285	aldehyde dehydrogenase family protein	WP_019749851.1
NZ_JABBPH010000001.1	63287	64922	WP_019749852.1	HG717_RS00290	helix-turn-helix domain-containing protein	WP_019749852.1
NZ_JABBPH010000001.1	65051	65411	WP_222671130.1	HG717_RS00295	Lsr2 family protein	WP_222671130.1
NZ_JABBPH010000001.1	65497	65746	WP_070160344.1	HG717_RS00300	hypothetical protein	WP_070160344.1
NZ_JABBPH010000001.1	65832	66033	WP_261779117.1	HG717_RS38080	DUF3024 domain-containing protein	N/A
NZ_JABBPH010000001.1	66273	66495	WP_222671131.1	HG717_RS00310	hypothetical protein	WP_222671131.1
NZ_JABBPH010000001.1	68536	69202	WP_143531328.1	HG717_RS00325	LysR family substrate-binding domain-containing protein	N/A
NZ_JABBPH010000001.1	69556	70144	WP_019749840.1	HG717_RS00330	cupin domain-containing protein	WP_019749840.1
NZ_JABBPH010000001.1	71219	71505	WP_256922089.1	HG717_RS00340	IS3 family transposase	WP_256922089.1
NZ_JABBPH010000001.1	72827	73934	WP_222671133.1	HG717_RS00350	IS110 family transposase	N/A
NZ_JABBPH010000001.1	74038	74869	WP_261779180.1	HG717_RS00355	IS3 family transposase	N/A
NZ_JABBPH010000001.1	74820	75126	WP_029256938.1	HG717_RS00360	transposase	WP_029256938.1
NZ_JABBPH010000001.1	75458	76271	WP_019749834.1	HG717_RS00365	SDR family oxidoreductase	WP_019749834.1
NZ_JABBPH010000001.1	77264	77936	WP_007732122.1	HG717_RS00370	TetR/AcrR family transcriptional regulator	WP_007732122.1
NZ_JABBPH010000001.1	78072	79242	WP_007732108.1	HG717_RS00375	VOC family protein	N/A
NZ_JABBPH010000001.1	79238	80177	WP_007732106.1	HG717_RS00380	fumarylacetoacetate hydrolase family protein	WP_007732106.1
NZ_JABBPH010000001.1	80244	81783	WP_037134792.1	HG717_RS00385	bifunctional 3-(3-hydroxy-phenyl)propionate/3-hydroxycinnamic acid hydroxylase	N/A
NZ_JABBPH010000001.1	81845	83048	WP_019749830.1	HG717_RS00390	cytochrome P450	N/A
NZ_JABBPH010000001.1	83044	83242	WP_007728158.1	HG717_RS00395	ferredoxin	WP_007728158.1
NZ_JABBPH010000001.1	83238	84387	WP_033237209.1	HG717_RS00400	NAD(P)/FAD-dependent oxidoreductase	N/A
NZ_JABBPH010000001.1	84398	84809	WP_222671135.1	HG717_RS00405	hypothetical protein	N/A
NZ_JABBPH010000001.1	85088	85247	WP_007728147.1	HG717_RS00410	hypothetical protein	N/A
NZ_JABBPH010000001.1	85305	85926	WP_007728145.1	HG717_RS00415	GAF domain-containing protein	N/A
NZ_JABBPH010000001.1	86535	87450	WP_261779118.1	HG717_RS00420	helix-turn-helix domain-containing protein	N/A
NZ_JABBPH010000001.1	87346	87886	WP_007728164.1	HG717_RS38775	IS3 family transposase	N/A
NZ_JABBPH010000001.1	87885	88188	WP_007728166.1	HG717_RS00430	transposase	WP_007728166.1
NZ_JABBPH010000001.1	88511	90038	WP_007728168.1	HG717_RS00435	aldehyde dehydrogenase family protein	WP_007728168.1
NZ_JABBPH010000001.1	90147	90474	WP_019749615.1	HG717_RS00440	hypothetical protein	N/A
NZ_JABBPH010000001.1	90470	90830	WP_222671136.1	HG717_RS00445	hypothetical protein	N/A
NZ_JABBPH010000001.1	92120	92408	WP_007728177.1	HG717_RS00455	hypothetical protein	N/A
NZ_JABBPH010000001.1	92617	92887	WP_222671137.1	HG717_RS00460	hypothetical protein	N/A
NZ_JABBPH010000001.1	93085	95869	WP_007732511.1	HG717_RS00465	AAA family ATPase	WP_007732511.1
NZ_JABBPH010000001.1	96018	96843	WP_007732512.1	HG717_RS00470	alpha/beta fold hydrolase	WP_007732512.1
NZ_JABBPH010000001.1	96898	97222	WP_007732513.1	HG717_RS00475	putative quinol monooxygenase	WP_007732513.1
NZ_JABBPH010000001.1	97336	98029	WP_007732514.1	HG717_RS00480	SDR family NAD(P)-dependent oxidoreductase	WP_007732514.1
NZ_JABBPH010000001.1	100529	101476	WP_372436780.1	HG717_RS00490	IS3 family transposase	WP_372436780.1
NZ_JABBPH010000001.1	101784	102177	WP_222671138.1	HG717_RS00495	ANTAR domain-containing protein	N/A
NZ_JABBPH010000001.1	102311	102740	WP_019749549.1	HG717_RS00500	ATP-binding protein	WP_019749549.1
NZ_JABBPH010000001.1	102880	103672	WP_029256707.1	HG717_RS00505	SigB/SigF/SigG family RNA polymerase sigma factor	WP_029256707.1
NZ_JABBPH010000001.1	103805	103943	WP_019749547.1	HG717_RS00510	hypothetical protein	N/A
NZ_JABBPH010000001.1	104319	104619	WP_051119175.1	HG717_RS00515	MerR family transcriptional regulator	WP_051119175.1
NZ_JABBPH010000001.1	104597	104972	WP_058037999.1	HG717_RS00520	hypothetical protein	WP_058037999.1
NZ_JABBPH010000001.1	105209	105359	WP_170320429.1	HG717_RS00525	hypothetical protein	N/A
NZ_JABBPH010000001.1	105712	106012	WP_029538621.1	HG717_RS00530	hypothetical protein	WP_029538621.1
NZ_JABBPH010000001.1	106632	107457	WP_222671139.1	HG717_RS00535	ammonia-dependent NAD(+) synthetase	WP_222671139.1
NZ_JABBPH010000001.1	108212	108719	WP_080572315.1	HG717_RS38780	50S ribosomal protein L11 methyltransferase	N/A
NZ_JABBPH010000001.1	108857	109424	WP_222671140.1	HG717_RS00545	CinA family protein	WP_222671140.1
NZ_JABBPH010000001.1	111278	111680	WP_019749538.1	HG717_RS00550	low affinity iron permease family protein	WP_019749538.1
NZ_JABBPH010000001.1	111745	111991	WP_222671141.1	HG717_RS00555	DUF3618 domain-containing protein	WP_222671141.1
NZ_JABBPH010000001.1	111987	113490	WP_222671142.1	HG717_RS00560	YhjD/YihY/BrkB family envelope integrity protein	WP_222671142.1
NZ_JABBPH010000001.1	113541	114555	WP_222671143.1	HG717_RS00565	aromatic acid exporter family protein	WP_222671143.1
NZ_JABBPH010000001.1	114633	116754	WP_058036898.1	HG717_RS00570	xanthine dehydrogenase family protein molybdopterin-binding subunit	WP_058036898.1
NZ_JABBPH010000001.1	116753	117746	WP_222671144.1	HG717_RS00575	xanthine dehydrogenase family protein subunit M	WP_222671144.1
NZ_JABBPH010000001.1	117742	118264	WP_019749532.1	HG717_RS00580	2Fe-2S iron-sulfur cluster-binding protein	WP_019749532.1
NZ_JABBPH010000001.1	118555	120508	WP_261779181.1	HG717_RS00585	cutinase family protein	N/A
NZ_JABBPH010000001.1	120806	121877	WP_003941261.1	HG717_RS00590	YhcG family protein	WP_003941261.1
NZ_JABBPH010000001.1	122006	122804	WP_222671146.1	HG717_RS00595	hypothetical protein	WP_222671146.1
NZ_JABBPH010000001.1	122803	124654	WP_222671147.1	HG717_RS00600	hypothetical protein	WP_222671147.1
NZ_JABBPH010000001.1	124682	124982	WP_019749527.1	HG717_RS00605	type II toxin-antitoxin system PemK/MazF family toxin	WP_019749527.1
NZ_JABBPH010000001.1	124981	125218	WP_019749526.1	HG717_RS00610	YlcI/YnfO family protein	N/A
NZ_JABBPH010000001.1	125645	126272	WP_241896179.1	HG717_RS00615	TetR family transcriptional regulator	WP_241896179.1
NZ_JABBPH010000001.1	126381	126636	WP_261779119.1	HG717_RS00620	hypothetical protein	N/A
NZ_JABBPH010000001.1	126676	127924	WP_030538129.1	HG717_RS00625	IS256 family transposase	WP_030538129.1
NZ_JABBPH010000001.1	128020	128779	WP_261779120.1	HG717_RS00630	DUF2637 domain-containing protein	N/A
NZ_JABBPH010000001.1	129409	129724	WP_019749523.1	HG717_RS00635	hypothetical protein	WP_019749523.1
NZ_JABBPH010000001.1	129720	130503	WP_007733691.1	HG717_RS00640	ParA family protein	WP_007733691.1
NZ_JABBPH010000001.1	132677	133553	WP_085989961.1	HG717_RS00645	IS3 family transposase	N/A
NZ_JABBPH010000001.1	133981	134255	WP_222671148.1	HG717_RS00650	IS3 family transposase	WP_222671148.1
NZ_JABBPH010000001.1	137411	137669	WP_007733695.1	HG717_RS00655	hypothetical protein	N/A
NZ_JABBPH010000001.1	138443	138716	WP_256933092.1	HG717_RS38085	hypothetical protein	N/A
NZ_JABBPH010000001.1	138833	139151	WP_261779121.1	HG717_RS38090	hypothetical protein	N/A
NZ_JABBPH010000001.1	141328	141511	WP_125461380.1	HG717_RS00675	hypothetical protein	N/A
NZ_JABBPH010000001.1	141539	142022	WP_182263387.1	HG717_RS00680	SRPBCC family protein	N/A
NZ_JABBPH010000001.1	142734	143052	WP_080911100.1	HG717_RS00685	hypothetical protein	N/A
NZ_JABBPH010000001.1	143217	144093	WP_080911099.1	HG717_RS00690	hypothetical protein	WP_080911099.1
NZ_JABBPH010000001.1	144193	144832	WP_019749991.1	HG717_RS00695	hypothetical protein	WP_019749991.1
NZ_JABBPH010000001.1	144894	145605	WP_019749990.1	HG717_RS00700	SOS response-associated peptidase	N/A
NZ_JABBPH010000001.1	145932	146097	WP_019749989.1	HG717_RS00710	hypothetical protein	WP_019749989.1
NZ_JABBPH010000001.1	146275	146503	WP_019749988.1	HG717_RS00715	DUF2283 domain-containing protein	N/A
NZ_JABBPH010000001.1	146616	147618	WP_222671149.1	HG717_RS00720	hypothetical protein	N/A
NZ_JABBPH010000001.1	147729	147909	WP_222671150.1	HG717_RS00725	hypothetical protein	N/A
NZ_JABBPH010000001.1	148056	148179	WP_256921942.1	HG717_RS38095	hypothetical protein	N/A
NZ_JABBPH010000001.1	148449	149139	WP_257207368.1	HG717_RS00730	hypothetical protein	WP_257207368.1
NZ_JABBPH010000001.1	149199	149721	WP_125461309.1	HG717_RS00735	hypothetical protein	WP_125461309.1
NZ_JABBPH010000001.1	149890	150235	WP_019749981.1	HG717_RS00740	Lsr2 family protein	WP_019749981.1
NZ_JABBPH010000001.1	150776	151091	WP_019749980.1	HG717_RS00745	hypothetical protein	N/A
NZ_JABBPH010000001.1	151194	151629	WP_080572351.1	HG717_RS00750	DUF6188 family protein	N/A
NZ_JABBPH010000001.1	151539	152067	WP_019749978.1	HG717_RS00755	hypothetical protein	N/A
NZ_JABBPH010000001.1	152548	152899	WP_019749976.1	HG717_RS00760	hypothetical protein	N/A
NZ_JABBPH010000001.1	153015	153396	WP_256921966.1	HG717_RS00765	DUF6188 family protein	WP_256921966.1
NZ_JABBPH010000001.1	153538	153772	WP_019749974.1	HG717_RS00770	hypothetical protein	N/A
NZ_JABBPH010000001.1	154187	154685	WP_019749973.1	HG717_RS00775	hypothetical protein	N/A
NZ_JABBPH010000001.1	154865	155162	WP_019749972.1	HG717_RS00780	hypothetical protein	N/A
NZ_JABBPH010000001.1	155287	156139	WP_182263448.1	HG717_RS00785	TFIIB-type zinc ribbon-containing protein	N/A
NZ_JABBPH010000001.1	156293	156881	WP_222671151.1	HG717_RS00790	hypothetical protein	N/A
NZ_JABBPH010000001.1	157355	157733	WP_019749968.1	HG717_RS00795	hypothetical protein	WP_019749968.1
NZ_JABBPH010000001.1	157803	159219	WP_029538673.1	HG717_RS00800	IS30 family transposase	N/A
NZ_JABBPH010000001.1	160101	161040	WP_230793658.1	HG717_RS00810	IS3 family transposase	N/A
NZ_JABBPH010000001.1	161330	161666	WP_182263468.1	HG717_RS00820	XRE family transcriptional regulator	WP_182263468.1
NZ_JABBPH010000001.1	161740	162037	WP_019749925.1	HG717_RS00825	hypothetical protein	N/A
NZ_JABBPH010000001.1	162998	163871	WP_019749922.1	HG717_RS00830	hypothetical protein	WP_019749922.1
NZ_JABBPH010000001.1	163942	164563	WP_228118167.1	HG717_RS00835	hypothetical protein	N/A
NZ_JABBPH010000001.1	164995	165412	WP_019749919.1	HG717_RS00840	LuxR C-terminal-related transcriptional regulator	N/A
NZ_JABBPH010000001.1	165511	166306	WP_019749918.1	HG717_RS00845	hypothetical protein	WP_019749918.1
NZ_JABBPH010000001.1	166652	167687	WP_019749917.1	HG717_RS00850	diiron oxygenase	WP_019749917.1
NZ_JABBPH010000001.1	167824	168073	WP_125461329.1	HG717_RS00855	hypothetical protein	N/A
NZ_JABBPH010000001.1	168910	169117	WP_241896167.1	HG717_RS00865	ribbon-helix-helix domain-containing protein	WP_241896167.1
NZ_JABBPH010000001.1	169113	169470	WP_019749913.1	HG717_RS00870	type II toxin-antitoxin system PemK/MazF family toxin	WP_019749913.1
NZ_JABBPH010000001.1	169660	170761	WP_261779122.1	HG717_RS00875	DUF1254 domain-containing protein	N/A
NZ_JABBPH010000001.1	170729	171003	WP_118603796.1	HG717_RS00880	IS3 family transposase	N/A
NZ_JABBPH010000001.1	173318	173681	WP_259349407.1	HG717_RS00895	DUF1214 domain-containing protein	N/A
NZ_JABBPH010000001.1	173895	174123	WP_019749911.1	HG717_RS00900	response regulator transcription factor	N/A
NZ_JABBPH010000001.1	174123	174624	WP_259349404.1	HG717_RS00905	recombinase family protein	N/A
NZ_JABBPH010000001.1	175428	175593	WP_157902096.1	HG717_RS00915	hypothetical protein	N/A
NZ_JABBPH010000001.1	175742	176258	WP_019749908.1	HG717_RS00920	hypothetical protein	N/A
NZ_JABBPH010000001.1	178112	178301	WP_125461328.1	HG717_RS00930	hypothetical protein	N/A
NZ_JABBPH010000001.1	178959	179259	WP_241896166.1	HG717_RS00935	XRE family transcriptional regulator	N/A
NZ_JABBPH010000001.1	179696	179984	WP_080910981.1	HG717_RS00940	aldehyde dehydrogenase family protein	N/A
NZ_JABBPH010000001.1	181491	182346	WP_125461327.1	HG717_RS00955	SMI1/KNR4 family protein	WP_125461327.1
NZ_JABBPH010000001.1	183207	183444	WP_021343281.1	HG717_RS00960	toxin	WP_021343281.1
NZ_JABBPH010000001.1	183440	183701	WP_182263302.1	HG717_RS00965	ribbon-helix-helix domain-containing protein	WP_182263302.1
NZ_JABBPH010000001.1	183759	183915	WP_182263303.1	HG717_RS00970	hypothetical protein	N/A
NZ_JABBPH010000001.1	184603	185851	WP_106386906.1	HG717_RS00980	IS256	WP_106386906.1
NZ_JABBPH010000001.1	185943	186456	WP_222671152.1	HG717_RS00985	radical SAM protein	N/A
NZ_JABBPH010000001.1	186510	187656	WP_222671153.1	HG717_RS00990	ThiF family adenylyltransferase	N/A
NZ_JABBPH010000001.1	187660	187978	WP_308115610.1	HG717_RS00995	MoaD/ThiS family protein	N/A
NZ_JABBPH010000001.1	188245	189214	WP_222671155.1	HG717_RS01000	PDR/VanB family oxidoreductase	WP_222671155.1
NZ_JABBPH010000001.1	189210	190143	WP_222671156.1	HG717_RS01005	MOSC domain-containing protein	WP_222671156.1
NZ_JABBPH010000001.1	190171	191305	WP_261779182.1	HG717_RS01010	serine hydrolase	WP_261779182.1
NZ_JABBPH010000001.1	191408	192335	WP_222671158.1	HG717_RS01015	MOSC domain-containing protein	WP_222671158.1
NZ_JABBPH010000001.1	192388	192820	WP_222671159.1	HG717_RS01020	RidA family protein	N/A
NZ_JABBPH010000001.1	193189	193432	WP_222671160.1	HG717_RS01025	hypothetical protein	N/A
NZ_JABBPH010000001.1	193651	195100	WP_197941279.1	HG717_RS01030	IS1380 family transposase	N/A
NZ_JABBPH010000001.1	195411	196419	WP_222671161.1	HG717_RS01035	IS481 family transposase	WP_222671161.1
NZ_JABBPH010000001.1	197084	197855	WP_222671162.1	HG717_RS01040	GntR family transcriptional regulator	WP_222671162.1
NZ_JABBPH010000001.1	198204	199212	WP_222671163.1	HG717_RS01045	IS481 family transposase	N/A
NZ_JABBPH010000001.1	200214	201501	WP_261779123.1	HG717_RS01050	low temperature requirement protein A	WP_261779123.1
NZ_JABBPH010000001.1	202211	203270	WP_222671164.1	HG717_RS01055	LysR family transcriptional regulator	N/A
NZ_JABBPH010000001.1	204305	205199	WP_054781883.1	HG717_RS01060	helix-turn-helix domain-containing protein	WP_054781883.1
NZ_JABBPH010000001.1	206057	206873	WP_222671165.1	HG717_RS01065	polysaccharide deacetylase family protein	WP_222671165.1
NZ_JABBPH010000001.1	209524	209833	WP_261779124.1	HG717_RS01080	transposase	N/A
NZ_JABBPH010000001.1	211782	212574	WP_003944771.1	HG717_RS01095	IS21-like	WP_003944771.1
NZ_JABBPH010000001.1	212648	212909	WP_222671167.1	HG717_RS01100	hypothetical protein	N/A
NZ_JABBPH010000001.1	213279	214035	WP_209907597.1	HG717_RS01105	TatD family hydrolase	WP_209907597.1
NZ_JABBPH010000001.1	214031	215315	WP_209907606.1	HG717_RS01110	queuosine biosynthesis protein queC	WP_209907606.1
NZ_JABBPH010000001.1	215320	216196	WP_209907608.1	HG717_RS01115	hypothetical protein	WP_209907608.1
NZ_JABBPH010000001.1	216185	217931	WP_222671168.1	HG717_RS01120	P-loop NTPase fold protein	WP_222671168.1
NZ_JABBPH010000001.1	218241	218787	WP_222671169.1	HG717_RS01125	hypothetical protein	N/A
NZ_JABBPH010000001.1	218902	220189	WP_209907623.1	HG717_RS01130	hypothetical protein	N/A
NZ_JABBPH010000001.1	220224	221487	WP_209907625.1	HG717_RS01135	RNA polymerase sigma factor	WP_209907625.1
NZ_JABBPH010000001.1	221532	221877	WP_021334696.1	HG717_RS01140	YciI family protein	WP_021334696.1
NZ_JABBPH010000001.1	222109	223717	WP_372461207.1	HG717_RS01145	cytochrome bc complex cytochrome b subunit	WP_372461207.1
NZ_JABBPH010000001.1	223816	225037	WP_209907627.1	HG717_RS01150	FAD-dependent monooxygenase	WP_209907627.1
NZ_JABBPH010000001.1	225126	225456	WP_021334645.1	HG717_RS01155	antibiotic biosynthesis monooxygenase	WP_021334645.1
NZ_JABBPH010000001.1	225813	226290	WP_047269924.1	HG717_RS01160	PhzA/PhzB family protein	N/A
NZ_JABBPH010000001.1	226330	227530	WP_261779125.1	HG717_RS01165	3-deoxy-7-phosphoheptulonate synthase	N/A
NZ_JABBPH010000001.1	227526	228153	WP_209907635.1	HG717_RS01170	isochorismatase family protein	N/A
NZ_JABBPH010000001.1	229346	230015	WP_261779184.1	HG717_RS38115	aminodeoxychorismate/anthranilate synthase component II	N/A
NZ_JABBPH010000001.1	230062	231196	WP_307848868.1	HG717_RS01180	PhzF family phenazine biosynthesis protein	N/A
NZ_JABBPH010000001.1	231185	231818	WP_261779126.1	HG717_RS01185	pyridoxal 5'-phosphate synthase	N/A
NZ_JABBPH010000001.1	231845	233489	WP_209907640.1	HG717_RS01190	NAD(P)/FAD-dependent oxidoreductase	N/A
NZ_JABBPH010000001.1	233469	233712	WP_047269919.1	HG717_RS01195	hypothetical protein	N/A
NZ_JABBPH010000001.1	233837	234143	WP_141695879.1	HG717_RS01200	hypothetical protein	N/A
NZ_JABBPH010000001.1	234189	234375	WP_209907644.1	HG717_RS01205	hypothetical protein	N/A
NZ_JABBPH010000001.1	234371	234776	WP_209907646.1	HG717_RS01210	hypothetical protein	N/A
NZ_JABBPH010000001.1	234887	235532	WP_209907647.1	HG717_RS01215	hypothetical protein	WP_209907647.1
NZ_JABBPH010000001.1	235700	235850	WP_209907649.1	HG717_RS01220	hypothetical protein	N/A
NZ_JABBPH010000001.1	236219	236486	WP_209907651.1	HG717_RS01225	hypothetical protein	WP_209907651.1
NZ_JABBPH010000001.1	236721	237003	WP_047269850.1	HG717_RS01230	type II toxin-antitoxin system RelE/ParE family toxin	WP_047269850.1
NZ_JABBPH010000001.1	236999	237281	WP_209907653.1	HG717_RS01235	type II toxin-antitoxin system Phd/YefM family antitoxin	WP_209907653.1
NZ_JABBPH010000001.1	237351	237681	WP_209907655.1	HG717_RS01240	hypothetical protein	WP_209907655.1
NZ_JABBPH010000001.1	237774	237966	WP_209907657.1	HG717_RS01245	hypothetical protein	N/A
NZ_JABBPH010000001.1	238016	238523	WP_209907659.1	HG717_RS01250	ASCH domain-containing protein	WP_209907659.1
NZ_JABBPH010000001.1	238658	239105	WP_209907661.1	HG717_RS01255	helix-turn-helix domain-containing protein	WP_209907661.1
NZ_JABBPH010000001.1	239201	239387	WP_070159857.1	HG717_RS01260	hypothetical protein	WP_070159857.1
NZ_JABBPH010000001.1	239547	240162	WP_209907663.1	HG717_RS01265	hypothetical protein	N/A
NZ_JABBPH010000001.1	240161	240452	WP_218102556.1	HG717_RS01270	hypothetical protein	N/A
NZ_JABBPH010000001.1	240636	242049	WP_222671170.1	HG717_RS01275	hypothetical protein	N/A
NZ_JABBPH010000001.1	242058	244545	WP_011133408.1	HG717_RS01280	site-specific integrase	N/A
NZ_JABBPH010000001.1	244541	245801	WP_011133407.1	HG717_RS01285	site-specific integrase	WP_011133407.1
NZ_JABBPH010000001.1	246061	246550	WP_209907667.1	HG717_RS01290	hypothetical protein	N/A
NZ_JABBPH010000001.1	246685	247018	WP_209907669.1	HG717_RS01295	hypothetical protein	N/A
NZ_JABBPH010000001.1	247132	247765	WP_209907671.1	HG717_RS01300	helix-turn-helix domain-containing protein	WP_209907671.1
NZ_JABBPH010000001.1	247901	248546	WP_209907673.1	HG717_RS01305	TetR/AcrR family transcriptional regulator	WP_209907673.1
NZ_JABBPH010000001.1	248545	249091	WP_209907675.1	HG717_RS01310	hypothetical protein	WP_209907675.1
NZ_JABBPH010000001.1	249087	249996	WP_209907684.1	HG717_RS01315	hypothetical protein	WP_209907684.1
NZ_JABBPH010000001.1	250379	251168	WP_261779127.1	HG717_RS01320	hypothetical protein	N/A
NZ_JABBPH010000001.1	251164	251500	WP_070160034.1	HG717_RS01325	hypothetical protein	N/A
NZ_JABBPH010000001.1	251630	251954	WP_209907686.1	HG717_RS01330	hypothetical protein	WP_209907686.1
NZ_JABBPH010000001.1	251997	252294	WP_209907688.1	HG717_RS01335	hypothetical protein	N/A
NZ_JABBPH010000001.1	252329	252662	WP_209907690.1	HG717_RS01340	hypothetical protein	N/A
NZ_JABBPH010000001.1	252980	253445	WP_209907692.1	HG717_RS01345	hypothetical protein	N/A
NZ_JABBPH010000001.1	253489	254011	WP_209907695.1	HG717_RS01350	hypothetical protein	N/A
NZ_JABBPH010000001.1	254068	254923	WP_209907697.1	HG717_RS01355	hypothetical protein	N/A
NZ_JABBPH010000001.1	254982	255654	WP_209907699.1	HG717_RS01360	hypothetical protein	N/A
NZ_JABBPH010000001.1	256021	257251	WP_044480091.1	HG717_RS01365	IS110 family transposase	N/A
NZ_JABBPH010000001.1	257367	258576	WP_245361392.1	HG717_RS01370	insoluble domain protein	WP_245361392.1
NZ_JABBPH010000001.1	258609	260055	WP_209907701.1	HG717_RS01375	ParA family protein	N/A
NZ_JABBPH010000001.1	260054	260405	WP_047269871.1	HG717_RS01380	hypothetical protein	N/A
NZ_JABBPH010000001.1	260455	262213	WP_222671171.1	HG717_RS01385	FtsK/SpoIIIE domain-containing protein	N/A
NZ_JABBPH010000001.1	262209	262884	WP_209907705.1	HG717_RS01390	hypothetical protein	N/A
NZ_JABBPH010000001.1	263442	263730	WP_070160261.1	HG717_RS01395	hypothetical protein	N/A
NZ_JABBPH010000001.1	263878	264292	WP_209907707.1	HG717_RS01400	hypothetical protein	N/A
NZ_JABBPH010000001.1	264295	267367	WP_209907709.1	HG717_RS01405	ATP-binding protein	WP_209907709.1
NZ_JABBPH010000001.1	267396	269574	WP_209907711.1	HG717_RS01410	hypothetical protein	N/A
NZ_JABBPH010000001.1	269573	270365	WP_209907713.1	HG717_RS01415	hypothetical protein	N/A
NZ_JABBPH010000001.1	270403	272023	WP_372461241.1	HG717_RS01420	NlpC/P60 family protein	N/A
NZ_JABBPH010000001.1	272045	272606	WP_245361393.1	HG717_RS38120	hypothetical protein	N/A
NZ_JABBPH010000001.1	274319	274652	WP_222671172.1	HG717_RS01435	hypothetical protein	N/A
NZ_JABBPH010000001.1	275122	276166	WP_209907718.1	HG717_RS01440	DUF3068 domain-containing protein	WP_209907718.1
NZ_JABBPH010000001.1	276316	277498	WP_209907720.1	HG717_RS01445	cytochrome P450	WP_209907720.1
NZ_JABBPH010000001.1	277524	278571	WP_209907722.1	HG717_RS01450	GAF domain-containing protein	WP_209907722.1
NZ_JABBPH010000001.1	278661	279258	WP_209907723.1	HG717_RS01455	septation protein A	N/A
NZ_JABBPH010000001.1	279626	280106	WP_209907725.1	HG717_RS01460	helix-turn-helix domain-containing protein	WP_209907725.1
NZ_JABBPH010000001.1	280823	281831	WP_019745494.1	HG717_RS01465	substrate-binding domain-containing protein	WP_019745494.1
NZ_JABBPH010000001.1	281833	282604	WP_003939830.1	HG717_RS01470	ATP-binding cassette domain-containing protein	WP_003939830.1
NZ_JABBPH010000001.1	282600	283644	WP_003939698.1	HG717_RS01475	ABC transporter permease	WP_003939698.1
NZ_JABBPH010000001.1	283598	284690	WP_259349058.1	HG717_RS01480	phosphotriesterase	N/A
NZ_JABBPH010000001.1	284682	285435	WP_003939869.1	HG717_RS01485	glutamine amidotransferase	WP_003939869.1
NZ_JABBPH010000001.1	285431	286058	WP_019745492.1	HG717_RS01490	TenA family protein	N/A
NZ_JABBPH010000001.1	286282	286993	WP_019745491.1	HG717_RS01500	FadR/GntR family transcriptional regulator	WP_019745491.1
NZ_JABBPH010000001.1	287091	287841	WP_182261339.1	HG717_RS01505	(Fe-S)-binding protein	WP_182261339.1
NZ_JABBPH010000001.1	287837	289358	WP_019745489.1	HG717_RS01510	LutB/LldF family L-lactate oxidation iron-sulfur protein	WP_019745489.1
NZ_JABBPH010000001.1	289354	289981	WP_021345656.1	HG717_RS01515	LUD domain-containing protein	WP_021345656.1
NZ_JABBPH010000001.1	290039	290855	WP_019745487.1	HG717_RS01520	mycofactocin-coupled SDR family oxidoreductase	WP_019745487.1
NZ_JABBPH010000001.1	290861	291500	WP_003940076.1	HG717_RS01525	LON peptidase substrate-binding domain-containing protein	WP_003940076.1
NZ_JABBPH010000001.1	291499	291976	WP_182261338.1	HG717_RS01530	DUF309 domain-containing protein	WP_182261338.1
NZ_JABBPH010000001.1	292116	292461	WP_007730031.1	HG717_RS01535	YciI family protein	WP_007730031.1
NZ_JABBPH010000001.1	292467	293709	WP_182261337.1	HG717_RS01540	RNA polymerase sigma factor	WP_182261337.1
NZ_JABBPH010000001.1	293716	294295	WP_222671173.1	HG717_RS01545	hypothetical protein	WP_222671173.1
NZ_JABBPH010000001.1	294330	294930	WP_020970923.1	HG717_RS01550	TetR/AcrR family transcriptional regulator	WP_020970923.1
NZ_JABBPH010000001.1	295070	296216	WP_007730036.1	HG717_RS01555	acyl-CoA dehydrogenase family protein	WP_007730036.1
NZ_JABBPH010000001.1	296294	297056	WP_182261336.1	HG717_RS01560	SDR family NAD(P)-dependent oxidoreductase	WP_182261336.1
NZ_JABBPH010000001.1	297153	297801	WP_020970922.1	HG717_RS01565	TetR/AcrR family transcriptional regulator	WP_020970922.1
NZ_JABBPH010000001.1	297803	298265	WP_019745480.1	HG717_RS01570	SRPBCC family protein	WP_019745480.1
NZ_JABBPH010000001.1	298354	298966	WP_020909261.1	HG717_RS01575	TetR/AcrR family transcriptional regulator	WP_020909261.1
NZ_JABBPH010000001.1	298972	299551	WP_172932637.1	HG717_RS01580	TetR/AcrR family transcriptional regulator	WP_172932637.1
NZ_JABBPH010000001.1	299633	300563	WP_182261376.1	HG717_RS01585	DMT family transporter	N/A
NZ_JABBPH010000001.1	300549	301371	WP_047888321.1	HG717_RS01590	tyrosine-protein phosphatase	WP_047888321.1
NZ_JABBPH010000001.1	301409	301823	WP_182261335.1	HG717_RS01595	phage holin family protein	N/A
NZ_JABBPH010000001.1	301850	302819	WP_222671174.1	HG717_RS01600	DUF1214 domain-containing protein	N/A
NZ_JABBPH010000001.1	302884	303181	WP_019745452.1	HG717_RS01605	SHOCT domain-containing protein	N/A
NZ_JABBPH010000001.1	303182	303620	WP_021345646.1	HG717_RS01610	DUF6325 family protein	N/A
NZ_JABBPH010000001.1	303616	303991	WP_019745450.1	HG717_RS01615	PLDc N-terminal domain-containing protein	N/A
NZ_JABBPH010000001.1	304160	305696	WP_222671175.1	HG717_RS01620	LuxR C-terminal-related transcriptional regulator	WP_222671175.1
NZ_JABBPH010000001.1	305630	306218	WP_019745447.1	HG717_RS01625	TetR/AcrR family transcriptional regulator	WP_019745447.1
NZ_JABBPH010000001.1	306313	308092	WP_153211541.1	HG717_RS01630	ABC transporter ATP-binding protein	WP_153211541.1
NZ_JABBPH010000001.1	308167	309379	WP_182261332.1	HG717_RS01635	acyl-CoA dehydrogenase family protein	WP_182261332.1
NZ_JABBPH010000001.1	309375	310401	WP_021345641.1	HG717_RS01640	phosphotransferase family protein	WP_021345641.1
NZ_JABBPH010000001.1	310397	311135	WP_020970896.1	HG717_RS01645	SDR family oxidoreductase	WP_020970896.1
NZ_JABBPH010000001.1	311135	311681	WP_095973117.1	HG717_RS01650	ribulose 1%2C5-bisphosphate carboxylase large subunit	WP_095973117.1
NZ_JABBPH010000001.1	311825	312326	WP_182261331.1	HG717_RS01655	methylated-DNA--[protein]-cysteine S-methyltransferase	WP_182261331.1
NZ_JABBPH010000001.1	312312	312867	WP_020909250.1	HG717_RS01660	RNA polymerase sigma factor	WP_020909250.1
NZ_JABBPH010000001.1	312863	313463	WP_133727148.1	HG717_RS01665	methylated-DNA--[protein]-cysteine S-methyltransferase	WP_133727148.1
NZ_JABBPH010000001.1	313459	314305	WP_020970893.1	HG717_RS01670	DNA-3-methyladenine glycosylase	WP_020970893.1
NZ_JABBPH010000001.1	314308	316534	WP_046379348.1	HG717_RS01675	MMPL family transporter	N/A
NZ_JABBPH010000001.1	316636	318187	WP_182261330.1	HG717_RS01680	bifunctional 3'-5' exonuclease/DNA polymerase	WP_182261330.1
NZ_JABBPH010000001.1	318234	319098	WP_084325378.1	HG717_RS01685	biotin-dependent carboxyltransferase family protein	WP_084325378.1
NZ_JABBPH010000001.1	319094	319727	WP_097386833.1	HG717_RS01690	allophanate hydrolase subunit 1	WP_097386833.1
NZ_JABBPH010000001.1	319723	320203	WP_141488342.1	HG717_RS01695	MarR family transcriptional regulator	WP_141488342.1
NZ_JABBPH010000001.1	320278	321112	WP_182261329.1	HG717_RS01700	alpha/beta fold hydrolase	WP_182261329.1
NZ_JABBPH010000001.1	321116	321560	WP_020970887.1	HG717_RS01705	hypothetical protein	WP_020970887.1
NZ_JABBPH010000001.1	321609	321888	WP_182261328.1	HG717_RS01710	hypothetical protein	N/A
NZ_JABBPH010000001.1	321987	323364	WP_021345629.1	HG717_RS01715	NAD-dependent succinate-semialdehyde dehydrogenase	WP_021345629.1
NZ_JABBPH010000001.1	323463	324777	WP_021345628.1	HG717_RS01720	YhgE/Pip domain-containing protein	N/A
NZ_JABBPH010000001.1	324948	325581	WP_019745427.1	HG717_RS01725	DUF4178 domain-containing protein	WP_019745427.1
NZ_JABBPH010000001.1	325577	326078	WP_182261327.1	HG717_RS01730	DUF2617 family protein	N/A
NZ_JABBPH010000001.1	326104	326482	WP_044480673.1	HG717_RS01735	DUF4247 domain-containing protein	N/A
NZ_JABBPH010000001.1	326478	326982	WP_019745424.1	HG717_RS01740	DUF350 domain-containing protein	WP_019745424.1
NZ_JABBPH010000001.1	326981	328556	WP_019745423.1	HG717_RS01745	polyamine aminopropyltransferase	WP_019745423.1
NZ_JABBPH010000001.1	328608	329349	WP_182261326.1	HG717_RS01750	enoyl-CoA hydratase/isomerase family protein	WP_182261326.1
NZ_JABBPH010000001.1	329345	330908	WP_182261325.1	HG717_RS01755	acetolactate synthase large subunit	WP_182261325.1
NZ_JABBPH010000001.1	330957	331635	WP_182261324.1	HG717_RS01760	GAP family protein	N/A
NZ_JABBPH010000001.1	331653	333564	WP_222671176.1	HG717_RS01765	SEC-C domain-containing protein	WP_222671176.1
NZ_JABBPH010000001.1	333599	335522	WP_259349056.1	HG717_RS01770	SEC-C metal-binding domain-containing protein	WP_259349056.1
NZ_JABBPH010000001.1	335558	336989	WP_019745418.1	HG717_RS01775	coniferyl aldehyde dehydrogenase	N/A
NZ_JABBPH010000001.1	337098	337896	WP_069145554.1	HG717_RS01780	enoyl-CoA hydratase	WP_069145554.1
NZ_JABBPH010000001.1	337940	339461	WP_020909230.1	HG717_RS01785	acyl-CoA synthetase	WP_020909230.1
NZ_JABBPH010000001.1	339581	340748	WP_019745415.1	HG717_RS01790	acyl-CoA dehydrogenase family protein	WP_019745415.1
NZ_JABBPH010000001.1	340790	341531	WP_029256327.1	HG717_RS01795	3-oxoacyl-ACP reductase FabG	WP_029256327.1
NZ_JABBPH010000001.1	341603	342800	WP_182261374.1	HG717_RS01800	CaiB/BaiF CoA-transferase family protein	WP_182261374.1
NZ_JABBPH010000001.1	342805	344026	WP_029256325.1	HG717_RS01805	acetyl-CoA C-acetyltransferase	WP_029256325.1
NZ_JABBPH010000001.1	344336	345527	WP_019745412.1	HG717_RS01810	acyl-CoA dehydrogenase family protein	WP_019745412.1
NZ_JABBPH010000001.1	345577	347248	WP_182261322.1	HG717_RS01815	chitobiase/beta-hexosaminidase C-terminal domain-containing protein	N/A
NZ_JABBPH010000001.1	347429	348320	WP_020970870.1	HG717_RS01820	LysR family transcriptional regulator	WP_020970870.1
NZ_JABBPH010000001.1	348253	349198	WP_021345613.1	HG717_RS01825	LysR family transcriptional regulator	WP_021345613.1
NZ_JABBPH010000001.1	349385	350945	WP_182261321.1	HG717_RS01830	AMP-binding protein	N/A
NZ_JABBPH010000001.1	350941	351988	WP_003940131.1	HG717_RS01835	MBL fold metallo-hydrolase	N/A
NZ_JABBPH010000001.1	352025	352787	WP_042952989.1	HG717_RS01840	crotonase/enoyl-CoA hydratase family protein	WP_042952989.1
NZ_JABBPH010000001.1	352783	353596	WP_020970866.1	HG717_RS01845	enoyl-CoA hydratase/isomerase family protein	N/A
NZ_JABBPH010000001.1	353626	354529	WP_019745405.1	HG717_RS01850	LysR family transcriptional regulator	WP_019745405.1
NZ_JABBPH010000001.1	354532	355429	WP_003939949.1	HG717_RS01855	LysR family transcriptional regulator	WP_003939949.1
NZ_JABBPH010000001.1	355425	356331	WP_372461242.1	HG717_RS01860	NAD(P)H-dependent flavin oxidoreductase	WP_372461242.1
NZ_JABBPH010000001.1	356384	358040	WP_182261373.1	HG717_RS01865	class I adenylate-forming enzyme family protein	N/A
NZ_JABBPH010000001.1	358081	358846	WP_182261319.1	HG717_RS01870	SDR family NAD(P)-dependent oxidoreductase	WP_182261319.1
NZ_JABBPH010000001.1	358900	360031	WP_182261318.1	HG717_RS01875	thiolase family protein	WP_182261318.1
NZ_JABBPH010000001.1	360165	361629	WP_176450530.1	HG717_RS01880	MFS transporter	N/A
NZ_JABBPH010000001.1	361824	362982	WP_113682592.1	HG717_RS01885	acyl-CoA dehydrogenase family protein	WP_113682592.1
NZ_JABBPH010000001.1	363048	364269	WP_113682591.1	HG717_RS01890	CoA transferase	WP_113682591.1
NZ_JABBPH010000001.1	364300	365299	WP_113682590.1	HG717_RS01895	MaoC family dehydratase	WP_113682590.1
NZ_JABBPH010000001.1	365295	366171	WP_113682589.1	HG717_RS01900	CoA ester lyase	N/A
NZ_JABBPH010000001.1	366371	367523	WP_019745395.1	HG717_RS01905	acyl-CoA dehydrogenase family protein	WP_019745395.1
NZ_JABBPH010000001.1	367554	368301	WP_003940169.1	HG717_RS01910	GntR family transcriptional regulator	WP_003940169.1
NZ_JABBPH010000001.1	368346	368799	WP_182261317.1	HG717_RS01915	MaoC family dehydratase	WP_182261317.1
NZ_JABBPH010000001.1	368839	370036	WP_020970856.1	HG717_RS01920	acetyl-CoA C-acetyltransferase	WP_020970856.1
NZ_JABBPH010000001.1	370096	370486	WP_020970855.1	HG717_RS01925	metalloregulator ArsR/SmtB family transcription factor	WP_020970855.1
NZ_JABBPH010000001.1	370493	370991	WP_020970854.1	HG717_RS01930	hypothetical protein	N/A
NZ_JABBPH010000001.1	371102	371753	WP_019745391.1	HG717_RS01935	pyridoxamine 5'-phosphate oxidase family protein	WP_019745391.1
NZ_JABBPH010000001.1	371770	372724	WP_019745390.1	HG717_RS01940	DNA-3-methyladenine glycosylase	WP_019745390.1
NZ_JABBPH010000001.1	372769	373321	WP_007729467.1	HG717_RS01945	ribonuclease H	WP_007729467.1
NZ_JABBPH010000001.1	373326	374325	WP_019745389.1	HG717_RS01950	MDR family oxidoreductase	WP_019745389.1
NZ_JABBPH010000001.1	374430	375564	WP_019745388.1	HG717_RS01955	12-oxophytodienoate reductase	N/A
NZ_JABBPH010000001.1	375568	376096	WP_182261316.1	HG717_RS01960	nuclear transport factor 2 family protein	N/A
NZ_JABBPH010000001.1	376221	377127	WP_182261315.1	HG717_RS01965	amidohydrolase family protein	WP_182261315.1
NZ_JABBPH010000001.1	377148	377892	WP_019745385.1	HG717_RS01970	SDR family NAD(P)-dependent oxidoreductase	WP_019745385.1
NZ_JABBPH010000001.1	377919	378858	WP_007729451.1	HG717_RS01975	3-oxoacyl-ACP reductase	WP_007729451.1
NZ_JABBPH010000001.1	379227	380823	WP_097386848.1	HG717_RS01980	acyl-CoA synthetase	WP_097386848.1
NZ_JABBPH010000001.1	380879	382127	WP_182261314.1	HG717_RS01985	Nramp family divalent metal transporter	WP_182261314.1
NZ_JABBPH010000001.1	382255	382747	WP_222671177.1	HG717_RS01990	nuclear transport factor 2 family protein	N/A
NZ_JABBPH010000001.1	382779	383655	WP_222671178.1	HG717_RS01995	TIGR03619 family F420-dependent LLM class oxidoreductase	N/A
NZ_JABBPH010000001.1	383793	384702	WP_020970849.1	HG717_RS02000	IclR family transcriptional regulator	WP_020970849.1
NZ_JABBPH010000001.1	384778	385648	WP_182261313.1	HG717_RS02005	alpha/beta fold hydrolase	WP_182261313.1
NZ_JABBPH010000001.1	385829	387008	WP_222671179.1	HG717_RS02010	acyl-CoA dehydrogenase family protein	WP_222671179.1
NZ_JABBPH010000001.1	387043	387964	WP_182263088.1	HG717_RS02015	biphenyl-2%2C3-diol 1%2C2-dioxygenase	WP_182263088.1
NZ_JABBPH010000001.1	388028	389342	WP_019745377.1	HG717_RS02020	bifunctional o-acetylhomoserine/o-acetylserine sulfhydrylase	WP_019745377.1
NZ_JABBPH010000001.1	389379	389895	WP_182263089.1	HG717_RS02025	OsmC family protein	N/A
NZ_JABBPH010000001.1	390136	390898	WP_029537047.1	HG717_RS02030	enoyl-CoA hydratase-related protein	WP_029537047.1
NZ_JABBPH010000001.1	391014	391608	WP_182263090.1	HG717_RS02035	TetR/AcrR family transcriptional regulator	WP_182263090.1
NZ_JABBPH010000001.1	391632	392235	WP_020909198.1	HG717_RS02040	TetR/AcrR family transcriptional regulator	WP_020909198.1
NZ_JABBPH010000001.1	392542	393346	WP_019745372.1	HG717_RS02045	SDR family NAD(P)-dependent oxidoreductase	WP_019745372.1
NZ_JABBPH010000001.1	393402	394524	WP_019745371.1	HG717_RS02050	DUF5938 domain-containing protein	WP_019745371.1
NZ_JABBPH010000001.1	394597	396118	WP_182263091.1	HG717_RS02055	AMP-binding protein	N/A
NZ_JABBPH010000001.1	396120	397662	WP_261779129.1	HG717_RS02060	alpha/beta hydrolase	N/A
NZ_JABBPH010000001.1	397761	398577	WP_256279791.1	HG717_RS02065	MerR family transcriptional regulator	WP_256279791.1
NZ_JABBPH010000001.1	398705	399656	WP_020970840.1	HG717_RS02070	TauD/TfdA family dioxygenase	WP_020970840.1
NZ_JABBPH010000001.1	399799	400930	WP_069145576.1	HG717_RS02075	ABC transporter permease	N/A
NZ_JABBPH010000001.1	400926	401613	WP_020970838.1	HG717_RS02080	ABC transporter ATP-binding protein	N/A
NZ_JABBPH010000001.1	401640	402192	WP_021331952.1	HG717_RS02085	TetR/AcrR family transcriptional regulator	WP_021331952.1
NZ_JABBPH010000001.1	402201	402576	WP_021331953.1	HG717_RS02090	nitroreductase family deazaflavin-dependent oxidoreductase	WP_021331953.1
NZ_JABBPH010000001.1	402686	403340	WP_182263093.1	HG717_RS02095	TetR/AcrR family transcriptional regulator	WP_182263093.1
NZ_JABBPH010000001.1	403336	404305	WP_070795656.1	HG717_RS02100	formimidoylglutamase	WP_070795656.1
NZ_JABBPH010000001.1	404328	405519	WP_070386365.1	HG717_RS02105	imidazolonepropionase	WP_070386365.1
NZ_JABBPH010000001.1	405556	407230	WP_019745352.1	HG717_RS02110	urocanate hydratase	WP_019745352.1
NZ_JABBPH010000001.1	407273	408710	WP_020909179.1	HG717_RS02115	cytosine permease	WP_020909179.1
NZ_JABBPH010000001.1	408912	410277	WP_182263094.1	HG717_RS02120	FAD-binding oxidoreductase	WP_182263094.1
NZ_JABBPH010000001.1	410293	411367	WP_182263095.1	HG717_RS02125	histidinol-phosphate transaminase	WP_182263095.1
NZ_JABBPH010000001.1	411363	412932	WP_046379310.1	HG717_RS02130	histidine ammonia-lyase	WP_046379310.1
NZ_JABBPH010000001.1	413041	413833	WP_047888945.1	HG717_RS02135	IclR family transcriptional regulator	WP_047888945.1
NZ_JABBPH010000001.1	413926	414589	WP_019745346.1	HG717_RS02140	IclR family transcriptional regulator	WP_019745346.1
NZ_JABBPH010000001.1	414626	415769	WP_182263097.1	HG717_RS02145	CaiB/BaiF CoA-transferase family protein	N/A
NZ_JABBPH010000001.1	415780	416950	WP_019745344.1	HG717_RS02150	acyl-CoA dehydrogenase family protein	N/A
NZ_JABBPH010000001.1	417184	421831	WP_261779130.1	HG717_RS02155	NAD-glutamate dehydrogenase	WP_261779130.1
NZ_JABBPH010000001.1	421940	422696	WP_024487384.1	HG717_RS02160	histidine utilization repressor	WP_024487384.1
NZ_JABBPH010000001.1	422913	424308	WP_029537034.1	HG717_RS02165	serine hydrolase	WP_029537034.1
NZ_JABBPH010000001.1	424406	425486	WP_042952956.1	HG717_RS02170	dipeptidase	N/A
NZ_JABBPH010000001.1	426878	427748	WP_259349290.1	HG717_RS02185	alpha/beta fold hydrolase	N/A
NZ_JABBPH010000001.1	427835	428342	WP_019745339.1	HG717_RS02190	ClbS/DfsB family four-helix bundle protein	WP_019745339.1
NZ_JABBPH010000001.1	428332	428911	WP_097386861.1	HG717_RS02195	GNAT family N-acetyltransferase	WP_097386861.1
NZ_JABBPH010000001.1	429125	429920	WP_097386862.1	HG717_RS02200	SDR family NAD(P)-dependent oxidoreductase	WP_097386862.1
NZ_JABBPH010000001.1	429921	430380	WP_021331968.1	HG717_RS02205	nuclear transport factor 2 family protein	N/A
NZ_JABBPH010000001.1	430431	431220	WP_020909164.1	HG717_RS02210	SDR family oxidoreductase	WP_020909164.1
NZ_JABBPH010000001.1	431250	431547	WP_019745334.1	HG717_RS02215	hypothetical protein	N/A
NZ_JABBPH010000001.1	431524	432688	WP_182262385.1	HG717_RS02220	Rieske 2Fe-2S domain-containing protein	WP_182262385.1
NZ_JABBPH010000001.1	432925	434092	WP_020970820.1	HG717_RS02225	3-hydroxy-9%2C10-secoandrosta-1%2C3%2C5(10)-triene-9%2C17-dione monooxygenase oxygenase subunit	WP_020970820.1
NZ_JABBPH010000001.1	434130	435423	WP_182262386.1	HG717_RS02230	glutamine synthetase family protein	N/A
NZ_JABBPH010000001.1	435488	435848	WP_003940373.1	HG717_RS02235	helix-turn-helix transcriptional regulator	N/A
NZ_JABBPH010000001.1	435840	436302	WP_020970817.1	HG717_RS02240	SRPBCC domain-containing protein	WP_020970817.1
NZ_JABBPH010000001.1	436384	437266	WP_182262387.1	HG717_RS02245	SMP-30/gluconolactonase/LRE family protein	WP_182262387.1
NZ_JABBPH010000001.1	437267	438284	WP_182262388.1	HG717_RS02250	TIGR03617 family F420-dependent LLM class oxidoreductase	N/A
NZ_JABBPH010000001.1	438475	440386	WP_182262389.1	HG717_RS02255	alkyl/aryl-sulfatase	N/A
NZ_JABBPH010000001.1	440459	441992	WP_182262413.1	HG717_RS02260	FAD-dependent oxidoreductase	WP_182262413.1
NZ_JABBPH010000001.1	442145	442772	WP_019745323.1	HG717_RS02265	TetR family transcriptional regulator	WP_019745323.1
NZ_JABBPH010000001.1	442965	444129	WP_182262390.1	HG717_RS02270	steroid 3-ketoacyl-CoA thiolase	WP_182262390.1
NZ_JABBPH010000001.1	444163	446344	WP_047889699.1	HG717_RS02275	acyl-CoA dehydrogenase	WP_047889699.1
NZ_JABBPH010000001.1	446351	447554	WP_019745320.1	HG717_RS02280	lipid-transfer protein	WP_019745320.1
NZ_JABBPH010000001.1	447553	448423	WP_020909153.1	HG717_RS02285	MaoC/PaaZ C-terminal domain-containing protein	WP_020909153.1
NZ_JABBPH010000001.1	448422	449073	WP_019745318.1	HG717_RS02290	PaaI family thioesterase	WP_019745318.1
NZ_JABBPH010000001.1	449096	449885	WP_029256266.1	HG717_RS02295	SDR family NAD(P)-dependent oxidoreductase	WP_029256266.1
NZ_JABBPH010000001.1	449916	450741	WP_222671181.1	HG717_RS02300	mycofactocin-coupled SDR family oxidoreductase	N/A
NZ_JABBPH010000001.1	450876	451059	WP_019745315.1	HG717_RS02305	hypothetical protein	N/A
NZ_JABBPH010000001.1	451141	452638	WP_182262391.1	HG717_RS02310	DUF222 domain-containing protein	N/A
NZ_JABBPH010000001.1	453469	453985	WP_261779131.1	HG717_RS38125	hypothetical protein	N/A
NZ_JABBPH010000001.1	453993	454503	WP_046379295.1	HG717_RS02320	nuclear transport factor 2 family protein	WP_046379295.1
NZ_JABBPH010000001.1	454504	455401	WP_222671183.1	HG717_RS02325	TIGR03619 family F420-dependent LLM class oxidoreductase	WP_222671183.1
NZ_JABBPH010000001.1	455411	455882	WP_060937981.1	HG717_RS02330	nuclear transport factor 2 family protein	N/A
NZ_JABBPH010000001.1	455878	457540	WP_003940339.1	HG717_RS02335	class I adenylate-forming enzyme family protein	WP_003940339.1
NZ_JABBPH010000001.1	457794	459426	WP_372461243.1	HG717_RS02340	AMP-binding protein	N/A
NZ_JABBPH010000001.1	459422	460253	WP_020909144.1	HG717_RS02345	SDR family NAD(P)-dependent oxidoreductase	N/A
NZ_JABBPH010000001.1	460249	461131	WP_019745306.1	HG717_RS02350	LLM class F420-dependent oxidoreductase	WP_019745306.1
NZ_JABBPH010000001.1	461216	461780	WP_003939753.1	HG717_RS02355	GtrA family protein	N/A
NZ_JABBPH010000001.1	461845	463051	WP_372461213.1	HG717_RS02360	enhanced intracellular survival protein Eis	WP_372461213.1
NZ_JABBPH010000001.1	463184	464405	WP_003939858.1	HG717_RS02365	fatty acid desaturase	WP_003939858.1
NZ_JABBPH010000001.1	464409	465078	WP_021345548.1	HG717_RS02370	methionine ABC transporter permease	N/A
NZ_JABBPH010000001.1	465074	466094	WP_182262395.1	HG717_RS02375	methionine ABC transporter ATP-binding protein	N/A
NZ_JABBPH010000001.1	466106	466964	WP_182262396.1	HG717_RS02380	MetQ/NlpA family ABC transporter substrate-binding protein	N/A
NZ_JABBPH010000001.1	467079	467538	WP_019745302.1	HG717_RS02385	nuclear transport factor 2 family protein	WP_019745302.1
NZ_JABBPH010000001.1	467668	468835	WP_020970792.1	HG717_RS02390	acyl-CoA dehydrogenase family protein	WP_020970792.1
NZ_JABBPH010000001.1	468831	469779	WP_182262397.1	HG717_RS02395	MaoC family dehydratase N-terminal domain-containing protein	WP_182262397.1
NZ_JABBPH010000001.1	469778	470894	WP_222671185.1	HG717_RS02400	acyl-CoA dehydrogenase family protein	WP_222671185.1
NZ_JABBPH010000001.1	470890	471319	WP_182262398.1	HG717_RS02405	MaoC family dehydratase	N/A
NZ_JABBPH010000001.1	471318	472497	WP_222671186.1	HG717_RS02410	lipid-transfer protein	N/A
NZ_JABBPH010000001.1	472511	473333	WP_182262400.1	HG717_RS02415	MaoC/PaaZ C-terminal domain-containing protein	WP_182262400.1
NZ_JABBPH010000001.1	473446	474223	WP_070386386.1	HG717_RS02420	SDR family oxidoreductase	WP_070386386.1
NZ_JABBPH010000001.1	474422	475184	WP_182262401.1	HG717_RS02425	SDR family NAD(P)-dependent oxidoreductase	N/A
NZ_JABBPH010000001.1	475199	475544	WP_019745294.1	HG717_RS02430	SDR family NAD(P)-dependent oxidoreductase	N/A
NZ_JABBPH010000001.1	475545	475725	WP_020909129.1	HG717_RS38130	SDR family NAD(P)-dependent oxidoreductase	N/A
NZ_JABBPH010000001.1	475721	476360	WP_021345538.1	HG717_RS02435	hypothetical protein	N/A
NZ_JABBPH010000001.1	476548	477448	WP_182262402.1	HG717_RS02440	LysR family transcriptional regulator	WP_182262402.1
NZ_JABBPH010000001.1	477532	478564	WP_222671187.1	HG717_RS02445	hypothetical protein	WP_222671187.1
NZ_JABBPH010000001.1	478569	479556	WP_222671188.1	HG717_RS02450	hypothetical protein	WP_222671188.1
NZ_JABBPH010000001.1	479565	480855	WP_370627629.1	HG717_RS02455	adenylosuccinate synthetase	WP_370627629.1
NZ_JABBPH010000001.1	480851	481502	WP_092764080.1	HG717_RS02460	NUDIX domain-containing protein	WP_092764080.1
NZ_JABBPH010000001.1	481508	482714	WP_182262405.1	HG717_RS02465	4-hydroxyphenylpyruvate dioxygenase	WP_182262405.1
NZ_JABBPH010000001.1	482908	483421	WP_003939810.1	HG717_RS02470	Lrp/AsnC family transcriptional regulator	WP_003939810.1
NZ_JABBPH010000001.1	483408	484953	WP_019745285.1	HG717_RS02475	MFS transporter	N/A
NZ_JABBPH010000001.1	485009	485660	WP_019745284.1	HG717_RS02480	TetR/AcrR family transcriptional regulator	WP_019745284.1
NZ_JABBPH010000001.1	485664	486765	WP_370671290.1	HG717_RS02485	adenylate/guanylate cyclase domain-containing protein	WP_370671290.1
NZ_JABBPH010000001.1	486971	487691	WP_003940205.1	HG717_RS02490	DUF6319 family protein	WP_003940205.1
NZ_JABBPH010000001.1	487765	488422	WP_182262406.1	HG717_RS02495	serine protease	WP_182262406.1
NZ_JABBPH010000001.1	488435	490130	WP_020970776.1	HG717_RS02500	dihydroxy-acid dehydratase	WP_020970776.1
NZ_JABBPH010000001.1	490273	490615	WP_222671189.1	HG717_RS02505	hypothetical protein	N/A
NZ_JABBPH010000001.1	490718	492407	WP_080909613.1	HG717_RS02510	alkaline phosphatase	N/A
NZ_JABBPH010000001.1	492403	493678	WP_182262407.1	HG717_RS02515	alkaline phosphatase family protein	WP_182262407.1
NZ_JABBPH010000001.1	493674	494232	WP_020970773.1	HG717_RS02520	TIGR03086 family metal-binding protein	WP_020970773.1
NZ_JABBPH010000001.1	494333	495329	WP_182262408.1	HG717_RS02525	aldo/keto reductase	WP_182262408.1
NZ_JABBPH010000001.1	495374	496646	WP_182262409.1	HG717_RS02530	nitrate/nitrite transporter	N/A
NZ_JABBPH010000001.1	496716	497145	WP_182262410.1	HG717_RS02535	DUF6325 family protein	N/A
NZ_JABBPH010000001.1	497169	497490	WP_019745273.1	HG717_RS02540	SHOCT domain-containing protein	N/A
NZ_JABBPH010000001.1	497558	499466	WP_222671190.1	HG717_RS02545	alkyl/aryl-sulfatase	N/A
NZ_JABBPH010000001.1	499580	500819	WP_222671191.1	HG717_RS02550	HNH endonuclease signature motif containing protein	N/A
NZ_JABBPH010000001.1	500888	501884	WP_182261479.1	HG717_RS02555	endonuclease/exonuclease/phosphatase family protein	N/A
NZ_JABBPH010000001.1	501951	503373	WP_222671192.1	HG717_RS02560	short-chain fatty acyl-CoA regulator family protein	WP_222671192.1
NZ_JABBPH010000001.1	503540	505043	WP_182261480.1	HG717_RS02565	2-methylcitrate dehydratase PrpD	WP_182261480.1
NZ_JABBPH010000001.1	505042	505960	WP_182261481.1	HG717_RS02570	methylisocitrate lyase	N/A
NZ_JABBPH010000001.1	505956	507078	WP_046379275.1	HG717_RS02575	bifunctional 2-methylcitrate synthase/citrate synthase	N/A
NZ_JABBPH010000001.1	507268	508051	WP_182261482.1	HG717_RS02580	enoyl-CoA hydratase	N/A
NZ_JABBPH010000001.1	508111	508972	WP_182261483.1	HG717_RS02585	SDR family NAD(P)-dependent oxidoreductase	N/A
NZ_JABBPH010000001.1	508982	509456	WP_046379272.1	HG717_RS02590	MerR family transcriptional regulator	WP_046379272.1
NZ_JABBPH010000001.1	509462	509975	WP_182261484.1	HG717_RS02595	MarR family winged helix-turn-helix transcriptional regulator	WP_182261484.1
NZ_JABBPH010000001.1	510070	511039	WP_182261485.1	HG717_RS02600	NAD(P)/FAD-dependent oxidoreductase	WP_182261485.1
NZ_JABBPH010000001.1	510996	511917	WP_182261486.1	HG717_RS02605	TIGR01777 family oxidoreductase	WP_182261486.1
NZ_JABBPH010000001.1	511913	512591	WP_182261487.1	HG717_RS02610	TetR/AcrR family transcriptional regulator	WP_182261487.1
NZ_JABBPH010000001.1	512736	513141	WP_070386401.1	HG717_RS02615	EVE domain-containing protein	N/A
NZ_JABBPH010000001.1	513153	513594	WP_021332013.1	HG717_RS02620	MarR family winged helix-turn-helix transcriptional regulator	WP_021332013.1
NZ_JABBPH010000001.1	513606	514260	WP_019745258.1	HG717_RS02625	TetR/AcrR family transcriptional regulator	WP_019745258.1
NZ_JABBPH010000001.1	514353	514815	WP_020909091.1	HG717_RS02630	MaoC family dehydratase	WP_020909091.1
NZ_JABBPH010000001.1	514843	516016	WP_019745256.1	HG717_RS02635	acyl-CoA dehydrogenase family protein	WP_019745256.1
NZ_JABBPH010000001.1	516025	517159	WP_182261488.1	HG717_RS02640	acyl-CoA dehydrogenase family protein	WP_182261488.1
NZ_JABBPH010000001.1	517290	519219	WP_182261489.1	HG717_RS02645	molecular chaperone HtpG	WP_182261489.1
NZ_JABBPH010000001.1	520010	521591	WP_182261533.1	HG717_RS02655	FAD-binding oxidoreductase	WP_182261533.1
NZ_JABBPH010000001.1	521587	522505	WP_003940547.1	HG717_RS02660	diacylglycerol kinase	WP_003940547.1
NZ_JABBPH010000001.1	522551	523379	WP_182261490.1	HG717_RS02665	potassium channel family protein	N/A
NZ_JABBPH010000001.1	523426	524113	WP_182261491.1	HG717_RS02670	TetR/AcrR family transcriptional regulator	WP_182261491.1
NZ_JABBPH010000001.1	524119	525304	WP_020909082.1	HG717_RS02675	metallophosphoesterase	WP_020909082.1
NZ_JABBPH010000001.1	525427	526060	WP_020909081.1	HG717_RS02680	GyrI-like domain-containing protein	WP_020909081.1
NZ_JABBPH010000001.1	526077	526470	WP_020909080.1	HG717_RS02685	RNA-binding S4 domain-containing protein	WP_020909080.1
NZ_JABBPH010000001.1	526494	527370	WP_182261492.1	HG717_RS02690	oxygenase MpaB family protein	N/A
NZ_JABBPH010000001.1	527535	528384	WP_020909078.1	HG717_RS02695	3-hydroxybutyryl-CoA dehydrogenase	WP_020909078.1
NZ_JABBPH010000001.1	528476	529634	WP_003939784.1	HG717_RS02700	acyl-CoA dehydrogenase	WP_003939784.1
NZ_JABBPH010000001.1	529793	530486	WP_182261493.1	HG717_RS02705	TetR family transcriptional regulator	WP_182261493.1
NZ_JABBPH010000001.1	530558	531179	WP_021345503.1	HG717_RS02710	TetR/AcrR family transcriptional regulator	WP_021345503.1
NZ_JABBPH010000001.1	531270	532638	WP_182261494.1	HG717_RS02715	cytochrome P450	N/A
NZ_JABBPH010000001.1	532653	534258	WP_182261495.1	HG717_RS02720	acyl--CoA ligase family protein	WP_182261495.1
NZ_JABBPH010000001.1	534389	535256	WP_020970739.1	HG717_RS02725	response regulator transcription factor	WP_020970739.1
NZ_JABBPH010000001.1	535370	536798	WP_182261496.1	HG717_RS02730	amidase	WP_182261496.1
NZ_JABBPH010000001.1	536923	537379	WP_019745239.1	HG717_RS02735	DUF6069 family protein	N/A
NZ_JABBPH010000001.1	537392	538361	WP_019745238.1	HG717_RS02740	TIGR00341 family protein	N/A
NZ_JABBPH010000001.1	538363	539044	WP_020970735.1	HG717_RS02745	3'-5' exonuclease	WP_020970735.1
NZ_JABBPH010000001.1	539166	540300	WP_182261497.1	HG717_RS02750	o-succinylbenzoate synthase	WP_182261497.1
NZ_JABBPH010000001.1	540289	541111	WP_020970733.1	HG717_RS02755	GNAT family N-acetyltransferase	WP_020970733.1
NZ_JABBPH010000001.1	541088	542252	WP_020970732.1	HG717_RS02760	M20/M25/M40 family metallo-hydrolase	WP_020970732.1
NZ_JABBPH010000001.1	542248	545608	WP_182261498.1	HG717_RS02765	serine hydrolase	WP_182261498.1
NZ_JABBPH010000001.1	545604	546396	WP_020970730.1	HG717_RS02770	ABC transporter ATP-binding protein	WP_020970730.1
NZ_JABBPH010000001.1	546392	548273	WP_259349079.1	HG717_RS02775	dipeptide/oligopeptide/nickel ABC transporter permease/ATP-binding protein	WP_259349079.1
NZ_JABBPH010000001.1	548274	549288	WP_019745232.1	HG717_RS02780	ABC transporter permease	N/A
NZ_JABBPH010000001.1	549353	550955	WP_019745231.1	HG717_RS02785	ABC transporter substrate-binding protein	WP_019745231.1
NZ_JABBPH010000001.1	551182	552787	WP_222671193.1	HG717_RS02790	ABC transporter substrate-binding protein	N/A
NZ_JABBPH010000001.1	552931	554533	WP_037120543.1	HG717_RS02795	CdaR family transcriptional regulator	WP_037120543.1
NZ_JABBPH010000001.1	554582	555497	WP_182261500.1	HG717_RS02800	SDR family NAD(P)-dependent oxidoreductase	WP_182261500.1
NZ_JABBPH010000001.1	555597	556215	WP_020909054.1	HG717_RS02805	TetR/AcrR family transcriptional regulator	N/A
NZ_JABBPH010000001.1	556517	557669	WP_007731382.1	HG717_RS02810	magnesium and cobalt transport protein CorA	WP_007731382.1
NZ_JABBPH010000001.1	557773	558391	WP_019745226.1	HG717_RS02815	hypothetical protein	WP_019745226.1
NZ_JABBPH010000001.1	558500	559547	WP_019745225.1	HG717_RS02820	ATP-dependent DNA ligase	WP_019745225.1
NZ_JABBPH010000001.1	559546	560587	WP_003940248.1	HG717_RS02825	non-homologous end-joining DNA ligase	WP_003940248.1
NZ_JABBPH010000001.1	560665	561181	WP_020970725.1	HG717_RS02830	DUF6764 family protein	WP_020970725.1
NZ_JABBPH010000001.1	561290	562502	WP_182261502.1	HG717_RS02835	serine hydrolase domain-containing protein	WP_182261502.1
NZ_JABBPH010000001.1	562517	562736	WP_003939815.1	HG717_RS02840	dodecin	WP_003939815.1
NZ_JABBPH010000001.1	562746	563628	WP_182261503.1	HG717_RS02845	hypothetical protein	N/A
NZ_JABBPH010000001.1	563709	565392	WP_222671194.1	HG717_RS02850	FAD-dependent oxidoreductase	WP_222671194.1
NZ_JABBPH010000001.1	565608	566532	WP_182261505.1	HG717_RS02855	Ig-like domain-containing protein	WP_182261505.1
NZ_JABBPH010000001.1	566606	567581	WP_003940557.1	HG717_RS02860	carbohydrate ABC transporter permease	N/A
NZ_JABBPH010000001.1	567577	568480	WP_097386916.1	HG717_RS02865	carbohydrate ABC transporter permease	N/A
NZ_JABBPH010000001.1	568518	569850	WP_003940485.1	HG717_RS02870	ABC transporter substrate-binding protein	WP_003940485.1
NZ_JABBPH010000001.1	569865	570951	WP_019745216.1	HG717_RS02875	ABC transporter ATP-binding protein	N/A
NZ_JABBPH010000001.1	570967	571294	WP_003940244.1	HG717_RS02880	YnfA family protein	N/A
NZ_JABBPH010000001.1	571362	573321	WP_182261506.1	HG717_RS02885	M13 family metallopeptidase	WP_182261506.1
NZ_JABBPH010000001.1	573434	573884	WP_019745214.1	HG717_RS02890	helix-turn-helix transcriptional regulator	N/A
NZ_JABBPH010000001.1	573889	574300	WP_084324918.1	HG717_RS02895	VOC family protein	WP_084324918.1
NZ_JABBPH010000001.1	574370	576731	WP_182261507.1	HG717_RS02900	excinuclease ABC subunit UvrA	WP_182261507.1
NZ_JABBPH010000001.1	576744	577728	WP_007731412.1	HG717_RS02905	intradiol ring-cleavage dioxygenase	WP_007731412.1
NZ_JABBPH010000001.1	577794	578721	WP_182261508.1	HG717_RS02910	PaaI family thioesterase	WP_182261508.1
NZ_JABBPH010000001.1	578765	579548	WP_182261509.1	HG717_RS02915	pirin-like bicupin family protein	WP_182261509.1
NZ_JABBPH010000001.1	579662	580409	WP_020970713.1	HG717_RS02920	pirin-like bicupin family protein	N/A
NZ_JABBPH010000001.1	580410	581376	WP_020970712.1	HG717_RS02925	pirin family protein	WP_020970712.1
NZ_JABBPH010000001.1	581507	582230	WP_060938028.1	HG717_RS02930	IclR family transcriptional regulator	WP_060938028.1
NZ_JABBPH010000001.1	582368	582818	WP_182261511.1	HG717_RS02935	nuclear transport factor 2 family protein	WP_182261511.1
NZ_JABBPH010000001.1	582867	583704	WP_019745205.1	HG717_RS02940	SDR family NAD(P)-dependent oxidoreductase	WP_019745205.1
NZ_JABBPH010000001.1	583696	584479	WP_182261512.1	HG717_RS02945	SDR family NAD(P)-dependent oxidoreductase	WP_182261512.1
NZ_JABBPH010000001.1	584475	585933	WP_020909035.1	HG717_RS02950	FAD-dependent oxidoreductase	WP_020909035.1
NZ_JABBPH010000001.1	586009	587323	WP_113682873.1	HG717_RS02955	MFS transporter	WP_113682873.1
NZ_JABBPH010000001.1	587350	587839	WP_021332046.1	HG717_RS02960	nuclear transport factor 2 family protein	WP_021332046.1
NZ_JABBPH010000001.1	587907	589548	WP_182261514.1	HG717_RS02965	ABC-F family ATP-binding cassette domain-containing protein	WP_182261514.1
NZ_JABBPH010000001.1	589756	590314	WP_003940110.1	HG717_RS02970	TetR/AcrR family transcriptional regulator	WP_003940110.1
NZ_JABBPH010000001.1	590365	590941	WP_259349080.1	HG717_RS38135	DMT family transporter	N/A
NZ_JABBPH010000001.1	590954	591326	WP_259349081.1	HG717_RS38140	DMT family transporter	N/A
NZ_JABBPH010000001.1	591322	592918	WP_222671195.1	HG717_RS02980	amidohydrolase	WP_222671195.1
NZ_JABBPH010000001.1	593645	594587	WP_223257982.1	HG717_RS02985	Ig-like domain-containing protein	N/A
NZ_JABBPH010000001.1	594805	595315	WP_020909027.1	HG717_RS02990	alternate-type signal peptide domain-containing protein	N/A
NZ_JABBPH010000001.1	595330	595873	WP_019745195.1	HG717_RS02995	hypothetical protein	N/A
NZ_JABBPH010000001.1	595869	596610	WP_019745194.1	HG717_RS03000	signal peptidase I	N/A
NZ_JABBPH010000001.1	596619	597225	WP_019745193.1	HG717_RS03005	SipW-dependent-type signal peptide-containing protein	N/A
NZ_JABBPH010000001.1	597233	597833	WP_020909024.1	HG717_RS03010	signal peptidase I	N/A
NZ_JABBPH010000001.1	597834	598908	WP_229756521.1	HG717_RS03015	hypothetical protein	N/A
NZ_JABBPH010000001.1	599203	600487	WP_182261516.1	HG717_RS03020	hypothetical protein	WP_182261516.1
NZ_JABBPH010000001.1	600486	601872	WP_372461216.1	HG717_RS03025	lipase family protein	WP_372461216.1
NZ_JABBPH010000001.1	601878	603102	WP_182261518.1	HG717_RS03030	cytochrome P450	N/A
NZ_JABBPH010000001.1	603287	603842	WP_182261519.1	HG717_RS03035	TetR/AcrR family transcriptional regulator	WP_182261519.1
NZ_JABBPH010000001.1	603852	604806	WP_019745186.1	HG717_RS03040	TauD/TfdA family dioxygenase	N/A
NZ_JABBPH010000001.1	604990	606436	WP_182261520.1	HG717_RS03045	aldehyde dehydrogenase	WP_182261520.1
NZ_JABBPH010000001.1	606500	607658	WP_019745184.1	HG717_RS03050	acyl-CoA dehydrogenase family protein	N/A
NZ_JABBPH010000001.1	607877	609026	WP_242459767.1	HG717_RS03055	TetR/AcrR family transcriptional regulator	WP_242459767.1
NZ_JABBPH010000001.1	609137	610265	WP_046379231.1	HG717_RS03060	acyl-CoA dehydrogenase family protein	WP_046379231.1
NZ_JABBPH010000001.1	610261	611332	WP_020909014.1	HG717_RS03065	acyl-CoA dehydrogenase	WP_020909014.1
NZ_JABBPH010000001.1	611328	612096	WP_070386426.1	HG717_RS03070	enoyl-CoA hydratase/isomerase family protein	WP_070386426.1
NZ_JABBPH010000001.1	612124	612772	WP_019745179.1	HG717_RS03075	GntR family transcriptional regulator	WP_019745179.1
NZ_JABBPH010000001.1	612855	614526	WP_070386451.1	HG717_RS03080	class I adenylate-forming enzyme family protein	N/A
NZ_JABBPH010000001.1	614557	615724	WP_020909010.1	HG717_RS03085	thiolase family protein	WP_020909010.1
NZ_JABBPH010000001.1	616742	617822	WP_222671524.1	HG717_RS03095	tyrosine-type recombinase/integrase	N/A
NZ_JABBPH010000001.1	617818	618136	WP_222671196.1	HG717_RS03100	helix-turn-helix transcriptional regulator	WP_222671196.1
NZ_JABBPH010000001.1	619147	620335	WP_222671197.1	HG717_RS03105	hypothetical protein	N/A
NZ_JABBPH010000001.1	620515	620779	WP_225330463.1	HG717_RS03110	hypothetical protein	N/A
NZ_JABBPH010000001.1	620857	621436	WP_202916944.1	HG717_RS03115	site-specific integrase	N/A
NZ_JABBPH010000001.1	621807	623343	WP_011331209.1	HG717_RS03120	class I adenylate-forming enzyme family protein	WP_011331209.1
NZ_JABBPH010000001.1	623371	624133	WP_011331210.1	HG717_RS03125	enoyl-CoA hydratase	WP_011331210.1
NZ_JABBPH010000001.1	624137	625292	WP_011331211.1	HG717_RS03130	acetyl-CoA C-acetyltransferase	WP_011331211.1
NZ_JABBPH010000001.1	625313	625814	WP_011331212.1	HG717_RS03135	MaoC family dehydratase	WP_011331212.1
NZ_JABBPH010000001.1	625810	626569	WP_011331213.1	HG717_RS03140	3-hydroxyacyl-CoA dehydrogenase	WP_011331213.1
NZ_JABBPH010000001.1	626660	627821	WP_011331214.1	HG717_RS03145	acyl-CoA dehydrogenase family protein	WP_011331214.1
NZ_JABBPH010000001.1	627829	628618	WP_011331215.1	HG717_RS03150	enoyl-CoA hydratase/isomerase family protein	WP_011331215.1
NZ_JABBPH010000001.1	628614	630282	WP_011331216.1	HG717_RS03155	long-chain-fatty-acid--CoA ligase	WP_011331216.1
NZ_JABBPH010000001.1	630289	631465	WP_011331217.1	HG717_RS03160	thiolase family protein	WP_011331217.1
NZ_JABBPH010000001.1	631461	632328	WP_011331218.1	HG717_RS03165	CoA transferase	WP_011331218.1
NZ_JABBPH010000001.1	632429	633017	WP_011331219.1	HG717_RS03170	TetR/AcrR family transcriptional regulator	WP_011331219.1
NZ_JABBPH010000001.1	633143	636179	WP_011331220.1	HG717_RS03175	Tn3 family transposase	N/A
NZ_JABBPH010000001.1	636316	638038	WP_222671198.1	HG717_RS03180	ATP-dependent helicase	WP_222671198.1
NZ_JABBPH010000001.1	638034	639945	WP_261779132.1	HG717_RS03185	ATP-dependent endonuclease	WP_261779132.1
NZ_JABBPH010000001.1	640126	643390	WP_222671199.1	HG717_RS03190	helicase-related protein	WP_222671199.1
NZ_JABBPH010000001.1	643386	646134	WP_222671200.1	HG717_RS03195	DNA methyltransferase	WP_222671200.1
NZ_JABBPH010000001.1	646169	646805	WP_222671201.1	HG717_RS03200	hypothetical protein	WP_222671201.1
NZ_JABBPH010000001.1	647427	648387	WP_222671202.1	HG717_RS03205	hypothetical protein	WP_222671202.1
NZ_JABBPH010000001.1	648529	649360	WP_222671203.1	HG717_RS03210	hypothetical protein	WP_222671203.1
NZ_JABBPH010000001.1	649457	650405	WP_222671204.1	HG717_RS03215	recombinase family protein	WP_222671204.1
NZ_JABBPH010000001.1	650900	651281	WP_042952859.1	HG717_RS03225	MaoC/PaaZ C-terminal domain-containing protein	N/A
NZ_JABBPH010000001.1	651282	652470	WP_019745174.1	HG717_RS03230	lipid-transfer protein	WP_019745174.1
NZ_JABBPH010000001.1	652500	653304	WP_020970686.1	HG717_RS03235	SDR family NAD(P)-dependent oxidoreductase	WP_020970686.1
NZ_JABBPH010000001.1	653323	654463	WP_259349083.1	HG717_RS03240	CaiB/BaiF CoA-transferase family protein	N/A
NZ_JABBPH010000001.1	654481	655285	WP_182261521.1	HG717_RS03245	SDR family NAD(P)-dependent oxidoreductase	N/A
NZ_JABBPH010000001.1	655322	655775	WP_019745170.1	HG717_RS03250	MaoC family dehydratase N-terminal domain-containing protein	N/A
NZ_JABBPH010000001.1	655939	657472	WP_019745169.1	HG717_RS03255	long-chain fatty acid--CoA ligase	WP_019745169.1
NZ_JABBPH010000001.1	657509	658676	WP_019745168.1	HG717_RS03260	thiolase family protein	N/A
NZ_JABBPH010000001.1	658974	660348	WP_372461244.1	HG717_RS03265	MFS transporter	N/A
NZ_JABBPH010000001.1	660358	661240	WP_019745165.1	HG717_RS03270	acyl-CoA thioesterase II	N/A
NZ_JABBPH010000001.1	661282	662977	WP_222671205.1	HG717_RS03275	class I adenylate-forming enzyme family protein	N/A
NZ_JABBPH010000001.1	663044	664091	WP_259349084.1	HG717_RS03280	phosphatidylinositol-specific phospholipase C domain-containing protein	WP_259349084.1
NZ_JABBPH010000001.1	664135	664912	WP_020908998.1	HG717_RS03285	trans-aconitate 2-methyltransferase	WP_020908998.1
NZ_JABBPH010000001.1	664939	665935	WP_019745161.1	HG717_RS03290	glycine betaine ABC transporter substrate-binding protein	WP_019745161.1
NZ_JABBPH010000001.1	665931	666750	WP_003939758.1	HG717_RS03295	ABC transporter permease	WP_003939758.1
NZ_JABBPH010000001.1	666752	667964	WP_020908997.1	HG717_RS03300	ATP-binding cassette domain-containing protein	WP_020908997.1
NZ_JABBPH010000001.1	667960	668608	WP_019745160.1	HG717_RS03305	ABC transporter permease	WP_019745160.1
NZ_JABBPH010000001.1	668924	669545	WP_046379221.1	HG717_RS03310	malonic semialdehyde reductase	WP_046379221.1
NZ_JABBPH010000001.1	669667	670873	WP_222671206.1	HG717_RS03315	TetR/AcrR family transcriptional regulator	WP_222671206.1
NZ_JABBPH010000001.1	670898	672446	WP_182261523.1	HG717_RS03320	long-chain-fatty-acid--CoA ligase	WP_182261523.1
NZ_JABBPH010000001.1	672475	673279	WP_020908993.1	HG717_RS03325	SDR family NAD(P)-dependent oxidoreductase	WP_020908993.1
NZ_JABBPH010000001.1	673308	673689	WP_070795733.1	HG717_RS03330	MaoC/PaaZ C-terminal domain-containing protein	WP_070795733.1
NZ_JABBPH010000001.1	673685	674141	WP_020970674.1	HG717_RS03335	MaoC family dehydratase N-terminal domain-containing protein	WP_020970674.1
NZ_JABBPH010000001.1	674142	675327	WP_020908990.1	HG717_RS03340	lipid-transfer protein	WP_020908990.1
NZ_JABBPH010000001.1	675759	677019	WP_081098313.1	HG717_RS03345	MFS transporter	WP_081098313.1
NZ_JABBPH010000001.1	677058	678216	WP_020908988.1	HG717_RS03350	acyl-CoA dehydrogenase family protein	WP_020908988.1
NZ_JABBPH010000001.1	678233	679025	WP_133727042.1	HG717_RS03355	enoyl-CoA hydratase/isomerase family protein	WP_133727042.1
NZ_JABBPH010000001.1	679071	680604	WP_182261524.1	HG717_RS03360	long-chain fatty acid--CoA ligase	WP_182261524.1
NZ_JABBPH010000001.1	680642	681788	WP_020970668.1	HG717_RS03365	acyl-CoA dehydrogenase family protein	WP_020970668.1
NZ_JABBPH010000001.1	681839	682934	WP_060938062.1	HG717_RS03370	CaiB/BaiF CoA-transferase family protein	WP_060938062.1
NZ_JABBPH010000001.1	682930	683824	WP_182261525.1	HG717_RS03375	acyl-CoA thioesterase II	WP_182261525.1
NZ_JABBPH010000001.1	683833	684187	WP_182261526.1	HG717_RS03380	helix-turn-helix domain-containing protein	WP_182261526.1
NZ_JABBPH010000001.1	684188	684605	WP_182261527.1	HG717_RS03385	PPOX class F420-dependent oxidoreductase	WP_182261527.1
NZ_JABBPH010000001.1	684844	685693	WP_041815226.1	HG717_RS03390	alpha/beta fold hydrolase	N/A
NZ_JABBPH010000001.1	685883	686087	WP_019745155.1	HG717_RS03395	PspC domain-containing protein	WP_019745155.1
NZ_JABBPH010000001.1	686096	686756	WP_019745154.1	HG717_RS03400	TetR/AcrR family transcriptional regulator	WP_019745154.1
NZ_JABBPH010000001.1	686855	688352	WP_003940566.1	HG717_RS03405	MFS transporter	N/A
NZ_JABBPH010000001.1	688401	689109	WP_020970663.1	HG717_RS03410	TetR/AcrR family transcriptional regulator	WP_020970663.1
NZ_JABBPH010000001.1	689250	689688	WP_020908979.1	HG717_RS03415	GtrA family protein	N/A
NZ_JABBPH010000001.1	689738	690509	WP_182261528.1	HG717_RS03420	ABC transporter permease	N/A
NZ_JABBPH010000001.1	690486	691200	WP_020908977.1	HG717_RS03425	NAD(P)H-binding protein	N/A
NZ_JABBPH010000001.1	691519	693001	WP_222671207.1	HG717_RS03430	NAD(P)/FAD-dependent oxidoreductase	WP_222671207.1
NZ_JABBPH010000001.1	693076	693535	WP_182261530.1	HG717_RS03435	DUF5990 family protein	WP_182261530.1
NZ_JABBPH010000001.1	693573	694728	WP_182261531.1	HG717_RS03440	lipase family protein	WP_182261531.1
NZ_JABBPH010000001.1	694788	695121	WP_003940071.1	HG717_RS03445	CD225/dispanin family protein	N/A
NZ_JABBPH010000001.1	695193	695721	WP_046379205.1	HG717_RS03450	hemerythrin domain-containing protein	N/A
NZ_JABBPH010000001.1	695717	696284	WP_019745144.1	HG717_RS03455	FMN reductase	WP_019745144.1
NZ_JABBPH010000001.1	696292	697351	WP_021332078.1	HG717_RS03460	LLM class flavin-dependent oxidoreductase	WP_021332078.1
NZ_JABBPH010000001.1	697362	697866	WP_060938066.1	HG717_RS03465	MarR family winged helix-turn-helix transcriptional regulator	WP_060938066.1
NZ_JABBPH010000001.1	698024	699329	WP_222671208.1	HG717_RS03470	HNH endonuclease signature motif containing protein	WP_222671208.1
NZ_JABBPH010000001.1	699417	700380	WP_020908968.1	HG717_RS03475	GGDEF domain-containing protein	WP_020908968.1
NZ_JABBPH010000001.1	700555	701821	WP_182262586.1	HG717_RS03480	VWA domain-containing protein	WP_182262586.1
NZ_JABBPH010000001.1	701822	702914	WP_182262587.1	HG717_RS03485	alpha/beta fold hydrolase	N/A
NZ_JABBPH010000001.1	703084	703711	WP_182262588.1	HG717_RS03490	superoxide dismutase	WP_182262588.1
NZ_JABBPH010000001.1	703703	704276	WP_020970650.1	HG717_RS03495	flavin reductase	N/A
NZ_JABBPH010000001.1	704381	705227	WP_080909546.1	HG717_RS03500	LLM class F420-dependent oxidoreductase	WP_080909546.1
NZ_JABBPH010000001.1	705315	706227	WP_182262589.1	HG717_RS03505	bifunctional 2-polyprenyl-6-hydroxyphenol methylase/3-demethylubiquinol 3-O-methyltransferase UbiG	WP_182262589.1
NZ_JABBPH010000001.1	706471	707329	WP_020970648.1	HG717_RS03510	ABC transporter permease	N/A
NZ_JABBPH010000001.1	707325	708441	WP_092764288.1	HG717_RS03515	aliphatic sulfonate ABC transporter substrate-binding protein	WP_092764288.1
NZ_JABBPH010000001.1	708424	709252	WP_019745131.1	HG717_RS03520	ABC transporter ATP-binding protein	N/A
NZ_JABBPH010000001.1	709333	709561	WP_021345436.1	HG717_RS03525	hypothetical protein	WP_021345436.1
NZ_JABBPH010000001.1	709584	709773	WP_019745129.1	HG717_RS03530	helix-turn-helix transcriptional regulator	WP_019745129.1
NZ_JABBPH010000001.1	709772	710183	WP_020970646.1	HG717_RS03535	hypothetical protein	N/A
NZ_JABBPH010000001.1	710273	710792	WP_092764286.1	HG717_RS03540	GNAT family N-acetyltransferase	WP_092764286.1
NZ_JABBPH010000001.1	710811	711690	WP_182262590.1	HG717_RS03545	SDR family oxidoreductase	N/A
NZ_JABBPH010000001.1	711686	713243	WP_182262591.1	HG717_RS03550	NAD(P)/FAD-dependent oxidoreductase	N/A
NZ_JABBPH010000001.1	713256	714252	WP_019745125.1	HG717_RS03555	patatin-like phospholipase family protein	WP_019745125.1
NZ_JABBPH010000001.1	714382	714973	WP_019745124.1	HG717_RS03560	TetR/AcrR family transcriptional regulator	WP_019745124.1
NZ_JABBPH010000001.1	714908	716033	WP_259349308.1	HG717_RS03565	alpha/beta hydrolase	WP_259349308.1
NZ_JABBPH010000001.1	716052	716817	WP_020970640.1	HG717_RS03570	MBL fold metallo-hydrolase	WP_020970640.1
NZ_JABBPH010000001.1	716813	717461	WP_133727026.1	HG717_RS03575	alpha/beta fold hydrolase	WP_133727026.1
NZ_JABBPH010000001.1	717511	718063	WP_182262593.1	HG717_RS03580	SRPBCC family protein	WP_182262593.1
NZ_JABBPH010000001.1	718067	719138	WP_182262594.1	HG717_RS03585	LacI family DNA-binding transcriptional regulator	WP_182262594.1
NZ_JABBPH010000001.1	719297	720470	WP_222671209.1	HG717_RS03590	acyl-CoA dehydrogenase family protein	WP_222671209.1
NZ_JABBPH010000001.1	720466	721615	WP_182262595.1	HG717_RS03595	CaiB/BaiF CoA-transferase family protein	WP_182262595.1
NZ_JABBPH010000001.1	721670	722672	WP_003939765.1	HG717_RS03600	NADP-dependent oxidoreductase	WP_003939765.1
NZ_JABBPH010000001.1	722783	723707	WP_182262596.1	HG717_RS03605	alpha/beta fold hydrolase	WP_182262596.1
NZ_JABBPH010000001.1	723703	724135	WP_046379194.1	HG717_RS03610	nuclear transport factor 2 family protein	WP_046379194.1
NZ_JABBPH010000001.1	724167	724941	WP_021332096.1	HG717_RS03615	SDR family oxidoreductase	WP_021332096.1
NZ_JABBPH010000001.1	725154	726081	WP_182262597.1	HG717_RS03620	hypothetical protein	N/A
NZ_JABBPH010000001.1	726068	726680	WP_042952822.1	HG717_RS03625	phosphoribosylanthranilate isomerase	WP_042952822.1
NZ_JABBPH010000001.1	726766	728068	WP_020908943.1	HG717_RS03630	esterase family protein	WP_020908943.1
NZ_JABBPH010000001.1	728159	729389	WP_007733810.1	HG717_RS03635	acyl-CoA dehydrogenase family protein	WP_007733810.1
NZ_JABBPH010000001.1	729515	730112	WP_230090996.1	HG717_RS03640	CatB-related O-acetyltransferase	WP_230090996.1
NZ_JABBPH010000001.1	730124	730730	WP_042952816.1	HG717_RS03645	hypothetical protein	N/A
NZ_JABBPH010000001.1	730797	731151	WP_020970627.1	HG717_RS03650	VOC family protein	WP_020970627.1
NZ_JABBPH010000001.1	731239	732532	WP_024487294.1	HG717_RS03655	M18 family aminopeptidase	WP_024487294.1
NZ_JABBPH010000001.1	732543	733521	WP_182262599.1	HG717_RS03660	Dyp-type peroxidase	WP_182262599.1
NZ_JABBPH010000001.1	733771	736060	WP_019745104.1	HG717_RS03665	phosphoribosylformylglycinamidine synthase subunit PurL	WP_019745104.1
NZ_JABBPH010000001.1	736063	737848	WP_020970624.1	HG717_RS03670	alpha/beta-hydrolase family protein	WP_020970624.1
NZ_JABBPH010000001.1	737844	738501	WP_019745102.1	HG717_RS03675	CPBP family intramembrane glutamic endopeptidase	WP_019745102.1
NZ_JABBPH010000001.1	738500	738890	WP_003939745.1	HG717_RS03680	sterol carrier family protein	WP_003939745.1
NZ_JABBPH010000001.1	739016	740594	WP_003940541.1	HG717_RS03685	amidophosphoribosyltransferase	WP_003940541.1
NZ_JABBPH010000001.1	740747	741356	WP_222671527.1	HG717_RS03690	AIM24 family protein	WP_222671527.1
NZ_JABBPH010000001.1	741359	742037	WP_003939918.1	HG717_RS03695	AIM24 family protein	WP_003939918.1
NZ_JABBPH010000001.1	742050	742797	WP_019745100.1	HG717_RS03700	AIM24 family protein	WP_019745100.1
NZ_JABBPH010000001.1	743004	744084	WP_003940225.1	HG717_RS03705	phosphoribosylformylglycinamidine cyclo-ligase	WP_003940225.1
NZ_JABBPH010000001.1	744234	744438	WP_003940337.1	HG717_RS03710	DUF3073 domain-containing protein	WP_003940337.1
NZ_JABBPH010000001.1	744640	745594	WP_222671210.1	HG717_RS03715	asparaginase	WP_222671210.1
NZ_JABBPH010000001.1	745590	746259	WP_019745099.1	HG717_RS03720	MOSC domain-containing protein	WP_019745099.1
NZ_JABBPH010000001.1	746255	747377	WP_020908934.1	HG717_RS03725	folate-binding protein YgfZ	WP_020908934.1
NZ_JABBPH010000001.1	747456	748320	WP_019745097.1	HG717_RS03730	aminodeoxychorismate lyase	WP_019745097.1
NZ_JABBPH010000001.1	748474	749974	WP_020970618.1	HG717_RS03735	cytochrome ubiquinol oxidase subunit I	WP_020970618.1
NZ_JABBPH010000001.1	749983	751027	WP_021332107.1	HG717_RS03740	cytochrome d ubiquinol oxidase subunit II	WP_021332107.1
NZ_JABBPH010000001.1	751085	752774	WP_182262600.1	HG717_RS03745	thiol reductant ABC exporter subunit CydD	WP_182262600.1
NZ_JABBPH010000001.1	752763	754452	WP_182262601.1	HG717_RS03750	thiol reductant ABC exporter subunit CydC	WP_182262601.1
NZ_JABBPH010000001.1	754685	755726	WP_182262602.1	HG717_RS03755	type IV toxin-antitoxin system AbiEi family antitoxin domain-containing protein	N/A
NZ_JABBPH010000001.1	755870	756476	WP_170320401.1	HG717_RS03760	FABP family protein	WP_170320401.1
NZ_JABBPH010000001.1	756767	757073	WP_003939797.1	HG717_RS03765	DUF1416 domain-containing protein	WP_003939797.1
NZ_JABBPH010000001.1	757075	757909	WP_020908929.1	HG717_RS03770	sulfurtransferase	WP_020908929.1
NZ_JABBPH010000001.1	757983	758454	WP_020970613.1	HG717_RS03775	DUF4395 domain-containing protein	WP_020970613.1
NZ_JABBPH010000001.1	758584	758671	WP_350318872.1	HG717_RS38795	putative leader peptide	N/A
NZ_JABBPH010000001.1	758681	759155	WP_019745090.1	HG717_RS03780	thioredoxin family protein	WP_019745090.1
NZ_JABBPH010000001.1	759151	759931	WP_003939847.1	HG717_RS03785	LmeA family phospholipid-binding protein	WP_003939847.1
NZ_JABBPH010000001.1	760072	760825	WP_003939728.1	HG717_RS03790	response regulator transcription factor	WP_003939728.1
NZ_JABBPH010000001.1	760826	761726	WP_182262603.1	HG717_RS03795	mycothiol synthase	WP_182262603.1
NZ_JABBPH010000001.1	761919	763038	WP_019745088.1	HG717_RS03800	phosphate ABC transporter substrate-binding protein PstS	WP_019745088.1
NZ_JABBPH010000001.1	763100	764192	WP_007733846.1	HG717_RS03805	phosphate ABC transporter permease subunit PstC	WP_007733846.1
NZ_JABBPH010000001.1	764195	765104	WP_003940100.1	HG717_RS03810	phosphate ABC transporter permease PstA	WP_003940100.1
NZ_JABBPH010000001.1	765162	765939	WP_019745087.1	HG717_RS03815	phosphate ABC transporter ATP-binding protein PstB	WP_019745087.1
NZ_JABBPH010000001.1	766220	766523	WP_003939800.1	HG717_RS03820	urease subunit gamma	WP_003939800.1
NZ_JABBPH010000001.1	766519	766990	WP_047889842.1	HG717_RS38700	urease subunit beta	WP_047889842.1
NZ_JABBPH010000001.1	766986	768696	WP_019745084.1	HG717_RS03830	urease subunit alpha	WP_019745084.1
NZ_JABBPH010000001.1	768700	769390	WP_069145682.1	HG717_RS03835	urease accessory protein UreF	WP_069145682.1
NZ_JABBPH010000001.1	769382	770126	WP_020908922.1	HG717_RS03840	urease accessory protein UreG	WP_020908922.1
NZ_JABBPH010000001.1	770125	770863	WP_020970608.1	HG717_RS03845	urease accessory protein UreD	WP_020970608.1
NZ_JABBPH010000001.1	770953	771700	WP_182262434.1	HG717_RS03850	SDR family oxidoreductase	WP_182262434.1
NZ_JABBPH010000001.1	771758	772454	WP_003940130.1	HG717_RS03855	phosphate signaling complex protein PhoU	WP_003940130.1
NZ_JABBPH010000001.1	772526	774557	WP_259349294.1	HG717_RS03860	LCP family protein	WP_259349294.1
NZ_JABBPH010000001.1	774707	775850	WP_003939756.1	HG717_RS03865	tRNA dihydrouridine synthase DusB	WP_003939756.1
NZ_JABBPH010000001.1	775931	776891	WP_080909530.1	HG717_RS03870	acyl-ACP desaturase	WP_080909530.1
NZ_JABBPH010000001.1	777022	777898	WP_182262435.1	HG717_RS03875	LysR family transcriptional regulator	WP_182262435.1
NZ_JABBPH010000001.1	778012	779230	WP_182262436.1	HG717_RS03880	MFS transporter	N/A
NZ_JABBPH010000001.1	779285	779876	WP_003940105.1	HG717_RS03885	DUF937 domain-containing protein	WP_003940105.1
NZ_JABBPH010000001.1	779975	780422	WP_020970602.1	HG717_RS03890	hypothetical protein	WP_020970602.1
NZ_JABBPH010000001.1	780521	780899	WP_007733864.1	HG717_RS03895	MmcQ/YjbR family DNA-binding protein	WP_007733864.1
NZ_JABBPH010000001.1	780944	781529	WP_019745075.1	HG717_RS03900	hypothetical protein	WP_019745075.1
NZ_JABBPH010000001.1	781530	782730	WP_080572253.1	HG717_RS03905	low temperature requirement protein A	N/A
NZ_JABBPH010000001.1	782814	783903	WP_031333781.1	HG717_RS03910	NAD(P)-dependent alcohol dehydrogenase	N/A
NZ_JABBPH010000001.1	783932	784406	WP_019745072.1	HG717_RS03915	DUF4334 domain-containing protein	N/A
NZ_JABBPH010000001.1	784526	785069	WP_029256113.1	HG717_RS03920	TetR/AcrR family transcriptional regulator	WP_029256113.1
NZ_JABBPH010000001.1	785163	786357	WP_182262437.1	HG717_RS03925	PrsW family intramembrane metalloprotease	WP_182262437.1
NZ_JABBPH010000001.1	786356	787028	WP_182262438.1	HG717_RS03930	hypothetical protein	WP_182262438.1
NZ_JABBPH010000001.1	787453	787720	WP_134999848.1	HG717_RS03935	hypothetical protein	N/A
NZ_JABBPH010000001.1	787782	788634	WP_134999847.1	HG717_RS03940	alpha/beta fold hydrolase	N/A
NZ_JABBPH010000001.1	789004	789436	WP_222671211.1	HG717_RS03945	hypothetical protein	WP_222671211.1
NZ_JABBPH010000001.1	789615	789846	WP_222671212.1	HG717_RS03950	AlpA family transcriptional regulator	N/A
NZ_JABBPH010000001.1	790178	790454	WP_222671213.1	HG717_RS03955	hypothetical protein	WP_222671213.1
NZ_JABBPH010000001.1	790615	790765	WP_222671214.1	HG717_RS03960	hypothetical protein	WP_222671214.1
NZ_JABBPH010000001.1	790819	791080	WP_222671215.1	HG717_RS03965	autotransporter adhesin family protein	N/A
NZ_JABBPH010000001.1	791099	791288	WP_222671216.1	HG717_RS03970	hypothetical protein	N/A
NZ_JABBPH010000001.1	791296	791818	WP_222671217.1	HG717_RS03975	hypothetical protein	N/A
NZ_JABBPH010000001.1	792008	792413	WP_222671218.1	HG717_RS03980	WhiB family transcriptional regulator	N/A
NZ_JABBPH010000001.1	792491	792659	WP_222671219.1	HG717_RS03985	hypothetical protein	N/A
NZ_JABBPH010000001.1	793181	793388	WP_222671220.1	HG717_RS03990	hypothetical protein	N/A
NZ_JABBPH010000001.1	794088	794502	WP_222671221.1	HG717_RS03995	hypothetical protein	N/A
NZ_JABBPH010000001.1	794501	794669	WP_220463470.1	HG717_RS04000	hypothetical protein	N/A
NZ_JABBPH010000001.1	794703	794910	WP_222671222.1	HG717_RS04005	hypothetical protein	N/A
NZ_JABBPH010000001.1	794948	795212	WP_222671223.1	HG717_RS04010	hypothetical protein	N/A
NZ_JABBPH010000001.1	795256	795535	WP_261779133.1	HG717_RS04015	AlpA family transcriptional regulator	N/A
NZ_JABBPH010000001.1	795553	796342	WP_222671224.1	HG717_RS04020	helix-turn-helix domain-containing protein	WP_222671224.1
NZ_JABBPH010000001.1	797799	799191	WP_182262450.1	HG717_RS04035	MFS transporter	N/A
NZ_JABBPH010000001.1	799187	799679	WP_021345391.1	HG717_RS04040	MarR family winged helix-turn-helix transcriptional regulator	WP_021345391.1
NZ_JABBPH010000001.1	800084	800738	WP_019745065.1	HG717_RS04045	TetR family transcriptional regulator	WP_019745065.1
NZ_JABBPH010000001.1	801519	803148	WP_182262451.1	HG717_RS04065	ABC transporter substrate-binding protein	N/A
NZ_JABBPH010000001.1	803427	804507	WP_182262452.1	HG717_RS04070	LLM class flavin-dependent oxidoreductase	N/A
NZ_JABBPH010000001.1	804536	805931	WP_182262453.1	HG717_RS04075	NtaA/DmoA family FMN-dependent monooxygenase	N/A
NZ_JABBPH010000001.1	806000	807362	WP_164840885.1	HG717_RS04080	MFS transporter	N/A
NZ_JABBPH010000001.1	807586	808963	WP_020908900.1	HG717_RS04085	putative lipid II flippase FtsW	WP_020908900.1
NZ_JABBPH010000001.1	809077	809710	WP_019745059.1	HG717_RS04090	TetR family transcriptional regulator	WP_019745059.1
NZ_JABBPH010000001.1	809713	810499	WP_182262454.1	HG717_RS04095	SDR family NAD(P)-dependent oxidoreductase	WP_182262454.1
NZ_JABBPH010000001.1	810603	811344	WP_019745057.1	HG717_RS04100	VIT family protein	WP_019745057.1
NZ_JABBPH010000001.1	811398	812289	WP_019745056.1	HG717_RS04105	universal stress protein	WP_019745056.1
NZ_JABBPH010000001.1	812337	813873	WP_019745055.1	HG717_RS04110	CYTH and CHAD domain-containing protein	WP_019745055.1
NZ_JABBPH010000001.1	813948	814872	WP_024487285.1	HG717_RS04115	pseudouridine synthase	WP_024487285.1
NZ_JABBPH010000001.1	815012	817040	WP_047889858.1	HG717_RS04120	CocE/NonD family hydrolase	WP_047889858.1
NZ_JABBPH010000001.1	817102	818347	WP_021332132.1	HG717_RS04125	aldolase/citrate lyase family protein	WP_021332132.1
NZ_JABBPH010000001.1	818350	819337	WP_182262457.1	HG717_RS04130	allantoicase	WP_182262457.1
NZ_JABBPH010000001.1	819353	820283	WP_084324902.1	HG717_RS04135	allantoinase PuuE	WP_084324902.1
NZ_JABBPH010000001.1	820290	821067	WP_046379122.1	HG717_RS04140	class I SAM-dependent methyltransferase	N/A
NZ_JABBPH010000001.1	821113	822364	WP_371330907.1	HG717_RS04145	MCE family protein	WP_371330907.1
NZ_JABBPH010000001.1	822703	823015	WP_021345375.1	HG717_RS04150	helix-turn-helix transcriptional regulator	WP_021345375.1
NZ_JABBPH010000001.1	823114	824290	WP_182262458.1	HG717_RS04155	MFS transporter	N/A
NZ_JABBPH010000001.1	824256	824985	WP_182262459.1	HG717_RS04160	aspartate/glutamate racemase family protein	N/A
NZ_JABBPH010000001.1	824990	826565	WP_182262460.1	HG717_RS04165	NCS1 family nucleobase:cation symporter-1	N/A
NZ_JABBPH010000001.1	826672	827398	WP_020908886.1	HG717_RS04170	GntR family transcriptional regulator	N/A
NZ_JABBPH010000001.1	827595	829929	WP_222671225.1	HG717_RS04175	LuxR C-terminal-related transcriptional regulator	N/A
NZ_JABBPH010000001.1	830017	832378	WP_182262462.1	HG717_RS04180	LuxR C-terminal-related transcriptional regulator	N/A
NZ_JABBPH010000001.1	832352	832589	WP_020970572.1	HG717_RS04185	hypothetical protein	N/A
NZ_JABBPH010000001.1	833057	834347	WP_083954796.1	HG717_RS04195	ISL3 family transposase	N/A
NZ_JABBPH010000001.1	835049	835316	WP_182262945.1	HG717_RS04205	alpha/beta fold hydrolase	N/A
NZ_JABBPH010000001.1	835316	835943	WP_182262946.1	HG717_RS04210	alpha/beta fold hydrolase	N/A
NZ_JABBPH010000001.1	835881	837348	WP_259349354.1	HG717_RS04215	MFS transporter	N/A
NZ_JABBPH010000001.1	837551	838448	WP_182262947.1	HG717_RS04220	LysR family transcriptional regulator	WP_182262947.1
NZ_JABBPH010000001.1	838482	838788	WP_259349355.1	HG717_RS04225	DUF6412 domain-containing protein	N/A
NZ_JABBPH010000001.1	838901	839858	WP_046379116.1	HG717_RS04230	membrane protein insertase YidC	N/A
NZ_JABBPH010000001.1	839909	840785	WP_020970568.1	HG717_RS04235	oxidoreductase	WP_020970568.1
NZ_JABBPH010000001.1	840863	841871	WP_182262949.1	HG717_RS04240	NADP-dependent oxidoreductase	WP_182262949.1
NZ_JABBPH010000001.1	841867	842296	WP_003939720.1	HG717_RS04245	organic hydroperoxide resistance protein	WP_003939720.1
NZ_JABBPH010000001.1	842292	842754	WP_003940568.1	HG717_RS04250	MarR family winged helix-turn-helix transcriptional regulator	WP_003940568.1
NZ_JABBPH010000001.1	842832	844215	WP_182262950.1	HG717_RS04255	condensation domain-containing protein	N/A
NZ_JABBPH010000001.1	844214	845687	WP_222671226.1	HG717_RS04260	condensation domain-containing protein	N/A
NZ_JABBPH010000001.1	845619	847134	WP_182262952.1	HG717_RS04265	condensation domain-containing protein	N/A
NZ_JABBPH010000001.1	847605	849018	WP_182262953.1	HG717_RS04270	Si-specific NAD(P)(+) transhydrogenase	N/A
NZ_JABBPH010000001.1	849169	850072	WP_182262954.1	HG717_RS04275	hypothetical protein	N/A
NZ_JABBPH010000001.1	851609	852044	WP_041815197.1	HG717_RS04285	hypothetical protein	N/A
NZ_JABBPH010000001.1	852094	853096	WP_259349357.1	HG717_RS04290	helix-turn-helix domain-containing protein	WP_259349357.1
NZ_JABBPH010000001.1	853460	855980	WP_182262956.1	HG717_RS04295	LuxR C-terminal-related transcriptional regulator	WP_182262956.1
NZ_JABBPH010000001.1	855986	856742	WP_182262957.1	HG717_RS04300	MerR family transcriptional regulator	WP_182262957.1
NZ_JABBPH010000001.1	857063	860519	WP_042921773.1	HG717_RS04305	indolepyruvate ferredoxin oxidoreductase family protein	WP_042921773.1
NZ_JABBPH010000001.1	860613	861273	WP_222671227.1	HG717_RS04310	LppP/LprE family lipoprotein	WP_222671227.1
NZ_JABBPH010000001.1	861370	863035	WP_182262958.1	HG717_RS04315	amidohydrolase	WP_182262958.1
NZ_JABBPH010000001.1	863051	864302	WP_182262959.1	HG717_RS04320	MFS transporter	N/A
NZ_JABBPH010000001.1	864518	865148	WP_019745022.1	HG717_RS04325	TMEM175 family protein	N/A
NZ_JABBPH010000001.1	865144	865729	WP_021332152.1	HG717_RS04330	ABATE domain-containing protein	WP_021332152.1
NZ_JABBPH010000001.1	865831	866734	WP_046379105.1	HG717_RS04335	NAD(P)-dependent oxidoreductase	WP_046379105.1
NZ_JABBPH010000001.1	866730	867930	WP_080945711.1	HG717_RS04340	MFS transporter	N/A
NZ_JABBPH010000001.1	867942	868458	WP_019745018.1	HG717_RS04345	hypothetical protein	WP_019745018.1
NZ_JABBPH010000001.1	868572	870996	WP_029256076.1	HG717_RS04350	ATP-dependent Clp protease ATP-binding subunit	WP_029256076.1
NZ_JABBPH010000001.1	871048	872941	WP_261779134.1	HG717_RS04355	FAD/NAD(P)-binding domain-containing protein	N/A
NZ_JABBPH010000001.1	873117	874308	WP_182262960.1	HG717_RS04360	fumarylacetoacetase	WP_182262960.1
NZ_JABBPH010000001.1	874304	875174	WP_019745014.1	HG717_RS04365	hypothetical protein	WP_019745014.1
NZ_JABBPH010000001.1	875170	876370	WP_070795795.1	HG717_RS04370	homogentisate 1%2C2-dioxygenase	WP_070795795.1
NZ_JABBPH010000001.1	876479	877031	WP_019745012.1	HG717_RS04375	MarR family winged helix-turn-helix transcriptional regulator	WP_019745012.1
NZ_JABBPH010000001.1	877135	877750	WP_024487276.1	HG717_RS04380	TetR/AcrR family transcriptional regulator	N/A
NZ_JABBPH010000001.1	877924	879523	WP_021332161.1	HG717_RS04385	ABC transporter substrate-binding protein	WP_021332161.1
NZ_JABBPH010000001.1	879582	881847	WP_222671228.1	HG717_RS04390	5-methyltetrahydropteroyltriglutamate--homocysteine S-methyltransferase	WP_222671228.1
NZ_JABBPH010000001.1	882312	882750	WP_019745008.1	HG717_RS04395	helix-turn-helix domain-containing protein	WP_019745008.1
NZ_JABBPH010000001.1	882970	883600	WP_019745007.1	HG717_RS04400	response regulator transcription factor	WP_019745007.1
NZ_JABBPH010000001.1	883596	884721	WP_182261047.1	HG717_RS04405	sensor histidine kinase	WP_182261047.1
NZ_JABBPH010000001.1	884721	885516	WP_019745005.1	HG717_RS04410	ABC transporter permease	N/A
NZ_JABBPH010000001.1	885515	886472	WP_019745004.1	HG717_RS04415	ABC transporter ATP-binding protein	WP_019745004.1
NZ_JABBPH010000001.1	886517	887465	WP_060938127.1	HG717_RS04420	DMT family transporter	N/A
NZ_JABBPH010000001.1	887533	888079	WP_020908856.1	HG717_RS04425	CGNR zinc finger domain-containing protein	WP_020908856.1
NZ_JABBPH010000001.1	888192	889491	WP_182261046.1	HG717_RS04430	NtaA/DmoA family FMN-dependent monooxygenase	WP_182261046.1
NZ_JABBPH010000001.1	889487	890453	WP_019745000.1	HG717_RS04435	proline dehydrogenase family protein	WP_019745000.1
NZ_JABBPH010000001.1	890452	892114	WP_021345333.1	HG717_RS04440	L-glutamate gamma-semialdehyde dehydrogenase	WP_021345333.1
NZ_JABBPH010000001.1	892309	893980	WP_084325174.1	HG717_RS04445	CdaR family transcriptional regulator	WP_084325174.1
NZ_JABBPH010000001.1	893976	894294	WP_020908852.1	HG717_RS04450	nuclear transport factor 2 family protein	WP_020908852.1
NZ_JABBPH010000001.1	894293	895394	WP_021345330.1	HG717_RS04455	DNA alkylation repair protein	WP_021345330.1
NZ_JABBPH010000001.1	895452	896502	WP_259349025.1	HG717_RS04460	ABC transporter substrate-binding protein	N/A
NZ_JABBPH010000001.1	896875	897964	WP_020908849.1	HG717_RS04465	3-deoxy-7-phosphoheptulonate synthase	WP_020908849.1
NZ_JABBPH010000001.1	898018	898822	WP_182261044.1	HG717_RS04470	sugar phosphate isomerase/epimerase	WP_182261044.1
NZ_JABBPH010000001.1	898818	900546	WP_182261043.1	HG717_RS04475	FAD-dependent oxidoreductase	N/A
NZ_JABBPH010000001.1	900542	901637	WP_070385596.1	HG717_RS04480	Gfo/Idh/MocA family protein	N/A
NZ_JABBPH010000001.1	901636	902461	WP_182261042.1	HG717_RS04485	aldo/keto reductase	WP_182261042.1
NZ_JABBPH010000001.1	902457	904410	WP_182261041.1	HG717_RS04490	FAD-dependent oxidoreductase	N/A
NZ_JABBPH010000001.1	904454	905336	WP_182261040.1	HG717_RS04495	shikimate dehydrogenase	WP_182261040.1
NZ_JABBPH010000001.1	905399	906776	WP_021345319.1	HG717_RS04500	MFS transporter	N/A
NZ_JABBPH010000001.1	906915	907833	WP_182261039.1	HG717_RS04505	LysR family transcriptional regulator	WP_182261039.1
NZ_JABBPH010000001.1	907967	908660	WP_182261038.1	HG717_RS04510	SDR family NAD(P)-dependent oxidoreductase	WP_182261038.1
NZ_JABBPH010000001.1	908682	909456	WP_019744985.1	HG717_RS04515	hypothetical protein	WP_019744985.1
NZ_JABBPH010000001.1	909561	910389	WP_019744984.1	HG717_RS04520	crotonase/enoyl-CoA hydratase family protein	WP_019744984.1
NZ_JABBPH010000001.1	910385	911924	WP_182261037.1	HG717_RS04525	AMP-binding protein	WP_182261037.1
NZ_JABBPH010000001.1	911916	912549	WP_182261036.1	HG717_RS04530	alpha-ketoglutarate-dependent dioxygenase AlkB	WP_182261036.1
NZ_JABBPH010000001.1	912696	913113	WP_003940106.1	HG717_RS04535	hypothetical protein	N/A
NZ_JABBPH010000001.1	913207	913435	WP_020970523.1	HG717_RS04540	hypothetical protein	N/A
NZ_JABBPH010000001.1	913626	914211	WP_182261035.1	HG717_RS04545	hypothetical protein	N/A
NZ_JABBPH010000001.1	914340	914919	WP_080909088.1	HG717_RS04550	TetR/AcrR family transcriptional regulator	WP_080909088.1
NZ_JABBPH010000001.1	914941	915937	WP_182261034.1	HG717_RS04555	type I glyceraldehyde-3-phosphate dehydrogenase	WP_182261034.1
NZ_JABBPH010000001.1	916237	916606	WP_042952746.1	HG717_RS04560	hypothetical protein	WP_042952746.1
NZ_JABBPH010000001.1	916628	917774	WP_220463452.1	HG717_RS04565	HoxN/HupN/NixA family nickel/cobalt transporter	N/A
NZ_JABBPH010000001.1	917914	918244	WP_003940007.1	HG717_RS04570	branched-chain amino acid transporter permease	WP_003940007.1
NZ_JABBPH010000001.1	918236	918974	WP_020970518.1	HG717_RS04575	AzlC family ABC transporter permease	WP_020970518.1
NZ_JABBPH010000001.1	919053	919494	WP_020970517.1	HG717_RS04580	Lrp/AsnC family transcriptional regulator	WP_020970517.1
NZ_JABBPH010000001.1	919551	919977	WP_003940409.1	HG717_RS04585	VOC family protein	WP_003940409.1
NZ_JABBPH010000001.1	919973	920984	WP_019744973.1	HG717_RS04590	AraC family transcriptional regulator	WP_019744973.1
NZ_JABBPH010000001.1	920980	922171	WP_172932962.1	HG717_RS04595	pyridoxal phosphate-dependent aminotransferase	WP_172932962.1
NZ_JABBPH010000001.1	922306	922885	WP_020908828.1	HG717_RS04600	carboxymuconolactone decarboxylase family protein	WP_020908828.1
NZ_JABBPH010000001.1	923010	923406	WP_020908827.1	HG717_RS04605	molybdopterin-binding protein	WP_020908827.1
NZ_JABBPH010000001.1	923430	924240	WP_113683303.1	HG717_RS04610	molybdate ABC transporter substrate-binding protein	WP_113683303.1
NZ_JABBPH010000001.1	924236	925046	WP_020970514.1	HG717_RS04615	ABC transporter permease	WP_020970514.1
NZ_JABBPH010000001.1	925042	926128	WP_020908824.1	HG717_RS04620	sulfate/molybdate ABC transporter ATP-binding protein	WP_020908824.1
NZ_JABBPH010000001.1	926103	927906	WP_182261033.1	HG717_RS04625	fatty acid--CoA ligase FadD11	N/A
NZ_JABBPH010000001.1	927902	928865	WP_069145735.1	HG717_RS04630	SDR family oxidoreductase	N/A
NZ_JABBPH010000001.1	928869	930303	WP_069145736.1	HG717_RS04635	aldehyde dehydrogenase family protein	N/A
NZ_JABBPH010000001.1	930299	930800	WP_182261032.1	HG717_RS04640	SRPBCC family protein	N/A
NZ_JABBPH010000001.1	930796	931888	WP_182261031.1	HG717_RS04645	PDR/VanB family oxidoreductase	N/A
NZ_JABBPH010000001.1	931884	932817	WP_222671229.1	HG717_RS04650	metal-dependent hydrolase	N/A
NZ_JABBPH010000001.1	932816	934373	WP_047889902.1	HG717_RS04655	NAD(P)/FAD-dependent oxidoreductase	N/A
NZ_JABBPH010000001.1	934556	935213	WP_020908817.1	HG717_RS04660	TetR/AcrR family transcriptional regulator	WP_020908817.1
NZ_JABBPH010000001.1	935209	935836	WP_019744959.1	HG717_RS04665	TetR/AcrR family transcriptional regulator	WP_019744959.1
NZ_JABBPH010000001.1	935840	937019	WP_222671230.1	HG717_RS04670	acyl-CoA dehydrogenase family protein	WP_222671230.1
NZ_JABBPH010000001.1	937206	938928	WP_182261030.1	HG717_RS04675	FUSC family protein	N/A
NZ_JABBPH010000001.1	938903	939866	WP_182261029.1	HG717_RS04680	sigma-70 family RNA polymerase sigma factor	WP_182261029.1
NZ_JABBPH010000001.1	940143	941223	WP_019744955.1	HG717_RS04685	ABC transporter substrate-binding protein	N/A
NZ_JABBPH010000001.1	941219	942041	WP_003940477.1	HG717_RS04690	ABC transporter ATP-binding protein	N/A
NZ_JABBPH010000001.1	942033	942906	WP_030535349.1	HG717_RS04695	ABC transporter permease	N/A
NZ_JABBPH010000001.1	942937	944284	WP_182261028.1	HG717_RS04700	LLM class flavin-dependent oxidoreductase	N/A
NZ_JABBPH010000001.1	944280	945513	WP_020908811.1	HG717_RS04705	MFS transporter	N/A
NZ_JABBPH010000001.1	945526	946513	WP_020908810.1	HG717_RS04710	LLM class F420-dependent oxidoreductase	WP_020908810.1
NZ_JABBPH010000001.1	946522	947185	WP_020970500.1	HG717_RS04715	DUF3239 domain-containing protein	WP_020970500.1
NZ_JABBPH010000001.1	947259	949338	WP_222671231.1	HG717_RS04720	dipeptidase	WP_222671231.1
NZ_JABBPH010000001.1	949440	951099	WP_019744947.1	HG717_RS04725	DNA repair helicase XPB	WP_019744947.1
NZ_JABBPH010000001.1	951279	952359	WP_020970498.1	HG717_RS04730	alcohol dehydrogenase catalytic domain-containing protein	WP_020970498.1
NZ_JABBPH010000001.1	952355	953549	WP_020908805.1	HG717_RS04735	LLM class flavin-dependent oxidoreductase	WP_020908805.1
NZ_JABBPH010000001.1	953766	954078	WP_020970497.1	HG717_RS04740	hypothetical protein	WP_020970497.1
NZ_JABBPH010000001.1	954132	954792	WP_222671232.1	HG717_RS04745	TetR/AcrR family transcriptional regulator	WP_222671232.1
NZ_JABBPH010000001.1	955205	955331	WP_019744941.1	HG717_RS38150	hypothetical protein	WP_019744941.1
NZ_JABBPH010000001.1	955418	957743	WP_020908802.1	HG717_RS04750	helicase-associated domain-containing protein	WP_020908802.1
NZ_JABBPH010000001.1	957803	957992	WP_019744939.1	HG717_RS04755	hypothetical protein	WP_019744939.1
NZ_JABBPH010000001.1	958075	958639	WP_019744938.1	HG717_RS04760	transglycosylase family protein	WP_019744938.1
NZ_JABBPH010000001.1	959251	960649	WP_182261026.1	HG717_RS04765	YncE family protein	WP_182261026.1
NZ_JABBPH010000001.1	960770	961160	WP_003939919.1	HG717_RS04770	YccF domain-containing protein	WP_003939919.1
NZ_JABBPH010000001.1	961193	961421	WP_003940194.1	HG717_RS04775	hypothetical protein	WP_003940194.1
NZ_JABBPH010000001.1	961636	962050	WP_007733502.1	HG717_RS04780	cold-shock protein	WP_007733502.1
NZ_JABBPH010000001.1	962138	962633	WP_261779136.1	HG717_RS04785	DUF2771 domain-containing protein	WP_261779136.1
NZ_JABBPH010000001.1	962632	964324	WP_372461224.1	HG717_RS04790	MFS transporter	WP_372461224.1
NZ_JABBPH010000001.1	964393	965224	WP_238076548.1	HG717_RS04795	glutaminyl-peptide cyclotransferase	WP_238076548.1
NZ_JABBPH010000001.1	965262	966084	WP_019744932.1	HG717_RS04800	DUF3027 domain-containing protein	WP_019744932.1
NZ_JABBPH010000001.1	966152	968825	WP_019744931.1	HG717_RS04805	sacsin N-terminal ATP-binding-like domain-containing protein	WP_019744931.1
NZ_JABBPH010000001.1	968831	969383	WP_020908797.1	HG717_RS04810	phosphatase PAP2 family protein	WP_020908797.1
NZ_JABBPH010000001.1	969372	970413	WP_182261024.1	HG717_RS04815	iron-siderophore ABC transporter substrate-binding protein	WP_182261024.1
NZ_JABBPH010000001.1	970503	970761	WP_019744928.1	HG717_RS04820	DUF2530 domain-containing protein	N/A
NZ_JABBPH010000001.1	970863	972318	WP_020970489.1	HG717_RS04825	NCS2 family permease	WP_020970489.1
NZ_JABBPH010000001.1	972383	972815	WP_019744926.1	HG717_RS04830	MarR family winged helix-turn-helix transcriptional regulator	WP_019744926.1
NZ_JABBPH010000001.1	972943	974251	WP_222671529.1	HG717_RS04835	MFS transporter	WP_222671529.1
NZ_JABBPH010000001.1	974234	974783	WP_019744924.1	HG717_RS04840	hypothetical protein	WP_019744924.1
NZ_JABBPH010000001.1	974853	975444	WP_029256019.1	HG717_RS04845	TetR/AcrR family transcriptional regulator	WP_029256019.1
NZ_JABBPH010000001.1	975492	976299	WP_020970487.1	HG717_RS04850	RNA methyltransferase	WP_020970487.1
NZ_JABBPH010000001.1	976295	976556	WP_019744921.1	HG717_RS04855	DUF2537 domain-containing protein	N/A
NZ_JABBPH010000001.1	976576	977362	WP_046379063.1	HG717_RS04860	hypothetical protein	WP_046379063.1
NZ_JABBPH010000001.1	977414	978356	WP_222671233.1	HG717_RS04865	septation protein SepH	WP_222671233.1
NZ_JABBPH010000001.1	978555	979677	WP_007733484.1	HG717_RS04870	phosphoserine transaminase	WP_007733484.1
NZ_JABBPH010000001.1	979740	980868	WP_003940025.1	HG717_RS04875	citrate synthase 2	WP_003940025.1
NZ_JABBPH010000001.1	981113	981827	WP_222671234.1	HG717_RS04880	pyridoxamine 5'-phosphate oxidase	WP_222671234.1
NZ_JABBPH010000001.1	981823	983089	WP_019744915.1	HG717_RS04885	MFS transporter	WP_019744915.1
NZ_JABBPH010000001.1	983130	984078	WP_020908787.1	HG717_RS04890	aldose 1-epimerase family protein	WP_020908787.1
NZ_JABBPH010000001.1	984436	985735	WP_003940509.1	HG717_RS04895	citrate synthase	WP_003940509.1
NZ_JABBPH010000001.1	985836	986199	WP_019744913.1	HG717_RS04900	FKBP-type peptidyl-prolyl cis-trans isomerase	WP_019744913.1
NZ_JABBPH010000001.1	986291	987053	WP_133727946.1	HG717_RS04905	ABC transporter permease	N/A
NZ_JABBPH010000001.1	987049	988003	WP_019744911.1	HG717_RS04910	ATP-binding cassette domain-containing protein	N/A
NZ_JABBPH010000001.1	988096	988900	WP_222671235.1	HG717_RS04915	TetR/AcrR family transcriptional regulator	WP_222671235.1
NZ_JABBPH010000001.1	988834	989818	WP_007733475.1	HG717_RS04920	sugar-binding transcriptional regulator	WP_007733475.1
NZ_JABBPH010000001.1	990057	990888	WP_019744909.1	HG717_RS04925	MIP/aquaporin family protein	WP_019744909.1
NZ_JABBPH010000001.1	990953	992462	WP_222671236.1	HG717_RS04930	glycerol kinase GlpK	WP_222671236.1
NZ_JABBPH010000001.1	992510	994226	WP_019744907.1	HG717_RS04935	glycerol-3-phosphate dehydrogenase/oxidase	WP_019744907.1
NZ_JABBPH010000001.1	994290	995568	WP_060938160.1	HG717_RS04940	HAMP domain-containing sensor histidine kinase	N/A
NZ_JABBPH010000001.1	995564	996242	WP_029256009.1	HG717_RS04945	response regulator transcription factor	WP_029256009.1
NZ_JABBPH010000001.1	996254	996818	WP_060938161.1	HG717_RS04950	hypothetical protein	WP_060938161.1
NZ_JABBPH010000001.1	996810	997467	WP_020970476.1	HG717_RS04955	hypothetical protein	WP_020970476.1
NZ_JABBPH010000001.1	997723	998290	WP_019744902.1	HG717_RS04960	hypothetical protein	N/A
NZ_JABBPH010000001.1	998353	998815	WP_060938163.1	HG717_RS04965	hypothetical protein	N/A
NZ_JABBPH010000001.1	999051	999975	WP_044479496.1	HG717_RS04970	thiamine pyrophosphate-dependent dehydrogenase E1 component subunit alpha	N/A
NZ_JABBPH010000001.1	999985	1001035	WP_070385568.1	HG717_RS04975	alpha-ketoacid dehydrogenase subunit beta	N/A
NZ_JABBPH010000001.1	1001037	1002555	WP_047889562.1	HG717_RS04980	2-oxo acid dehydrogenase subunit E2	WP_047889562.1
NZ_JABBPH010000001.1	1002561	1003959	WP_222671237.1	HG717_RS04985	dihydrolipoyl dehydrogenase	N/A
NZ_JABBPH010000001.1	1004064	1005303	WP_182261016.1	HG717_RS04990	helix-turn-helix domain-containing protein	WP_182261016.1
NZ_JABBPH010000001.1	1005313	1006525	WP_019744895.1	HG717_RS04995	low temperature requirement protein A	N/A
NZ_JABBPH010000001.1	1006717	1006945	WP_223257974.1	HG717_RS05000	flavin reductase family protein	N/A
NZ_JABBPH010000001.1	1006966	1007257	WP_031333759.1	HG717_RS05005	hypothetical protein	WP_031333759.1
NZ_JABBPH010000001.1	1007266	1009684	WP_019744892.1	HG717_RS05010	lysylphosphatidylglycerol synthase transmembrane domain-containing protein	WP_019744892.1
NZ_JABBPH010000001.1	1009895	1010861	WP_047889565.1	HG717_RS05015	polyphosphate kinase 2	WP_047889565.1
NZ_JABBPH010000001.1	1010874	1011906	WP_182261060.1	HG717_RS05020	L-glyceraldehyde 3-phosphate reductase	WP_182261060.1
NZ_JABBPH010000001.1	1012224	1014501	WP_182261015.1	HG717_RS05025	bifunctional SulP family inorganic anion transporter/carbonic anhydrase	WP_182261015.1
NZ_JABBPH010000001.1	1014506	1015850	WP_020908761.1	HG717_RS05030	sensor histidine kinase KdpD	WP_020908761.1
NZ_JABBPH010000001.1	1015846	1016551	WP_003939853.1	HG717_RS05035	response regulator transcription factor	WP_003939853.1
NZ_JABBPH010000001.1	1016591	1017167	WP_020970464.1	HG717_RS05040	TetR/AcrR family transcriptional regulator	WP_020970464.1
NZ_JABBPH010000001.1	1017256	1018252	WP_020908759.1	HG717_RS05045	hypothetical protein	N/A
NZ_JABBPH010000001.1	1018248	1018626	WP_020908758.1	HG717_RS05050	DUF952 domain-containing protein	WP_020908758.1
NZ_JABBPH010000001.1	1018702	1019290	WP_020908757.1	HG717_RS05055	TetR/AcrR family transcriptional regulator	WP_020908757.1
NZ_JABBPH010000001.1	1019300	1020647	WP_182261014.1	HG717_RS05060	deoxyribodipyrimidine photo-lyase	WP_182261014.1
NZ_JABBPH010000001.1	1020651	1021020	WP_182261013.1	HG717_RS05065	VOC family protein	N/A
NZ_JABBPH010000001.1	1021176	1021623	WP_182261012.1	HG717_RS05070	hypothetical protein	N/A
NZ_JABBPH010000001.1	1021757	1022996	WP_141488543.1	HG717_RS05075	MFS transporter	N/A
NZ_JABBPH010000001.1	1023108	1023699	WP_020970457.1	HG717_RS05080	TetR/AcrR family transcriptional regulator	WP_020970457.1
NZ_JABBPH010000001.1	1023656	1023884	WP_290283637.1	HG717_RS38705	GNAT family N-acetyltransferase	N/A
NZ_JABBPH010000001.1	1023896	1024490	WP_070795829.1	HG717_RS05085	TetR/AcrR family transcriptional regulator	WP_070795829.1
NZ_JABBPH010000001.1	1024577	1024964	WP_003939752.1	HG717_RS05090	DUF1304 domain-containing protein	N/A
NZ_JABBPH010000001.1	1024971	1025481	WP_259349023.1	HG717_RS05095	hypothetical protein	WP_259349023.1
NZ_JABBPH010000001.1	1025782	1026628	WP_020908748.1	HG717_RS05100	mycofactocin-coupled SDR family oxidoreductase	WP_020908748.1
NZ_JABBPH010000001.1	1026721	1028638	WP_019744874.1	HG717_RS05105	propionyl-CoA synthetase	WP_019744874.1
NZ_JABBPH010000001.1	1028718	1029510	WP_261779138.1	HG717_RS05110	MFS transporter	N/A
NZ_JABBPH010000001.1	1029514	1030555	WP_222671238.1	HG717_RS05115	hypothetical protein	WP_222671238.1
NZ_JABBPH010000001.1	1030551	1032039	WP_019744871.1	HG717_RS05120	carboxyl transferase domain-containing protein	WP_019744871.1
NZ_JABBPH010000001.1	1032132	1033326	WP_019744870.1	HG717_RS05125	ABC transporter permease	N/A
NZ_JABBPH010000001.1	1033322	1034219	WP_019744869.1	HG717_RS05130	ABC transporter ATP-binding protein	WP_019744869.1
NZ_JABBPH010000001.1	1034262	1034808	WP_020970450.1	HG717_RS05135	hypothetical protein	WP_020970450.1
NZ_JABBPH010000001.1	1034800	1035124	WP_003940147.1	HG717_RS05140	helix-turn-helix transcriptional regulator	WP_003940147.1
NZ_JABBPH010000001.1	1035230	1035650	WP_029255992.1	HG717_RS05145	hypothetical protein	WP_029255992.1
NZ_JABBPH010000001.1	1035724	1036138	WP_080909125.1	HG717_RS05150	VOC family protein	WP_080909125.1
NZ_JABBPH010000001.1	1036138	1036714	WP_007733408.1	HG717_RS05155	TetR/AcrR family transcriptional regulator	WP_007733408.1
NZ_JABBPH010000001.1	1036726	1037566	WP_020908738.1	HG717_RS05160	aldo/keto reductase	WP_020908738.1
NZ_JABBPH010000001.1	1037709	1039341	WP_222671239.1	HG717_RS05165	ABC-F family ATP-binding cassette domain-containing protein	WP_222671239.1
NZ_JABBPH010000001.1	1039430	1040027	WP_182261008.1	HG717_RS05170	class I SAM-dependent methyltransferase	WP_182261008.1
NZ_JABBPH010000001.1	1040157	1041006	WP_222671240.1	HG717_RS05175	aldo/keto reductase	WP_222671240.1
NZ_JABBPH010000001.1	1041070	1042222	WP_113683265.1	HG717_RS05180	NADH:flavin oxidoreductase	WP_113683265.1
NZ_JABBPH010000001.1	1042425	1044180	WP_046379038.1	HG717_RS05185	cytochrome c oxidase subunit I	WP_046379038.1
NZ_JABBPH010000001.1	1044225	1044699	WP_019744857.1	HG717_RS05190	MarR family winged helix-turn-helix transcriptional regulator	WP_019744857.1
NZ_JABBPH010000001.1	1044751	1045171	WP_042451127.1	HG717_RS05195	DUF5313 family protein	WP_042451127.1
NZ_JABBPH010000001.1	1045180	1046209	WP_182261007.1	HG717_RS05200	NAD(P)/FAD-dependent oxidoreductase	N/A
NZ_JABBPH010000001.1	1046242	1046869	WP_019744854.1	HG717_RS05205	helix-turn-helix domain-containing protein	N/A
NZ_JABBPH010000001.1	1046925	1047384	WP_060938180.1	HG717_RS05210	GNAT family N-acetyltransferase	WP_060938180.1
NZ_JABBPH010000001.1	1047391	1047934	WP_182261006.1	HG717_RS05215	AAA family ATPase	N/A
NZ_JABBPH010000001.1	1047987	1048782	WP_019744851.1	HG717_RS05220	MHYT domain-containing protein	N/A
NZ_JABBPH010000001.1	1048822	1049410	WP_003940118.1	HG717_RS05225	ATP/GTP-binding protein	N/A
NZ_JABBPH010000001.1	1049390	1049765	WP_019744850.1	HG717_RS05230	DUF742 domain-containing protein	N/A
NZ_JABBPH010000001.1	1049770	1050187	WP_003940329.1	HG717_RS05235	roadblock/LC7 domain-containing protein	N/A
NZ_JABBPH010000001.1	1050183	1053030	WP_259349021.1	HG717_RS05240	ATP-binding protein	WP_259349021.1
NZ_JABBPH010000001.1	1053380	1053917	WP_202022970.1	HG717_RS05245	hypothetical protein	WP_202022970.1
NZ_JABBPH010000001.1	1053921	1055364	WP_060938182.1	HG717_RS05250	phospholipase D-like domain-containing protein	WP_060938182.1
NZ_JABBPH010000001.1	1055360	1056464	WP_182261004.1	HG717_RS05255	NAD(P)-binding domain-containing protein	WP_182261004.1
NZ_JABBPH010000001.1	1056576	1057308	WP_019744845.1	HG717_RS05260	enoyl-CoA hydratase	WP_019744845.1
NZ_JABBPH010000001.1	1057370	1058486	WP_019744844.1	HG717_RS05265	MBL fold metallo-hydrolase	WP_019744844.1
NZ_JABBPH010000001.1	1058562	1061067	WP_222671241.1	HG717_RS05270	HAD-IC family P-type ATPase	WP_222671241.1
NZ_JABBPH010000001.1	1061073	1061400	WP_259349020.1	HG717_RS38155	GGDEF domain-containing protein	N/A
NZ_JABBPH010000001.1	1061396	1062206	WP_259349019.1	HG717_RS05275	diguanylate cyclase domain-containing protein	N/A
NZ_JABBPH010000001.1	1062395	1062587	WP_003940164.1	HG717_RS05280	antitoxin	WP_003940164.1
NZ_JABBPH010000001.1	1062693	1064337	WP_019744841.1	HG717_RS05285	Na+/H+ antiporter	WP_019744841.1
NZ_JABBPH010000001.1	1064352	1065570	WP_182261002.1	HG717_RS05290	lipase family protein	WP_182261002.1
NZ_JABBPH010000001.1	1065574	1065961	WP_020970430.1	HG717_RS05295	MmcQ/YjbR family DNA-binding protein	WP_020970430.1
NZ_JABBPH010000001.1	1065957	1067175	WP_019744838.1	HG717_RS05300	sensor histidine kinase	WP_019744838.1
NZ_JABBPH010000001.1	1067226	1068018	WP_021332251.1	HG717_RS05305	LytTR family DNA-binding domain-containing protein	WP_021332251.1
NZ_JABBPH010000001.1	1068014	1068386	WP_003939880.1	HG717_RS05310	membrane protein	N/A
NZ_JABBPH010000001.1	1068396	1070148	WP_020970427.1	HG717_RS05315	cation acetate symporter	N/A
NZ_JABBPH010000001.1	1070310	1070673	WP_182261001.1	HG717_RS05320	DUF485 domain-containing protein	WP_182261001.1
NZ_JABBPH010000001.1	1070669	1072307	WP_003939876.1	HG717_RS05325	cation acetate symporter	WP_003939876.1
NZ_JABBPH010000001.1	1072380	1072812	WP_003939735.1	HG717_RS05330	SRPBCC family protein	WP_003939735.1
NZ_JABBPH010000001.1	1072932	1074588	WP_182261000.1	HG717_RS05335	substrate-binding domain-containing protein	N/A
NZ_JABBPH010000001.1	1074589	1075495	WP_020970424.1	HG717_RS05340	transporter substrate-binding domain-containing protein	WP_020970424.1
NZ_JABBPH010000001.1	1075560	1075833	WP_019744832.1	HG717_RS05345	WhiB family transcriptional regulator	N/A
NZ_JABBPH010000001.1	1075948	1078225	WP_182260999.1	HG717_RS05350	ATP-dependent DNA ligase	WP_182260999.1
NZ_JABBPH010000001.1	1078246	1078942	WP_182260998.1	HG717_RS05355	MerR family transcriptional regulator	N/A
NZ_JABBPH010000001.1	1079049	1080273	WP_182260997.1	HG717_RS05360	erythromycin esterase family protein	WP_182260997.1
NZ_JABBPH010000001.1	1080278	1081346	WP_182260996.1	HG717_RS05365	serine hydrolase	N/A
NZ_JABBPH010000001.1	1081596	1082130	WP_029255974.1	HG717_RS05370	NlpC/P60 family protein	WP_029255974.1
NZ_JABBPH010000001.1	1082195	1082882	WP_020908708.1	HG717_RS05375	response regulator transcription factor	WP_020908708.1
NZ_JABBPH010000001.1	1082878	1083874	WP_020908707.1	HG717_RS05380	HAMP domain-containing sensor histidine kinase	N/A
NZ_JABBPH010000001.1	1083982	1085485	WP_259349018.1	HG717_RS05385	DUF4153 domain-containing protein	N/A
NZ_JABBPH010000001.1	1085558	1087895	WP_042952632.1	HG717_RS05390	arylsulfatase	N/A
NZ_JABBPH010000001.1	1088099	1088768	WP_021332258.1	HG717_RS05395	TetR family transcriptional regulator	WP_021332258.1
NZ_JABBPH010000001.1	1088803	1089721	WP_029255969.1	HG717_RS05400	TauD/TfdA family dioxygenase	WP_029255969.1
NZ_JABBPH010000001.1	1089722	1090685	WP_182260994.1	HG717_RS05405	formylglycine-generating enzyme family protein	WP_182260994.1
NZ_JABBPH010000001.1	1090764	1091646	WP_182260993.1	HG717_RS05410	glycosyltransferase family 2 protein	WP_182260993.1
NZ_JABBPH010000001.1	1092031	1093411	WP_182261058.1	HG717_RS05420	LLM class flavin-dependent oxidoreductase	N/A
NZ_JABBPH010000001.1	1093420	1094437	WP_081329017.1	HG717_RS05425	helix-turn-helix domain-containing protein	WP_081329017.1
NZ_JABBPH010000001.1	1094518	1095385	WP_020908689.1	HG717_RS05430	acyl-CoA thioesterase II	N/A
NZ_JABBPH010000001.1	1095381	1096206	WP_182260992.1	HG717_RS05435	DUF1295 domain-containing protein	N/A
NZ_JABBPH010000001.1	1096202	1097126	WP_182260991.1	HG717_RS05440	SDR family NAD(P)-dependent oxidoreductase	N/A
NZ_JABBPH010000001.1	1097122	1097563	WP_261779139.1	HG717_RS38160	hypothetical protein	N/A
NZ_JABBPH010000001.1	1097499	1098333	WP_261779140.1	HG717_RS05445	hypothetical protein	N/A
NZ_JABBPH010000001.1	1098456	1099689	WP_182260990.1	HG717_RS05450	acetyl-CoA acetyltransferase	WP_182260990.1
NZ_JABBPH010000001.1	1099732	1101250	WP_182260989.1	HG717_RS05455	carotenoid oxygenase family protein	WP_182260989.1
NZ_JABBPH010000001.1	1101246	1101978	WP_046379014.1	HG717_RS05460	VOC family protein	N/A
NZ_JABBPH010000001.1	1102052	1103681	WP_020970392.1	HG717_RS05465	long-chain-fatty-acid--CoA ligase	N/A
NZ_JABBPH010000001.1	1103677	1104733	WP_097387043.1	HG717_RS05470	dihydrodipicolinate reductase	N/A
NZ_JABBPH010000001.1	1104729	1105500	WP_080909148.1	HG717_RS05475	SDR family oxidoreductase	N/A
NZ_JABBPH010000001.1	1105496	1106084	WP_182260988.1	HG717_RS05480	nuclear transport factor 2 family protein	N/A
NZ_JABBPH010000001.1	1106198	1107002	WP_069146421.1	HG717_RS05485	ABC transporter ATP-binding protein	N/A
NZ_JABBPH010000001.1	1106998	1107712	WP_182260987.1	HG717_RS05490	ABC transporter ATP-binding protein	N/A
NZ_JABBPH010000001.1	1107715	1108612	WP_019744803.1	HG717_RS05495	branched-chain amino acid ABC transporter permease	N/A
NZ_JABBPH010000001.1	1108608	1109697	WP_070385535.1	HG717_RS05500	branched-chain amino acid ABC transporter permease	N/A
NZ_JABBPH010000001.1	1109755	1111039	WP_020908683.1	HG717_RS05505	ABC transporter substrate-binding protein	N/A
NZ_JABBPH010000001.1	1112486	1112774	WP_259349027.1	HG717_RS38165	hypothetical protein	N/A
NZ_JABBPH010000001.1	1112770	1113172	WP_019744799.1	HG717_RS05515	nuclear transport factor 2 family protein	N/A
NZ_JABBPH010000001.1	1113233	1114187	WP_261779188.1	HG717_RS05520	LLM class F420-dependent oxidoreductase	N/A
NZ_JABBPH010000001.1	1114252	1115053	WP_020970383.1	HG717_RS05525	crotonase/enoyl-CoA hydratase family protein	WP_020970383.1
NZ_JABBPH010000001.1	1115099	1116401	WP_019744796.1	HG717_RS05530	MFS transporter	WP_019744796.1
NZ_JABBPH010000001.1	1116667	1117855	WP_019744795.1	HG717_RS05535	ROK family transcriptional regulator	WP_019744795.1
NZ_JABBPH010000001.1	1118049	1118280	WP_020970382.1	HG717_RS05540	DUF3263 domain-containing protein	WP_020970382.1
NZ_JABBPH010000001.1	1118349	1118667	WP_003946343.1	HG717_RS05545	WhiB family transcriptional regulator	WP_003946343.1
NZ_JABBPH010000001.1	1118691	1120089	WP_182260985.1	HG717_RS05550	xylulokinase	WP_182260985.1
NZ_JABBPH010000001.1	1120129	1121608	WP_031333752.1	HG717_RS05555	FGGY-family carbohydrate kinase	WP_031333752.1
NZ_JABBPH010000001.1	1121630	1122401	WP_021345206.1	HG717_RS05560	SDR family NAD(P)-dependent oxidoreductase	WP_021345206.1
NZ_JABBPH010000001.1	1122418	1123441	WP_372461226.1	HG717_RS05565	sugar-binding transcriptional regulator	WP_372461226.1
NZ_JABBPH010000001.1	1123618	1124692	WP_037249529.1	HG717_RS05570	erythritol/L-threitol dehyrogenase	WP_037249529.1
NZ_JABBPH010000001.1	1124821	1126201	WP_021345203.1	HG717_RS05575	ABC transporter substrate-binding protein	WP_021345203.1
NZ_JABBPH010000001.1	1126238	1127204	WP_182260984.1	HG717_RS05580	carbohydrate ABC transporter permease	N/A
NZ_JABBPH010000001.1	1127208	1128075	WP_172933015.1	HG717_RS05585	carbohydrate ABC transporter permease	N/A
NZ_JABBPH010000001.1	1128074	1129250	WP_182260983.1	HG717_RS05590	ABC transporter ATP-binding protein	WP_182260983.1
NZ_JABBPH010000001.1	1129246	1130395	WP_021345199.1	HG717_RS05595	ABC transporter ATP-binding protein	WP_021345199.1
NZ_JABBPH010000001.1	1130407	1132156	WP_021345198.1	HG717_RS05600	dihydroxyacetone kinase family protein	N/A
NZ_JABBPH010000001.1	1132148	1132628	WP_021345197.1	HG717_RS05605	ribose-5-phosphate isomerase	WP_021345197.1
NZ_JABBPH010000001.1	1132635	1133352	WP_135000461.1	HG717_RS05610	HAD family hydrolase	WP_135000461.1
NZ_JABBPH010000001.1	1133494	1134958	WP_019744791.1	HG717_RS05615	D-serine/D-alanine/glycine transporter	WP_019744791.1
NZ_JABBPH010000001.1	1135080	1135851	WP_003946431.1	HG717_RS05620	M23 family metallopeptidase	WP_003946431.1
NZ_JABBPH010000001.1	1135976	1137482	WP_021345194.1	HG717_RS05625	glutamate-cysteine ligase family protein	WP_021345194.1
NZ_JABBPH010000001.1	1137623	1138517	WP_019744789.1	HG717_RS05630	universal stress protein	WP_019744789.1
NZ_JABBPH010000001.1	1138692	1139733	WP_007727670.1	HG717_RS05635	LLM class F420-dependent oxidoreductase	WP_007727670.1
NZ_JABBPH010000001.1	1140091	1140985	WP_182260981.1	HG717_RS05640	universal stress protein	WP_182260981.1
NZ_JABBPH010000001.1	1141061	1141700	WP_222671242.1	HG717_RS05645	response regulator transcription factor	WP_222671242.1
NZ_JABBPH010000001.1	1141702	1143394	WP_021332279.1	HG717_RS05650	GAF domain-containing protein	WP_021332279.1
NZ_JABBPH010000001.1	1143421	1144117	WP_070795877.1	HG717_RS05655	hypothetical protein	WP_070795877.1
NZ_JABBPH010000001.1	1144136	1144469	WP_003946336.1	HG717_RS05660	cupin domain-containing protein	WP_003946336.1
NZ_JABBPH010000001.1	1144553	1145045	WP_019744784.1	HG717_RS05665	dihydrofolate reductase	WP_019744784.1
NZ_JABBPH010000001.1	1145047	1145848	WP_003946427.1	HG717_RS05670	thymidylate synthase	WP_003946427.1
NZ_JABBPH010000001.1	1145934	1146675	WP_019744783.1	HG717_RS05675	precorrin-6A synthase (deacetylating)	WP_019744783.1
NZ_JABBPH010000001.1	1146750	1147917	WP_024487188.1	HG717_RS05680	GGDEF domain-containing protein	WP_024487188.1
NZ_JABBPH010000001.1	1147960	1149136	WP_020970372.1	HG717_RS05685	diguanylate cyclase	N/A
NZ_JABBPH010000001.1	1149176	1150043	WP_019744780.1	HG717_RS05690	Fpg/Nei family DNA glycosylase	WP_019744780.1
NZ_JABBPH010000001.1	1150035	1150911	WP_019744779.1	HG717_RS05695	LysR family transcriptional regulator	WP_019744779.1
NZ_JABBPH010000001.1	1150983	1152216	WP_041815142.1	HG717_RS05700	MFS transporter	WP_041815142.1
NZ_JABBPH010000001.1	1152264	1153044	WP_084325267.1	HG717_RS05705	DUF427 domain-containing protein	WP_084325267.1
NZ_JABBPH010000001.1	1153101	1153578	WP_019744776.1	HG717_RS05710	nitroreductase/quinone reductase family protein	N/A
NZ_JABBPH010000001.1	1153833	1155627	WP_020970369.1	HG717_RS05715	DEAD/DEAH box helicase family protein	WP_020970369.1
NZ_JABBPH010000001.1	1155626	1156487	WP_222671243.1	HG717_RS05720	SDR family oxidoreductase	WP_222671243.1
NZ_JABBPH010000001.1	1156546	1157449	WP_222671244.1	HG717_RS05725	dihydrodipicolinate synthase family protein	N/A
NZ_JABBPH010000001.1	1157482	1158268	WP_019744772.1	HG717_RS05730	aldolase	N/A
NZ_JABBPH010000001.1	1158433	1159024	WP_019744771.1	HG717_RS05735	helix-turn-helix domain-containing protein	WP_019744771.1
NZ_JABBPH010000001.1	1159020	1159446	WP_003946354.1	HG717_RS05740	hypothetical protein	N/A
NZ_JABBPH010000001.1	1159453	1160926	WP_080909161.1	HG717_RS05745	carboxylesterase/lipase family protein	WP_080909161.1
NZ_JABBPH010000001.1	1160922	1162452	WP_182260977.1	HG717_RS05750	carboxylesterase/lipase family protein	WP_182260977.1
NZ_JABBPH010000001.1	1162481	1163891	WP_030244277.1	HG717_RS05755	NAD(P)/FAD-dependent oxidoreductase	WP_030244277.1
NZ_JABBPH010000001.1	1163973	1164726	WP_182260976.1	HG717_RS05760	SDR family oxidoreductase	WP_182260976.1
NZ_JABBPH010000001.1	1164725	1166048	WP_003946361.1	HG717_RS05765	NAD(P)/FAD-dependent oxidoreductase	WP_003946361.1
NZ_JABBPH010000001.1	1166051	1166555	WP_019744765.1	HG717_RS05770	hypothetical protein	N/A
NZ_JABBPH010000001.1	1166679	1167156	WP_020908655.1	HG717_RS05775	MarR family winged helix-turn-helix transcriptional regulator	WP_020908655.1
NZ_JABBPH010000001.1	1167157	1168009	WP_021332293.1	HG717_RS05780	ABC transporter ATP-binding protein	WP_021332293.1
NZ_JABBPH010000001.1	1167968	1168787	WP_019744762.1	HG717_RS05785	ABC transporter permease	WP_019744762.1
NZ_JABBPH010000001.1	1168800	1169244	WP_019744761.1	HG717_RS05790	helix-turn-helix domain-containing protein	WP_019744761.1
NZ_JABBPH010000001.1	1170136	1170949	WP_182260974.1	HG717_RS05795	FAD:protein FMN transferase	WP_182260974.1
NZ_JABBPH010000001.1	1170950	1172606	WP_021345178.1	HG717_RS05800	glucose-6-phosphate isomerase	WP_021345178.1
NZ_JABBPH010000001.1	1172698	1174153	WP_182260973.1	HG717_RS05805	NAD-dependent succinate-semialdehyde dehydrogenase	WP_182260973.1
NZ_JABBPH010000001.1	1174227	1174554	WP_182260972.1	HG717_RS05810	chorismate mutase	WP_182260972.1
NZ_JABBPH010000001.1	1174870	1177363	WP_020908650.1	HG717_RS05815	DNA helicase PcrA	WP_020908650.1
NZ_JABBPH010000001.1	1177442	1178336	WP_372461228.1	HG717_RS05820	M23 family metallopeptidase	WP_372461228.1
NZ_JABBPH010000001.1	1178697	1180539	WP_259349017.1	HG717_RS05825	hypothetical protein	WP_259349017.1
NZ_JABBPH010000001.1	1180718	1181888	WP_019744753.1	HG717_RS05830	ADP-forming succinate--CoA ligase subunit beta	WP_019744753.1
NZ_JABBPH010000001.1	1181903	1182806	WP_222671246.1	HG717_RS05835	succinate--CoA ligase subunit alpha	WP_222671246.1
NZ_JABBPH010000001.1	1182848	1183484	WP_182260970.1	HG717_RS05840	YigZ family protein	WP_182260970.1
NZ_JABBPH010000001.1	1183570	1184623	WP_182260969.1	HG717_RS05845	DUF5336 domain-containing protein	WP_182260969.1
NZ_JABBPH010000001.1	1184744	1186289	WP_182260968.1	HG717_RS05850	DUF6350 family protein	WP_182260968.1
NZ_JABBPH010000001.1	1186295	1187015	WP_182260967.1	HG717_RS05855	phosphoribosylglycinamide formyltransferase	WP_182260967.1
NZ_JABBPH010000001.1	1187007	1188567	WP_003946407.1	HG717_RS05860	bifunctional phosphoribosylaminoimidazolecarboxamide formyltransferase/IMP cyclohydrolase	WP_003946407.1
NZ_JABBPH010000001.1	1188644	1188866	WP_003946391.1	HG717_RS05865	hypothetical protein	N/A
NZ_JABBPH010000001.1	1189317	1190286	WP_182260966.1	HG717_RS05870	S9 family peptidase	WP_182260966.1
NZ_JABBPH010000001.1	1190313	1190886	WP_182260965.1	HG717_RS05875	DUF4126 domain-containing protein	N/A
NZ_JABBPH010000001.1	1190971	1191388	WP_019744746.1	HG717_RS05880	VOC family protein	WP_019744746.1
NZ_JABBPH010000001.1	1191442	1192819	WP_182260964.1	HG717_RS05885	ATP-binding protein	WP_182260964.1
NZ_JABBPH010000001.1	1192828	1194766	WP_182260963.1	HG717_RS05890	VWA domain-containing protein	WP_182260963.1
NZ_JABBPH010000001.1	1194777	1195803	WP_182260962.1	HG717_RS05895	agmatine/peptidylarginine deiminase	WP_182260962.1
NZ_JABBPH010000001.1	1195799	1196747	WP_041815132.1	HG717_RS05900	nitrilase-related carbon-nitrogen hydrolase	WP_041815132.1
NZ_JABBPH010000001.1	1196896	1197514	WP_019744741.1	HG717_RS05905	TetR/AcrR family transcriptional regulator C-terminal domain-containing protein	WP_019744741.1
NZ_JABBPH010000001.1	1197510	1199037	WP_007727566.1	HG717_RS05910	APC family permease	WP_007727566.1
NZ_JABBPH010000001.1	1199033	1199933	WP_020970346.1	HG717_RS05915	universal stress protein	WP_020970346.1
NZ_JABBPH010000001.1	1200023	1201454	WP_020970345.1	HG717_RS05920	gamma-aminobutyraldehyde dehydrogenase	WP_020970345.1
NZ_JABBPH010000001.1	1201623	1203141	WP_222671247.1	HG717_RS05925	PucR family transcriptional regulator	WP_222671247.1
NZ_JABBPH010000001.1	1203177	1204539	WP_020908634.1	HG717_RS05930	NAD(P)/FAD-dependent oxidoreductase	WP_020908634.1
NZ_JABBPH010000001.1	1204691	1205156	WP_020908633.1	HG717_RS05935	hypothetical protein	WP_020908633.1
NZ_JABBPH010000001.1	1205175	1206111	WP_019744736.1	HG717_RS05940	AEC family transporter	N/A
NZ_JABBPH010000001.1	1206240	1206498	WP_003946414.1	HG717_RS05945	30S ribosomal protein S18	WP_003946414.1
NZ_JABBPH010000001.1	1206507	1206813	WP_182260961.1	HG717_RS05950	30S ribosomal protein S14	N/A
NZ_JABBPH010000001.1	1206815	1206980	WP_019744734.1	HG717_RS05955	50S ribosomal protein L33	N/A
NZ_JABBPH010000001.1	1206984	1207221	WP_020908631.1	HG717_RS05960	50S ribosomal protein L28	N/A
NZ_JABBPH010000001.1	1207325	1208579	WP_021345156.1	HG717_RS05965	ribosome hibernation factor-recruiting GTPase MRF	N/A
NZ_JABBPH010000001.1	1208575	1208830	WP_003946367.1	HG717_RS05970	type B 50S ribosomal protein L31	N/A
NZ_JABBPH010000001.1	1208829	1209003	WP_007727540.1	HG717_RS05975	50S ribosomal protein L32	N/A
NZ_JABBPH010000001.1	1209021	1209633	WP_003946409.1	HG717_RS05980	trimeric intracellular cation channel family protein	N/A
NZ_JABBPH010000001.1	1209703	1210390	WP_003946387.1	HG717_RS05985	response regulator transcription factor	WP_003946387.1
NZ_JABBPH010000001.1	1210455	1211835	WP_020908630.1	HG717_RS05990	HAMP domain-containing sensor histidine kinase	WP_020908630.1
NZ_JABBPH010000001.1	1212061	1213561	WP_261779141.1	HG717_RS05995	S1C family serine protease	WP_261779141.1
NZ_JABBPH010000001.1	1213641	1214139	WP_176720912.1	HG717_RS06000	molybdenum cofactor biosynthesis protein B	WP_176720912.1
NZ_JABBPH010000001.1	1214145	1214322	WP_019744729.1	HG717_RS06005	hypothetical protein	WP_019744729.1
NZ_JABBPH010000001.1	1214382	1214805	WP_019744728.1	HG717_RS06010	large conductance mechanosensitive channel protein MscL	WP_019744728.1
NZ_JABBPH010000001.1	1214904	1215651	WP_182260959.1	HG717_RS06015	SAF domain-containing protein	N/A
NZ_JABBPH010000001.1	1215728	1216040	WP_003946378.1	HG717_RS06020	FmdB family zinc ribbon protein	WP_003946378.1
NZ_JABBPH010000001.1	1216151	1216730	WP_182260958.1	HG717_RS06025	5-formyltetrahydrofolate cyclo-ligase	WP_182260958.1
NZ_JABBPH010000001.1	1216789	1217701	WP_019744725.1	HG717_RS06030	UTP--glucose-1-phosphate uridylyltransferase	WP_019744725.1
NZ_JABBPH010000001.1	1217826	1219086	WP_003946353.1	HG717_RS06035	gephyrin-like molybdotransferase Glp	WP_003946353.1
NZ_JABBPH010000001.1	1219107	1219743	WP_007727523.1	HG717_RS06040	GNAT family N-acetyltransferase	WP_007727523.1
NZ_JABBPH010000001.1	1220010	1220745	WP_182260956.1	HG717_RS06045	gephyrin-like molybdotransferase receptor GlpR	WP_182260956.1
NZ_JABBPH010000001.1	1221215	1221446	WP_182260955.1	HG717_RS06055	hypothetical protein	N/A
NZ_JABBPH010000001.1	1221445	1222213	WP_222671249.1	HG717_RS06060	hypothetical protein	N/A
NZ_JABBPH010000001.1	1222391	1222892	WP_003946241.1	HG717_RS06065	ImmA/IrrE family metallo-endopeptidase	WP_003946241.1
NZ_JABBPH010000001.1	1222888	1223890	WP_182260953.1	HG717_RS06070	hypothetical protein	N/A
NZ_JABBPH010000001.1	1223932	1224349	WP_003946231.1	HG717_RS06075	helix-turn-helix domain-containing protein	WP_003946231.1
NZ_JABBPH010000001.1	1224841	1224985	WP_162267916.1	HG717_RS06080	hypothetical protein	WP_162267916.1
NZ_JABBPH010000001.1	1225127	1225973	WP_182260952.1	HG717_RS06085	SDR family oxidoreductase	WP_182260952.1
NZ_JABBPH010000001.1	1226021	1226504	WP_182260951.1	HG717_RS06090	DUF2505 domain-containing protein	WP_182260951.1
NZ_JABBPH010000001.1	1226489	1226969	WP_019744715.1	HG717_RS06095	redox-sensitive transcriptional activator SoxR	WP_019744715.1
NZ_JABBPH010000001.1	1226974	1227463	WP_182260949.1	HG717_RS06100	FABP family protein	WP_182260949.1
NZ_JABBPH010000001.1	1227562	1228780	WP_019744713.1	HG717_RS06105	arginine deiminase	WP_019744713.1
NZ_JABBPH010000001.1	1228790	1229144	WP_020970331.1	HG717_RS06110	arsenate reductase (glutaredoxin)	WP_020970331.1
NZ_JABBPH010000001.1	1229238	1229922	WP_031330896.1	HG717_RS06115	SDR family oxidoreductase	WP_031330896.1
NZ_JABBPH010000001.1	1229947	1230307	WP_020908617.1	HG717_RS06120	GntR family transcriptional regulator	WP_020908617.1
NZ_JABBPH010000001.1	1230355	1230787	WP_020908616.1	HG717_RS06125	DoxX family protein	WP_020908616.1
NZ_JABBPH010000001.1	1230871	1232506	WP_182260948.1	HG717_RS06130	BCCT family transporter	WP_182260948.1
NZ_JABBPH010000001.1	1232560	1234120	WP_024487795.1	HG717_RS06135	dolichyl-phosphate-mannose--protein mannosyltransferase	WP_024487795.1
NZ_JABBPH010000001.1	1234143	1234974	WP_019744707.1	HG717_RS06140	16S rRNA (cytidine(1402)-2'-O)-methyltransferase	WP_019744707.1
NZ_JABBPH010000001.1	1234970	1236218	WP_257237269.1	HG717_RS06145	DUF2786 domain-containing protein	WP_257237269.1
NZ_JABBPH010000001.1	1236299	1237898	WP_222671250.1	HG717_RS06150	methionine--tRNA ligase	WP_222671250.1
NZ_JABBPH010000001.1	1237919	1238747	WP_182260946.1	HG717_RS06155	TatD family hydrolase	WP_182260946.1
NZ_JABBPH010000001.1	1238937	1239363	WP_021345137.1	HG717_RS06160	DUF6578 domain-containing protein	N/A
NZ_JABBPH010000001.1	1239400	1240168	WP_019744702.1	HG717_RS06165	amino acid ABC transporter ATP-binding protein	WP_019744702.1
NZ_JABBPH010000001.1	1240164	1241613	WP_020908609.1	HG717_RS06170	amino acid ABC transporter substrate-binding protein/permease	WP_020908609.1
NZ_JABBPH010000001.1	1241849	1242974	WP_182260945.1	HG717_RS06175	resuscitation-promoting factor	WP_182260945.1
NZ_JABBPH010000001.1	1243007	1244135	WP_021332325.1	HG717_RS06180	resuscitation-promoting factor	WP_021332325.1
NZ_JABBPH010000001.1	1244144	1245044	WP_003946263.1	HG717_RS06185	16S rRNA (adenine(1518)-N(6)/adenine(1519)-N(6))-dimethyltransferase RsmA	WP_003946263.1
NZ_JABBPH010000001.1	1245103	1247365	WP_060939745.1	HG717_RS06190	cation-translocating P-type ATPase	WP_060939745.1
NZ_JABBPH010000001.1	1247364	1248279	WP_046378969.1	HG717_RS06195	hypothetical protein	WP_046378969.1
NZ_JABBPH010000001.1	1248286	1248496	WP_003946267.1	HG717_RS06200	heavy-metal-associated domain-containing protein	WP_003946267.1
NZ_JABBPH010000001.1	1248810	1249014	WP_003946232.1	HG717_RS06205	cold-shock protein	WP_003946232.1
NZ_JABBPH010000001.1	1249111	1250080	WP_019744696.1	HG717_RS06210	YafY family protein	WP_019744696.1
NZ_JABBPH010000001.1	1250176	1251172	WP_092763140.1	HG717_RS06215	ABC transporter ATP-binding protein	WP_092763140.1
NZ_JABBPH010000001.1	1251209	1251986	WP_019744694.1	HG717_RS06220	ABC transporter permease	N/A
NZ_JABBPH010000001.1	1252067	1253003	WP_060939748.1	HG717_RS06225	4-(cytidine 5'-diphospho)-2-C-methyl-D-erythritol kinase	WP_060939748.1
NZ_JABBPH010000001.1	1253002	1254811	WP_003946255.1	HG717_RS06230	ABC-F family ATP-binding cassette domain-containing protein	WP_003946255.1
NZ_JABBPH010000001.1	1254807	1255227	WP_020970320.1	HG717_RS06235	TetR/AcrR family transcriptional regulator	N/A
NZ_JABBPH010000001.1	1255445	1256684	WP_222671251.1	HG717_RS06240	HNH endonuclease signature motif containing protein	N/A
NZ_JABBPH010000001.1	1256750	1258241	WP_182260943.1	HG717_RS06245	acetyl-CoA acetyltransferase	WP_182260943.1
NZ_JABBPH010000001.1	1258380	1259205	WP_182260942.1	HG717_RS06250	AraC family transcriptional regulator	WP_182260942.1
NZ_JABBPH010000001.1	1259248	1261006	WP_182260941.1	HG717_RS06255	ABC transporter ATP-binding protein	N/A
NZ_JABBPH010000001.1	1261002	1262661	WP_259349011.1	HG717_RS06260	ABC transporter ATP-binding protein	N/A
NZ_JABBPH010000001.1	1262919	1263807	WP_259349010.1	HG717_RS06265	siderophore-interacting protein	WP_259349010.1
NZ_JABBPH010000001.1	1263803	1264931	WP_020970315.1	HG717_RS06270	Fe(3+)-siderophore ABC transporter permease	N/A
NZ_JABBPH010000001.1	1264927	1265977	WP_019744683.1	HG717_RS06275	iron-enterobactin ABC transporter permease	N/A
NZ_JABBPH010000001.1	1266000	1266852	WP_259349009.1	HG717_RS06280	ABC transporter ATP-binding protein	WP_259349009.1
NZ_JABBPH010000001.1	1266848	1267889	WP_222671252.1	HG717_RS06285	ABC transporter substrate-binding protein	N/A
NZ_JABBPH010000001.1	1267890	1268865	WP_182260937.1	HG717_RS06290	ABC transporter substrate-binding protein	WP_182260937.1
NZ_JABBPH010000001.1	1268936	1269575	WP_047890214.1	HG717_RS06295	TetR/AcrR family transcriptional regulator	WP_047890214.1
NZ_JABBPH010000001.1	1269659	1271042	WP_182260936.1	HG717_RS06300	MFS transporter	N/A
NZ_JABBPH010000001.1	1271097	1271967	WP_019744677.1	HG717_RS06305	ABC transporter substrate-binding protein	WP_019744677.1
NZ_JABBPH010000001.1	1271963	1273877	WP_259349008.1	HG717_RS06310	ABC transporter ATP-binding protein	WP_259349008.1
NZ_JABBPH010000001.1	1273873	1275610	WP_172933054.1	HG717_RS06315	ABC transporter ATP-binding protein	WP_172933054.1
NZ_JABBPH010000001.1	1275631	1276273	WP_019744674.1	HG717_RS06320	TetR/AcrR family transcriptional regulator	N/A
NZ_JABBPH010000001.1	1276370	1276871	WP_020970307.1	HG717_RS06325	nuclear transport factor 2 family protein	WP_020970307.1
NZ_JABBPH010000001.1	1276896	1277571	WP_021345110.1	HG717_RS06330	pyridoxal 5'-phosphate synthase	WP_021345110.1
NZ_JABBPH010000001.1	1277586	1277895	WP_306490525.1	HG717_RS38710	hypothetical protein	N/A
NZ_JABBPH010000001.1	1277950	1278142	WP_306294056.1	HG717_RS38715	hypothetical protein	N/A
NZ_JABBPH010000001.1	1278234	1278885	WP_019744670.1	HG717_RS06340	nicotinamide riboside transporter PnuC	N/A
NZ_JABBPH010000001.1	1278884	1280489	WP_135000451.1	HG717_RS06345	peptide chain release factor 3	WP_135000451.1
NZ_JABBPH010000001.1	1280842	1282477	WP_097387086.1	HG717_RS06350	fatty acyl-AMP ligase	WP_097387086.1
NZ_JABBPH010000001.1	1282480	1283053	WP_003946229.1	HG717_RS06355	aminoacyl-tRNA hydrolase	WP_003946229.1
NZ_JABBPH010000001.1	1283158	1283767	WP_020908579.1	HG717_RS06360	50S ribosomal protein L25/general stress protein Ctc	WP_020908579.1
NZ_JABBPH010000001.1	1284057	1285263	WP_259349007.1	HG717_RS06365	GAF domain-containing protein	WP_259349007.1
NZ_JABBPH010000001.1	1285259	1286720	WP_182260933.1	HG717_RS06370	FAD-dependent oxidoreductase	WP_182260933.1
NZ_JABBPH010000001.1	1286802	1287984	WP_182260932.1	HG717_RS06375	aminotransferase class V-fold PLP-dependent enzyme	WP_182260932.1
NZ_JABBPH010000001.1	1287998	1289273	WP_182260931.1	HG717_RS06380	APC family permease	N/A
NZ_JABBPH010000001.1	1289351	1290575	WP_182260930.1	HG717_RS06385	ergothioneine biosynthesis glutamate--cysteine ligase EgtA	WP_182260930.1
NZ_JABBPH010000001.1	1290571	1291879	WP_182260929.1	HG717_RS06390	ergothioneine biosynthesis protein EgtB	WP_182260929.1
NZ_JABBPH010000001.1	1291880	1292627	WP_020908572.1	HG717_RS06395	ergothioneine biosynthesis protein EgtC	WP_020908572.1
NZ_JABBPH010000001.1	1292623	1293595	WP_029255892.1	HG717_RS06400	L-histidine N(alpha)-methyltransferase	WP_029255892.1
NZ_JABBPH010000001.1	1293727	1294933	WP_092763174.1	HG717_RS06405	sorbosone dehydrogenase family protein	WP_092763174.1
NZ_JABBPH010000001.1	1294936	1295824	WP_092763176.1	HG717_RS06410	cyclase family protein	WP_092763176.1
NZ_JABBPH010000001.1	1295823	1297404	WP_042952518.1	HG717_RS06415	SLC13 family permease	WP_042952518.1
NZ_JABBPH010000001.1	1297482	1298139	WP_182260928.1	HG717_RS06420	hypothetical protein	WP_182260928.1
NZ_JABBPH010000001.1	1298378	1299359	WP_019744654.1	HG717_RS06425	ribose-phosphate diphosphokinase	WP_019744654.1
NZ_JABBPH010000001.1	1299450	1300902	WP_019744653.1	HG717_RS06430	bifunctional UDP-N-acetylglucosamine diphosphorylase/glucosamine-1-phosphate N-acetyltransferase GlmU	WP_019744653.1
NZ_JABBPH010000001.1	1301217	1301871	WP_019744652.1	HG717_RS06440	TetR/AcrR family transcriptional regulator	WP_019744652.1
NZ_JABBPH010000001.1	1302060	1302702	WP_003946317.1	HG717_RS06445	ScbR family autoregulator-binding transcription factor	WP_003946317.1
NZ_JABBPH010000001.1	1302988	1303447	WP_182260927.1	HG717_RS06450	holo-ACP synthase	N/A
NZ_JABBPH010000001.1	1303439	1303682	WP_003946296.1	HG717_RS06455	acyl carrier protein	N/A
NZ_JABBPH010000001.1	1303678	1304869	WP_222671253.1	HG717_RS06460	acyl-CoA dehydrogenase family protein	N/A
NZ_JABBPH010000001.1	1304865	1305822	WP_031333718.1	HG717_RS06465	amino acid--[acyl-carrier-protein] ligase	WP_031333718.1
NZ_JABBPH010000001.1	1305821	1306808	WP_019744648.1	HG717_RS06470	DUF1839 family protein	N/A
NZ_JABBPH010000001.1	1306810	1309396	WP_182260926.1	HG717_RS06475	glycosyl hydrolase	N/A
NZ_JABBPH010000001.1	1309524	1313151	WP_182260925.1	HG717_RS06480	transcription-repair coupling factor	WP_182260925.1
NZ_JABBPH010000001.1	1313158	1313995	WP_046378951.1	HG717_RS06485	MazG family protein	WP_046378951.1
NZ_JABBPH010000001.1	1314314	1315796	WP_141488619.1	HG717_RS06490	sugar transferase	N/A
NZ_JABBPH010000001.1	1315856	1316378	WP_020970286.1	HG717_RS06495	YdcF family protein	WP_020970286.1
NZ_JABBPH010000001.1	1316431	1317211	WP_222671254.1	HG717_RS06500	N-acetyltransferase	N/A
NZ_JABBPH010000001.1	1317303	1319073	WP_134999507.1	HG717_RS06505	hypothetical protein	N/A
NZ_JABBPH010000001.1	1319088	1320186	WP_172933063.1	HG717_RS06510	cellulase family glycosylhydrolase	WP_172933063.1
NZ_JABBPH010000001.1	1320406	1321339	WP_261779142.1	HG717_RS06515	beta-xylosidase	N/A
NZ_JABBPH010000001.1	1321484	1322573	WP_259349003.1	HG717_RS06520	glycosyltransferase family 4 protein	N/A
NZ_JABBPH010000001.1	1322569	1324159	WP_019744637.1	HG717_RS06525	flippase	N/A
NZ_JABBPH010000001.1	1324166	1325189	WP_259349002.1	HG717_RS06530	glycosyltransferase family 1 protein	N/A
NZ_JABBPH010000001.1	1325116	1326523	WP_020970281.1	HG717_RS06535	O-antigen ligase	N/A
NZ_JABBPH010000001.1	1326534	1328301	WP_020970280.1	HG717_RS06540	alpha/beta fold hydrolase	N/A
NZ_JABBPH010000001.1	1328417	1329554	WP_020970279.1	HG717_RS06545	glycosyltransferase	N/A
NZ_JABBPH010000001.1	1329526	1330807	WP_019744632.1	HG717_RS06550	iron uptake transporter deferrochelatase/peroxidase subunit	WP_019744632.1
NZ_JABBPH010000001.1	1330807	1331938	WP_084325325.1	HG717_RS06555	iron uptake system protein EfeO	WP_084325325.1
NZ_JABBPH010000001.1	1331952	1332855	WP_222671530.1	HG717_RS06560	iron uptake transporter permease EfeU	N/A
NZ_JABBPH010000001.1	1332995	1333808	WP_182260922.1	HG717_RS06565	lytic transglycosylase domain-containing protein	WP_182260922.1
NZ_JABBPH010000001.1	1334022	1335309	WP_019744628.1	HG717_RS06570	phosphopyruvate hydratase	WP_019744628.1
NZ_JABBPH010000001.1	1335329	1336061	WP_042952506.1	HG717_RS06575	septum formation initiator family protein	WP_042952506.1
NZ_JABBPH010000001.1	1336057	1336603	WP_020908542.1	HG717_RS06580	DUF501 domain-containing protein	WP_020908542.1
NZ_JABBPH010000001.1	1336599	1337565	WP_182260921.1	HG717_RS06585	Ppx/GppA phosphatase family protein	WP_182260921.1
NZ_JABBPH010000001.1	1337769	1338456	WP_029255863.1	HG717_RS06595	hypothetical protein	WP_029255863.1
NZ_JABBPH010000001.1	1339004	1339199	WP_020908540.1	HG717_RS06600	hypothetical protein	N/A
NZ_JABBPH010000001.1	1339489	1340167	WP_007728823.1	HG717_RS06605	tellurium resistance protein TerA	WP_007728823.1
NZ_JABBPH010000001.1	1340464	1342768	WP_223257895.1	HG717_RS06610	bifunctional diguanylate cyclase/phosphodiesterase	N/A
NZ_JABBPH010000001.1	1342760	1345166	WP_182260920.1	HG717_RS06615	bifunctional diguanylate cyclase/phosphodiesterase	N/A
NZ_JABBPH010000001.1	1345212	1346064	WP_133727846.1	HG717_RS06620	SDR family NAD(P)-dependent oxidoreductase	N/A
NZ_JABBPH010000001.1	1346067	1346973	WP_046378941.1	HG717_RS06625	TIGR03619 family F420-dependent LLM class oxidoreductase	N/A
NZ_JABBPH010000001.1	1347041	1347728	WP_020908534.1	HG717_RS06630	nitroreductase	WP_020908534.1
NZ_JABBPH010000001.1	1347801	1348938	WP_182260919.1	HG717_RS06635	class I SAM-dependent methyltransferase	WP_182260919.1
NZ_JABBPH010000001.1	1349115	1349964	WP_020970268.1	HG717_RS06640	Bax inhibitor-1/YccA family protein	WP_020970268.1
NZ_JABBPH010000001.1	1350084	1350840	WP_182260918.1	HG717_RS06645	enoyl-CoA hydratase/isomerase family protein	N/A
NZ_JABBPH010000001.1	1350906	1352124	WP_019744600.1	HG717_RS06650	acetyl-CoA C-acetyltransferase	WP_019744600.1
NZ_JABBPH010000001.1	1352245	1353217	WP_046378939.1	HG717_RS06655	SGNH/GDSL hydrolase family protein	WP_046378939.1
NZ_JABBPH010000001.1	1353288	1354674	WP_003943292.1	HG717_RS06660	cystathionine beta-synthase	WP_003943292.1
NZ_JABBPH010000001.1	1354718	1355891	WP_003943272.1	HG717_RS06665	cystathionine gamma-synthase	WP_003943272.1
NZ_JABBPH010000001.1	1356026	1357190	WP_238077114.1	HG717_RS06670	threonine ammonia-lyase	WP_238077114.1
NZ_JABBPH010000001.1	1357196	1357991	WP_060939517.1	HG717_RS06675	FAD:protein FMN transferase	WP_060939517.1
NZ_JABBPH010000001.1	1357987	1358233	WP_153211881.1	HG717_RS06680	hypothetical protein	N/A
NZ_JABBPH010000001.1	1358438	1359539	WP_051636488.1	HG717_RS06685	bifunctional lysozyme/C40 family peptidase	WP_051636488.1
NZ_JABBPH010000001.1	1359625	1360120	WP_007726385.1	HG717_RS06690	transcription elongation factor GreA	WP_007726385.1
NZ_JABBPH010000001.1	1360347	1360773	WP_020970262.1	HG717_RS06695	DUF4307 domain-containing protein	WP_020970262.1
NZ_JABBPH010000001.1	1361076	1361955	WP_020908526.1	HG717_RS06700	mycothiol conjugate amidase Mca	WP_020908526.1
NZ_JABBPH010000001.1	1361951	1362266	WP_007726381.1	HG717_RS06705	hypothetical protein	WP_007726381.1
NZ_JABBPH010000001.1	1362285	1364313	WP_182260917.1	HG717_RS06710	thioredoxin domain-containing protein	WP_182260917.1
NZ_JABBPH010000001.1	1364279	1364948	WP_182260916.1	HG717_RS06715	hemolysin III family protein	WP_182260916.1
NZ_JABBPH010000001.1	1365120	1365888	WP_003945211.1	HG717_RS06720	isoprenyl transferase	WP_003945211.1
NZ_JABBPH010000001.1	1365894	1366827	WP_003945270.1	HG717_RS06725	type I pantothenate kinase	WP_003945270.1
NZ_JABBPH010000001.1	1366999	1368196	WP_020970259.1	HG717_RS06730	hypothetical protein	WP_020970259.1
NZ_JABBPH010000001.1	1368272	1369580	WP_003945195.1	HG717_RS06735	serine hydroxymethyltransferase	WP_003945195.1
NZ_JABBPH010000001.1	1369732	1371166	WP_222671255.1	HG717_RS06740	amidase	WP_222671255.1
NZ_JABBPH010000001.1	1371192	1371909	WP_182260914.1	HG717_RS06745	LuxR family transcriptional regulator	WP_182260914.1
NZ_JABBPH010000001.1	1372184	1373552	WP_182260913.1	HG717_RS06750	PhoH family protein	WP_182260913.1
NZ_JABBPH010000001.1	1373612	1374017	WP_019744588.1	HG717_RS06755	carboxymuconolactone decarboxylase family protein	WP_019744588.1
NZ_JABBPH010000001.1	1374047	1374473	WP_019744587.1	HG717_RS06760	limonene-1%2C2-epoxide hydrolase family protein	WP_019744587.1
NZ_JABBPH010000001.1	1374490	1376104	WP_182260912.1	HG717_RS06765	serine hydrolase	WP_182260912.1
NZ_JABBPH010000001.1	1376201	1377773	WP_020970254.1	HG717_RS06770	MFS transporter	N/A
NZ_JABBPH010000001.1	1377870	1378437	WP_003945239.1	HG717_RS06775	TetR/AcrR family transcriptional regulator	WP_003945239.1
NZ_JABBPH010000001.1	1378777	1379233	WP_182260911.1	HG717_RS06780	nitroreductase family deazaflavin-dependent oxidoreductase	N/A
NZ_JABBPH010000001.1	1379292	1380012	WP_020908517.1	HG717_RS06785	NADPH-dependent F420 reductase	WP_020908517.1
NZ_JABBPH010000001.1	1380061	1381465	WP_019744582.1	HG717_RS06790	class II fumarate hydratase	WP_019744582.1
NZ_JABBPH010000001.1	1381566	1382601	WP_019744581.1	HG717_RS06795	class II fructose-bisphosphatase	WP_019744581.1
NZ_JABBPH010000001.1	1382781	1383351	WP_003945206.1	HG717_RS06800	DUF4245 domain-containing protein	WP_003945206.1
NZ_JABBPH010000001.1	1383372	1383597	WP_019744579.1	HG717_RS06805	exodeoxyribonuclease VII small subunit	WP_019744579.1
NZ_JABBPH010000001.1	1383593	1384859	WP_003945258.1	HG717_RS06810	exodeoxyribonuclease VII large subunit	WP_003945258.1
NZ_JABBPH010000001.1	1384855	1385455	WP_113683167.1	HG717_RS06815	lipid droplet-associated protein	WP_113683167.1
NZ_JABBPH010000001.1	1385608	1386622	WP_003945273.1	HG717_RS06820	4-hydroxy-3-methylbut-2-enyl diphosphate reductase	WP_003945273.1
NZ_JABBPH010000001.1	1386689	1387646	WP_182260910.1	HG717_RS06825	DUF6542 domain-containing protein	WP_182260910.1
NZ_JABBPH010000001.1	1387863	1389039	WP_182260909.1	HG717_RS06830	exonuclease SbcCD subunit D	WP_182260909.1
NZ_JABBPH010000001.1	1389035	1392014	WP_020908512.1	HG717_RS06835	AAA family ATPase	WP_020908512.1
NZ_JABBPH010000001.1	1392014	1393208	WP_003945249.1	HG717_RS06840	AI-2E family transporter	WP_003945249.1
NZ_JABBPH010000001.1	1393360	1393765	WP_019744573.1	HG717_RS06845	hypothetical protein	WP_019744573.1
NZ_JABBPH010000001.1	1393771	1393972	WP_019744572.1	HG717_RS06850	YbdD/YjiX family protein	N/A
NZ_JABBPH010000001.1	1393974	1396257	WP_019744571.1	HG717_RS06855	carbon starvation CstA family protein	WP_019744571.1
NZ_JABBPH010000001.1	1396368	1397946	WP_182261052.1	HG717_RS06860	FMN-binding glutamate synthase family protein	WP_182261052.1
NZ_JABBPH010000001.1	1398035	1398539	WP_020908510.1	HG717_RS06865	CD225/dispanin family protein	WP_020908510.1
NZ_JABBPH010000001.1	1398609	1399689	WP_019744568.1	HG717_RS06870	redox-regulated ATPase YchF	WP_019744568.1
NZ_JABBPH010000001.1	1399745	1401644	WP_182260908.1	HG717_RS06875	class I SAM-dependent DNA methyltransferase	WP_182260908.1
NZ_JABBPH010000001.1	1401604	1402810	WP_222671256.1	HG717_RS06880	restriction endonuclease subunit S	WP_222671256.1
NZ_JABBPH010000001.1	1402810	1403236	WP_220463450.1	HG717_RS06885	hypothetical protein	N/A
NZ_JABBPH010000001.1	1403498	1404509	WP_182260906.1	HG717_RS06895	YfbU family protein	WP_182260906.1
NZ_JABBPH010000001.1	1404834	1405020	WP_220463449.1	HG717_RS06900	hypothetical protein	N/A
NZ_JABBPH010000001.1	1405060	1405441	WP_220463448.1	HG717_RS06905	hypothetical protein	N/A
NZ_JABBPH010000001.1	1405569	1405950	WP_182260905.1	HG717_RS06910	TIR domain-containing protein	WP_182260905.1
NZ_JABBPH010000001.1	1405946	1406420	WP_259348993.1	HG717_RS06915	hypothetical protein	WP_259348993.1
NZ_JABBPH010000001.1	1406416	1406707	WP_182260904.1	HG717_RS06920	hypothetical protein	WP_182260904.1
NZ_JABBPH010000001.1	1407055	1408024	WP_182260903.1	HG717_RS06925	pseudouridine synthase	WP_182260903.1
NZ_JABBPH010000001.1	1408585	1409650	WP_259348991.1	HG717_RS06935	glycerophosphodiester phosphodiesterase family protein	WP_259348991.1
NZ_JABBPH010000001.1	1409745	1410603	WP_222671257.1	HG717_RS06940	PE-PPE domain-containing protein	WP_222671257.1
NZ_JABBPH010000001.1	1411715	1412102	WP_019744552.1	HG717_RS06950	phage holin family protein	N/A
NZ_JABBPH010000001.1	1412098	1412464	WP_182260901.1	HG717_RS06955	VOC family protein	WP_182260901.1
NZ_JABBPH010000001.1	1412539	1413034	WP_042952474.1	HG717_RS06960	SRPBCC family protein	WP_042952474.1
NZ_JABBPH010000001.1	1413066	1414395	WP_182260900.1	HG717_RS06965	WS/DGAT domain-containing protein	WP_182260900.1
NZ_JABBPH010000001.1	1414415	1414979	WP_047270329.1	HG717_RS06970	mismatch-specific DNA-glycosylase	WP_047270329.1
NZ_JABBPH010000001.1	1415032	1415383	WP_222671258.1	HG717_RS06975	hypothetical protein	WP_222671258.1
NZ_JABBPH010000001.1	1415443	1417141	WP_182261050.1	HG717_RS06980	fumarate hydratase	WP_182261050.1
NZ_JABBPH010000001.1	1417255	1418278	WP_182260899.1	HG717_RS06985	winged helix DNA-binding domain-containing protein	N/A
NZ_JABBPH010000001.1	1418549	1418675	WP_257898927.1	HG717_RS38170	hypothetical protein	N/A
NZ_JABBPH010000001.1	1419005	1420010	WP_182260898.1	HG717_RS06990	alpha/beta hydrolase family protein	WP_182260898.1
NZ_JABBPH010000001.1	1420006	1420993	WP_020908496.1	HG717_RS06995	alpha/beta hydrolase family protein	WP_020908496.1
NZ_JABBPH010000001.1	1422044	1424531	WP_052416963.1	HG717_RS07005	site-specific integrase	N/A
NZ_JABBPH010000001.1	1424527	1425790	WP_222671259.1	HG717_RS07010	site-specific integrase	WP_222671259.1
NZ_JABBPH010000001.1	1425683	1426205	WP_222671260.1	HG717_RS07015	transposase	WP_222671260.1
NZ_JABBPH010000001.1	1426425	1426905	WP_007726307.1	HG717_RS07020	VOC family protein	N/A
NZ_JABBPH010000001.1	1427015	1427978	WP_259348990.1	HG717_RS07025	iron-siderophore ABC transporter substrate-binding protein	WP_259348990.1
NZ_JABBPH010000001.1	1428146	1428845	WP_020908494.1	HG717_RS07030	CPBP family intramembrane glutamic endopeptidase	N/A
NZ_JABBPH010000001.1	1428914	1430315	WP_182260896.1	HG717_RS07035	amidohydrolase family protein	WP_182260896.1
NZ_JABBPH010000001.1	1430316	1431258	WP_020970233.1	HG717_RS07040	antibiotic biosynthesis monooxygenase	N/A
NZ_JABBPH010000001.1	1431245	1431476	WP_182260895.1	HG717_RS07045	hypothetical protein	WP_182260895.1
NZ_JABBPH010000001.1	1432371	1433154	WP_020908491.1	HG717_RS07050	DUF1906 domain-containing protein	WP_020908491.1
NZ_JABBPH010000001.1	1433140	1433641	WP_007726289.1	HG717_RS07055	nuclear transport factor 2 family protein	N/A
NZ_JABBPH010000001.1	1433876	1435322	WP_060939502.1	HG717_RS07060	MFS transporter	N/A
NZ_JABBPH010000001.1	1435408	1435867	WP_078377383.1	HG717_RS07065	MarR family winged helix-turn-helix transcriptional regulator	WP_078377383.1
NZ_JABBPH010000001.1	1435857	1436259	WP_223257892.1	HG717_RS38175	hypothetical protein	WP_223257892.1
NZ_JABBPH010000001.1	1436337	1437081	WP_029255827.1	HG717_RS07070	hypothetical protein	WP_029255827.1
NZ_JABBPH010000001.1	1437352	1437655	WP_029255826.1	HG717_RS07075	4a-hydroxytetrahydrobiopterin dehydratase	WP_029255826.1
NZ_JABBPH010000001.1	1437671	1438097	WP_024487314.1	HG717_RS07080	(deoxy)nucleoside triphosphate pyrophosphohydrolase	WP_024487314.1
NZ_JABBPH010000001.1	1438074	1438251	WP_019744526.1	HG717_RS07085	hypothetical protein	N/A
NZ_JABBPH010000001.1	1438575	1440483	WP_019744525.1	HG717_RS07090	translational GTPase TypA	WP_019744525.1
NZ_JABBPH010000001.1	1440634	1442419	WP_182260894.1	HG717_RS07095	ABC transporter family substrate-binding protein	WP_182260894.1
NZ_JABBPH010000001.1	1442415	1443300	WP_182260893.1	HG717_RS07100	N-acetyl-1-D-myo-inositol-2-amino-2-deoxy-alpha-D-glucopyranoside deacetylase	WP_182260893.1
NZ_JABBPH010000001.1	1443407	1443566	WP_019744522.1	HG717_RS07105	hypothetical protein	N/A
NZ_JABBPH010000001.1	1443658	1444075	WP_070795987.1	HG717_RS07110	hypothetical protein	N/A
NZ_JABBPH010000001.1	1444126	1444972	WP_020970223.1	HG717_RS07115	uroporphyrinogen-III synthase	WP_020970223.1
NZ_JABBPH010000001.1	1444931	1446503	WP_259348989.1	HG717_RS07120	PH domain-containing protein	WP_259348989.1
NZ_JABBPH010000001.1	1446499	1447003	WP_020970221.1	HG717_RS07125	PH domain-containing protein	WP_020970221.1
NZ_JABBPH010000001.1	1447085	1447274	WP_003945217.1	HG717_RS07130	hypothetical protein	WP_003945217.1
NZ_JABBPH010000001.1	1447392	1449951	WP_046378911.1	HG717_RS07135	bifunctional FO biosynthesis protein CofGH	WP_046378911.1
NZ_JABBPH010000001.1	1449950	1450709	WP_020908480.1	HG717_RS07140	hypothetical protein	WP_020908480.1
NZ_JABBPH010000001.1	1450855	1451179	WP_003945248.1	HG717_RS07145	ferredoxin	WP_003945248.1
NZ_JABBPH010000001.1	1451184	1452288	WP_182260892.1	HG717_RS07150	succinyldiaminopimelate transaminase	WP_182260892.1
NZ_JABBPH010000001.1	1452352	1453033	WP_182260891.1	HG717_RS07155	rhomboid family intramembrane serine protease	N/A
NZ_JABBPH010000001.1	1453045	1454458	WP_182261048.1	HG717_RS07160	acyl-CoA synthetase	WP_182261048.1
NZ_JABBPH010000001.1	1454671	1456273	WP_031333674.1	HG717_RS07165	substrate-binding and VWA domain-containing protein	WP_031333674.1
NZ_JABBPH010000001.1	1456288	1457509	WP_259348988.1	HG717_RS07170	HNH endonuclease signature motif containing protein	N/A
NZ_JABBPH010000001.1	1457720	1458710	WP_222671261.1	HG717_RS07175	ABC transporter ATP-binding protein	WP_222671261.1
NZ_JABBPH010000001.1	1458709	1459468	WP_021345003.1	HG717_RS07180	ABC transporter permease	WP_021345003.1
NZ_JABBPH010000001.1	1459477	1460860	WP_020908472.1	HG717_RS07185	amino acid permease	WP_020908472.1
NZ_JABBPH010000001.1	1460859	1461813	WP_222671262.1	HG717_RS07190	2%2C3%2C4%2C5-tetrahydropyridine-2%2C6-dicarboxylate N-succinyltransferase	WP_222671262.1
NZ_JABBPH010000001.1	1461862	1462933	WP_021332795.1	HG717_RS07195	succinyl-diaminopimelate desuccinylase	WP_021332795.1
NZ_JABBPH010000001.1	1462949	1463753	WP_003945176.1	HG717_RS07200	TIGR00730 family Rossman fold protein	WP_003945176.1
NZ_JABBPH010000001.1	1463746	1464304	WP_182262097.1	HG717_RS07205	TIGR00730 family Rossman fold protein	WP_182262097.1
NZ_JABBPH010000001.1	1464416	1466189	WP_019749365.1	HG717_RS07210	long-chain-acyl-CoA synthetase	WP_019749365.1
NZ_JABBPH010000001.1	1466219	1467119	WP_069146321.1	HG717_RS07215	dihydropteroate synthase	WP_069146321.1
NZ_JABBPH010000001.1	1467115	1468057	WP_019749363.1	HG717_RS07220	glucosyl-3-phosphoglycerate synthase	WP_019749363.1
NZ_JABBPH010000001.1	1468089	1468467	WP_020908467.1	HG717_RS07225	DivIVA domain-containing protein	WP_020908467.1
NZ_JABBPH010000001.1	1468466	1469036	WP_019749361.1	HG717_RS07230	DNA-3-methyladenine glycosylase I	WP_019749361.1
NZ_JABBPH010000001.1	1469187	1469355	WP_003945169.1	HG717_RS07235	DUF3117 domain-containing protein	WP_003945169.1
NZ_JABBPH010000001.1	1469470	1470310	WP_020970207.1	HG717_RS07240	putative RNA methyltransferase	WP_020970207.1
NZ_JABBPH010000001.1	1470316	1471489	WP_070386685.1	HG717_RS07245	glycogen synthase	WP_070386685.1
NZ_JABBPH010000001.1	1471621	1472836	WP_003945185.1	HG717_RS07250	glucose-1-phosphate adenylyltransferase	WP_003945185.1
NZ_JABBPH010000001.1	1472832	1473468	WP_007736091.1	HG717_RS07255	O-methyltransferase	WP_007736091.1
NZ_JABBPH010000001.1	1473798	1474395	WP_029255812.1	HG717_RS07260	RNA polymerase sigma factor SigE	N/A
NZ_JABBPH010000001.1	1474447	1474807	WP_020970204.1	HG717_RS07265	hypothetical protein	N/A
NZ_JABBPH010000001.1	1474906	1476385	WP_047889716.1	HG717_RS07270	S1C family serine protease	WP_047889716.1
NZ_JABBPH010000001.1	1476459	1476852	WP_003945177.1	HG717_RS07275	Sec-independent protein translocase protein TatB	WP_003945177.1
NZ_JABBPH010000001.1	1476915	1478052	WP_003945178.1	HG717_RS07280	Mrp/NBP35 family ATP-binding protein	WP_003945178.1
NZ_JABBPH010000001.1	1478076	1478940	WP_003945171.1	HG717_RS07285	lytic transglycosylase domain-containing protein	WP_003945171.1
NZ_JABBPH010000001.1	1479085	1480501	WP_182262096.1	HG717_RS07290	lytic transglycosylase domain-containing protein	WP_182262096.1
NZ_JABBPH010000001.1	1480631	1481174	WP_003945067.1	HG717_RS07295	DUF1003 domain-containing protein	WP_003945067.1
NZ_JABBPH010000001.1	1481170	1482457	WP_019749352.1	HG717_RS07300	magnesium transporter MgtE N-terminal domain-containing protein	WP_019749352.1
NZ_JABBPH010000001.1	1482529	1483492	WP_020908461.1	HG717_RS07305	CoA ester lyase	WP_020908461.1
NZ_JABBPH010000001.1	1483598	1484093	WP_003945065.1	HG717_RS07310	general stress protein	WP_003945065.1
NZ_JABBPH010000001.1	1484319	1485657	WP_029538448.1	HG717_RS07315	ABC transporter substrate-binding protein	WP_029538448.1
NZ_JABBPH010000001.1	1485737	1486619	WP_044480569.1	HG717_RS07320	carbohydrate ABC transporter permease	WP_044480569.1
NZ_JABBPH010000001.1	1486620	1487451	WP_019749348.1	HG717_RS07325	carbohydrate ABC transporter permease	WP_019749348.1
NZ_JABBPH010000001.1	1487455	1488625	WP_020908458.1	HG717_RS07330	ABC transporter ATP-binding protein	WP_020908458.1
NZ_JABBPH010000001.1	1488628	1488865	WP_007736112.1	HG717_RS07335	hypothetical protein	N/A
NZ_JABBPH010000001.1	1488991	1490257	WP_182262095.1	HG717_RS07340	sensor histidine kinase	WP_182262095.1
NZ_JABBPH010000001.1	1490267	1491374	WP_182262094.1	HG717_RS07345	winged helix DNA-binding domain-containing protein	WP_182262094.1
NZ_JABBPH010000001.1	1491366	1492230	WP_003945080.1	HG717_RS07350	hypothetical protein	WP_003945080.1
NZ_JABBPH010000001.1	1492219	1492918	WP_182262101.1	HG717_RS07355	metallophosphoesterase	N/A
NZ_JABBPH010000001.1	1492989	1493574	WP_019749342.1	HG717_RS07360	suppressor of fused domain protein	WP_019749342.1
NZ_JABBPH010000001.1	1493599	1494046	WP_007736117.1	HG717_RS07365	SRPBCC family protein	N/A
NZ_JABBPH010000001.1	1494179	1495250	WP_019749341.1	HG717_RS07370	magnesium and cobalt transport protein CorA	WP_019749341.1
NZ_JABBPH010000001.1	1495408	1496263	WP_019749340.1	HG717_RS07375	PHP domain-containing protein	WP_019749340.1
NZ_JABBPH010000001.1	1496259	1496874	WP_164490628.1	HG717_RS07380	MarC family protein	N/A
NZ_JABBPH010000001.1	1496877	1497252	WP_020908450.1	HG717_RS07385	hypothetical protein	N/A
NZ_JABBPH010000001.1	1497685	1498879	WP_003945072.1	HG717_RS07390	NADP-dependent malic enzyme	WP_003945072.1
NZ_JABBPH010000001.1	1498949	1499639	WP_003945081.1	HG717_RS07395	ABC transporter permease	WP_003945081.1
NZ_JABBPH010000001.1	1499635	1500319	WP_019749338.1	HG717_RS07400	ABC transporter permease	N/A
NZ_JABBPH010000001.1	1500323	1501469	WP_182262093.1	HG717_RS07405	ABC transporter ATP-binding protein	WP_182262093.1
NZ_JABBPH010000001.1	1501473	1502412	WP_019749336.1	HG717_RS07410	ABC transporter substrate-binding protein	WP_019749336.1
NZ_JABBPH010000001.1	1502615	1503500	WP_182262092.1	HG717_RS07415	ABC transporter substrate-binding protein	WP_182262092.1
NZ_JABBPH010000001.1	1503493	1504435	WP_020970192.1	HG717_RS07420	alpha/beta hydrolase fold domain-containing protein	WP_020970192.1
NZ_JABBPH010000001.1	1504498	1505329	WP_019749333.1	HG717_RS07425	SDR family oxidoreductase	WP_019749333.1
NZ_JABBPH010000001.1	1505325	1506900	WP_172933092.1	HG717_RS07430	NAD(P)/FAD-dependent oxidoreductase	WP_172933092.1
NZ_JABBPH010000001.1	1506971	1507601	WP_007736130.1	HG717_RS07435	TetR/AcrR family transcriptional regulator	WP_007736130.1
NZ_JABBPH010000001.1	1507700	1511462	WP_021344987.1	HG717_RS07440	multifunctional oxoglutarate decarboxylase/oxoglutarate dehydrogenase thiamine pyrophosphate-binding subunit/dihydrolipoyllysine-residue succinyltransferase subunit	WP_021344987.1
NZ_JABBPH010000001.1	1511637	1515447	WP_182262090.1	HG717_RS07445	ABC transporter ATP-binding protein	WP_182262090.1
NZ_JABBPH010000001.1	1515483	1516257	WP_019749328.1	HG717_RS07450	ABC transporter permease	WP_019749328.1
NZ_JABBPH010000001.1	1516253	1517255	WP_182262100.1	HG717_RS07455	ABC transporter ATP-binding protein	WP_182262100.1
NZ_JABBPH010000001.1	1517323	1518073	WP_029538444.1	HG717_RS07460	hypothetical protein	WP_029538444.1
NZ_JABBPH010000001.1	1518227	1518638	WP_019749325.1	HG717_RS07465	VOC family protein	WP_019749325.1
NZ_JABBPH010000001.1	1518648	1519683	WP_020970189.1	HG717_RS07470	glutathione S-transferase family protein	WP_020970189.1
NZ_JABBPH010000001.1	1519718	1520408	WP_182262089.1	HG717_RS07475	GNAT family N-acetyltransferase	WP_182262089.1
NZ_JABBPH010000001.1	1520552	1521176	WP_019749322.1	HG717_RS07480	PadR family transcriptional regulator	WP_019749322.1
NZ_JABBPH010000001.1	1521178	1522663	WP_019749321.1	HG717_RS07485	DHA2 family efflux MFS transporter permease subunit	WP_019749321.1
NZ_JABBPH010000001.1	1522622	1524023	WP_182262088.1	HG717_RS07490	FAD-binding oxidoreductase	WP_182262088.1
NZ_JABBPH010000001.1	1524021	1524822	WP_182262087.1	HG717_RS07495	enoyl-CoA hydratase/isomerase family protein	WP_182262087.1
NZ_JABBPH010000001.1	1524915	1526109	WP_182262086.1	HG717_RS07500	class I adenylate-forming enzyme family protein	WP_182262086.1
NZ_JABBPH010000001.1	1526144	1526906	WP_019749317.1	HG717_RS07505	crotonase/enoyl-CoA hydratase family protein	WP_019749317.1
NZ_JABBPH010000001.1	1526913	1527879	WP_019749316.1	HG717_RS07510	adenosine deaminase	WP_019749316.1
NZ_JABBPH010000001.1	1527882	1529196	WP_019749315.1	HG717_RS07515	D-arabinono-1%2C4-lactone oxidase	WP_019749315.1
NZ_JABBPH010000001.1	1529274	1529922	WP_020908434.1	HG717_RS07520	TetR/AcrR family transcriptional regulator	WP_020908434.1
NZ_JABBPH010000001.1	1529992	1531168	WP_097387141.1	HG717_RS07525	amino acid deaminase/aldolase	WP_097387141.1
NZ_JABBPH010000001.1	1531248	1534692	WP_182262085.1	HG717_RS07530	bifunctional RecB family nuclease/DEAD/DEAH box helicase	WP_182262085.1
NZ_JABBPH010000001.1	1534775	1535417	WP_021344970.1	HG717_RS07535	alpha/beta hydrolase	WP_021344970.1
NZ_JABBPH010000001.1	1535422	1536040	WP_020908430.1	HG717_RS07540	cysteine hydrolase family protein	WP_020908430.1
NZ_JABBPH010000001.1	1536132	1536834	WP_021334305.1	HG717_RS07545	FadR/GntR family transcriptional regulator	WP_021334305.1
NZ_JABBPH010000001.1	1536830	1538201	WP_182262084.1	HG717_RS07550	FAD-binding oxidoreductase	WP_182262084.1
NZ_JABBPH010000001.1	1538288	1539275	WP_041816081.1	HG717_RS07555	NAD-dependent epimerase/dehydratase family protein	WP_041816081.1
NZ_JABBPH010000001.1	1539331	1541119	WP_019749307.1	HG717_RS07560	long-chain fatty acid--CoA ligase	WP_019749307.1
NZ_JABBPH010000001.1	1541258	1541957	WP_019749306.1	HG717_RS07565	hypothetical protein	WP_019749306.1
NZ_JABBPH010000001.1	1542083	1542710	WP_024487772.1	HG717_RS07570	phosphoribosyltransferase	N/A
NZ_JABBPH010000001.1	1542765	1543593	WP_182262083.1	HG717_RS07575	carbon-nitrogen hydrolase family protein	WP_182262083.1
NZ_JABBPH010000001.1	1543695	1545471	WP_003945121.1	HG717_RS07580	DEAD/DEAH box helicase	WP_003945121.1
NZ_JABBPH010000001.1	1545572	1547471	WP_113683127.1	HG717_RS07585	ABC transporter ATP-binding protein	WP_113683127.1
NZ_JABBPH010000001.1	1547563	1548154	WP_019749302.1	HG717_RS07590	hypothetical protein	WP_019749302.1
NZ_JABBPH010000001.1	1548210	1548621	WP_021344960.1	HG717_RS07595	YchJ family protein	WP_021344960.1
NZ_JABBPH010000001.1	1548643	1550206	WP_019749300.1	HG717_RS07600	long-chain-fatty-acid--CoA ligase	WP_019749300.1
NZ_JABBPH010000001.1	1550466	1551240	WP_092763254.1	HG717_RS07605	ABC transporter ATP-binding protein	WP_092763254.1
NZ_JABBPH010000001.1	1551244	1553779	WP_031333659.1	HG717_RS07610	ABC transporter permease	WP_031333659.1
NZ_JABBPH010000001.1	1553846	1554293	WP_020970172.1	HG717_RS07615	hypothetical protein	WP_020970172.1
NZ_JABBPH010000001.1	1554400	1555576	WP_007736177.1	HG717_RS07620	acyl-CoA dehydrogenase family protein	WP_007736177.1
NZ_JABBPH010000001.1	1555584	1556715	WP_222671263.1	HG717_RS07625	acyl-CoA dehydrogenase family protein	WP_222671263.1
NZ_JABBPH010000001.1	1556773	1558120	WP_080910921.1	HG717_RS07630	DUF5691 domain-containing protein	WP_080910921.1
NZ_JABBPH010000001.1	1558224	1559454	WP_047888028.1	HG717_RS07635	hypothetical protein	WP_047888028.1
NZ_JABBPH010000001.1	1559590	1560361	WP_019749294.1	HG717_RS07640	hypothetical protein	N/A
NZ_JABBPH010000001.1	1560363	1561311	WP_007732210.1	HG717_RS07645	aldo/keto reductase	WP_007732210.1
NZ_JABBPH010000001.1	1561494	1561920	WP_029255779.1	HG717_RS07650	hypothetical protein	N/A
NZ_JABBPH010000001.1	1561931	1566023	WP_261779143.1	HG717_RS07655	cation-translocating P-type ATPase	N/A
NZ_JABBPH010000001.1	1566034	1566316	WP_020970168.1	HG717_RS07660	hypothetical protein	N/A
NZ_JABBPH010000001.1	1566385	1571869	WP_182262099.1	HG717_RS07665	carboxyl transferase domain-containing protein	WP_182262099.1
NZ_JABBPH010000001.1	1572377	1573148	WP_019749288.1	HG717_RS07670	HD domain-containing protein	WP_019749288.1
NZ_JABBPH010000001.1	1573364	1574096	WP_084325852.1	HG717_RS07675	GNAT family N-acetyltransferase	N/A
NZ_JABBPH010000001.1	1574149	1575124	WP_205906472.1	HG717_RS07680	sigma-70 family RNA polymerase sigma factor	WP_205906472.1
NZ_JABBPH010000001.1	1575196	1575607	WP_003945103.1	HG717_RS07685	VOC family protein	WP_003945103.1
NZ_JABBPH010000001.1	1582010	1583330	WP_261779144.1	HG717_RS07705	plasmid pRiA4b ORF-3 family protein	WP_261779144.1
NZ_JABBPH010000001.1	1583412	1583988	WP_222671264.1	HG717_RS07710	TerD family protein	WP_222671264.1
NZ_JABBPH010000001.1	1584101	1587284	WP_182262210.1	HG717_RS07715	DEAD/DEAH box helicase	WP_182262210.1
NZ_JABBPH010000001.1	1587396	1588515	WP_019749282.1	HG717_RS07720	alpha/beta hydrolase family protein	WP_019749282.1
NZ_JABBPH010000001.1	1588607	1589981	WP_042952395.1	HG717_RS07725	dicarboxylate/amino acid:cation symporter	WP_042952395.1
NZ_JABBPH010000001.1	1590320	1591226	WP_097387149.1	HG717_RS07730	phosphodiesterase	WP_097387149.1
NZ_JABBPH010000001.1	1591400	1592747	WP_182262211.1	HG717_RS07735	LLM class flavin-dependent oxidoreductase	N/A
NZ_JABBPH010000001.1	1592767	1594135	WP_182262212.1	HG717_RS07740	NtaA/DmoA family FMN-dependent monooxygenase	N/A
NZ_JABBPH010000001.1	1594186	1595680	WP_020970156.1	HG717_RS07745	stealth family protein	N/A
NZ_JABBPH010000001.1	1595960	1596194	WP_080910610.1	HG717_RS07750	hypothetical protein	N/A
NZ_JABBPH010000001.1	1596197	1596746	WP_259349266.1	HG717_RS07755	nuclear transport factor 2 family protein	WP_259349266.1
NZ_JABBPH010000001.1	1596857	1597832	WP_153212424.1	HG717_RS07760	TauD/TfdA family dioxygenase	WP_153212424.1
NZ_JABBPH010000001.1	1598390	1598675	WP_231915212.1	HG717_RS38180	hypothetical protein	N/A
NZ_JABBPH010000001.1	1598706	1600500	WP_065351173.1	HG717_RS07770	alanine racemase	WP_065351173.1
NZ_JABBPH010000001.1	1600659	1602105	WP_182262213.1	HG717_RS07775	amino acid permease	WP_182262213.1
NZ_JABBPH010000001.1	1602101	1603022	WP_182262214.1	HG717_RS07780	universal stress protein	WP_182262214.1
NZ_JABBPH010000001.1	1603064	1604066	WP_019749272.1	HG717_RS07785	MBL fold metallo-hydrolase	WP_019749272.1
NZ_JABBPH010000001.1	1604363	1605464	WP_029538420.1	HG717_RS07790	LLM class flavin-dependent oxidoreductase	WP_029538420.1
NZ_JABBPH010000001.1	1605573	1607697	WP_261779145.1	HG717_RS07795	hypothetical protein	N/A
NZ_JABBPH010000001.1	1607689	1609207	WP_182262216.1	HG717_RS07800	ATP-binding protein	N/A
NZ_JABBPH010000001.1	1609203	1612128	WP_019749268.1	HG717_RS07805	Z1 domain-containing protein	N/A
NZ_JABBPH010000001.1	1612161	1613016	WP_003940667.1	HG717_RS07810	ParA family protein	WP_003940667.1
NZ_JABBPH010000001.1	1613012	1613504	WP_029255760.1	HG717_RS07815	hypothetical protein	N/A
NZ_JABBPH010000001.1	1614089	1614674	WP_259349267.1	HG717_RS07820	HNH endonuclease	N/A
NZ_JABBPH010000001.1	1614719	1615310	WP_019749265.1	HG717_RS07825	hypothetical protein	WP_019749265.1
NZ_JABBPH010000001.1	1615691	1616948	WP_019749264.1	HG717_RS07830	plasmid pRiA4b ORF-3 family protein	WP_019749264.1
NZ_JABBPH010000001.1	1617336	1618989	WP_182262229.1	HG717_RS07835	sodium:solute symporter family protein	N/A
NZ_JABBPH010000001.1	1619016	1619148	WP_003941363.1	HG717_RS07840	putative transporter small subunit	N/A
NZ_JABBPH010000001.1	1619321	1620329	WP_222671266.1	HG717_RS07845	IS481 family transposase	N/A
NZ_JABBPH010000001.1	1620368	1620812	WP_020970117.1	HG717_RS07850	MarR family winged helix-turn-helix transcriptional regulator	N/A
NZ_JABBPH010000001.1	1620808	1622602	WP_019749261.1	HG717_RS07855	long-chain fatty acid--CoA ligase	WP_019749261.1
NZ_JABBPH010000001.1	1622598	1622979	WP_003941392.1	HG717_RS07860	helix-turn-helix domain-containing protein	WP_003941392.1
NZ_JABBPH010000001.1	1623202	1623448	WP_020908376.1	HG717_RS07865	hypothetical protein	N/A
NZ_JABBPH010000001.1	1623572	1625162	WP_182262218.1	HG717_RS07870	FAD-dependent oxidoreductase	N/A
NZ_JABBPH010000001.1	1625158	1625482	WP_007726052.1	HG717_RS07875	ferredoxin family protein	N/A
NZ_JABBPH010000001.1	1625471	1626527	WP_003941279.1	HG717_RS07880	2%2C3-butanediol dehydrogenase	WP_003941279.1
NZ_JABBPH010000001.1	1626708	1627200	WP_167548980.1	HG717_RS07885	DUF3558 domain-containing protein	N/A
NZ_JABBPH010000001.1	1627226	1627556	WP_020970112.1	HG717_RS07890	hypothetical protein	N/A
NZ_JABBPH010000001.1	1627557	1627911	WP_020970111.1	HG717_RS07895	UBP-type zinc finger domain-containing protein	WP_020970111.1
NZ_JABBPH010000001.1	1627981	1629418	WP_003941311.1	HG717_RS07900	ATP-binding protein	WP_003941311.1
NZ_JABBPH010000001.1	1629427	1631104	WP_019749255.1	HG717_RS07905	FAD-dependent oxidoreductase	WP_019749255.1
NZ_JABBPH010000001.1	1631326	1631812	WP_259349270.1	HG717_RS07910	DUF3558 domain-containing protein	WP_259349270.1
NZ_JABBPH010000001.1	1631911	1632226	WP_238077037.1	HG717_RS07915	hypothetical protein	N/A
NZ_JABBPH010000001.1	1632222	1632750	WP_259349268.1	HG717_RS07920	DUF3558 domain-containing protein	N/A
NZ_JABBPH010000001.1	1632910	1633117	WP_232329881.1	HG717_RS07925	hypothetical protein	N/A
NZ_JABBPH010000001.1	1633173	1633635	WP_003941401.1	HG717_RS07930	6%2C7-dimethyl-8-ribityllumazine synthase	WP_003941401.1
NZ_JABBPH010000001.1	1633681	1634194	WP_003941343.1	HG717_RS07935	Lrp/AsnC family transcriptional regulator	WP_003941343.1
NZ_JABBPH010000001.1	1634413	1635529	WP_060938982.1	HG717_RS07940	Glu/Leu/Phe/Val dehydrogenase	WP_060938982.1
NZ_JABBPH010000001.1	1635658	1636777	WP_222671267.1	HG717_RS07945	class I SAM-dependent methyltransferase	WP_222671267.1
NZ_JABBPH010000001.1	1636890	1638258	WP_182262221.1	HG717_RS07950	acetamidase/formamidase family protein	WP_182262221.1
NZ_JABBPH010000001.1	1638278	1639625	WP_042923120.1	HG717_RS07955	hypothetical protein	WP_042923120.1
NZ_JABBPH010000001.1	1639837	1640320	WP_020970103.1	HG717_RS07960	hypothetical protein	WP_020970103.1
NZ_JABBPH010000001.1	1640485	1641043	WP_020970102.1	HG717_RS07965	LysM peptidoglycan-binding domain-containing protein	WP_020970102.1
NZ_JABBPH010000001.1	1641349	1642144	WP_031331938.1	HG717_RS07970	ABC transporter ATP-binding protein	WP_031331938.1
NZ_JABBPH010000001.1	1642152	1642956	WP_069147280.1	HG717_RS07975	ABC transporter permease	WP_069147280.1
NZ_JABBPH010000001.1	1642933	1643962	WP_070797161.1	HG717_RS07980	ABC transporter substrate-binding protein	WP_070797161.1
NZ_JABBPH010000001.1	1643961	1644705	WP_020970100.1	HG717_RS07985	TenA family protein	WP_020970100.1
NZ_JABBPH010000001.1	1644918	1646487	WP_182262222.1	HG717_RS07990	carboxylesterase/lipase family protein	WP_182262222.1
NZ_JABBPH010000001.1	1646479	1647754	WP_020908357.1	HG717_RS07995	MFS transporter	N/A
NZ_JABBPH010000001.1	1647876	1648146	WP_020908356.1	HG717_RS08000	GNAT family N-acetyltransferase	WP_020908356.1
NZ_JABBPH010000001.1	1648721	1649048	WP_003941297.1	HG717_RS08005	hypothetical protein	N/A
NZ_JABBPH010000001.1	1649105	1649729	WP_021334158.1	HG717_RS08010	Type 1 glutamine amidotransferase-like domain-containing protein	N/A
NZ_JABBPH010000001.1	1649763	1650582	WP_182262223.1	HG717_RS08015	maleylpyruvate isomerase family mycothiol-dependent enzyme	WP_182262223.1
NZ_JABBPH010000001.1	1650773	1652312	WP_070797138.1	HG717_RS08020	AMP-binding protein	WP_070797138.1
NZ_JABBPH010000001.1	1652403	1652565	WP_158024830.1	HG717_RS08025	hypothetical protein	N/A
NZ_JABBPH010000001.1	1652838	1653948	WP_047889211.1	HG717_RS08030	Re/Si-specific NAD(P)(+) transhydrogenase subunit alpha	WP_047889211.1
NZ_JABBPH010000001.1	1653947	1654271	WP_003941319.1	HG717_RS08035	NAD(P) transhydrogenase subunit alpha	N/A
NZ_JABBPH010000001.1	1654270	1655698	WP_020970092.1	HG717_RS08040	NAD(P)(+) transhydrogenase (Re/Si-specific) subunit beta	WP_020970092.1
NZ_JABBPH010000001.1	1656055	1656709	WP_020908349.1	HG717_RS08045	hypothetical protein	N/A
NZ_JABBPH010000001.1	1656738	1657944	WP_019749231.1	HG717_RS08050	MFS transporter	WP_019749231.1
NZ_JABBPH010000001.1	1657954	1659190	WP_182262224.1	HG717_RS08055	dihydrolipoamide acetyltransferase family protein	WP_182262224.1
NZ_JABBPH010000001.1	1659186	1660164	WP_092765283.1	HG717_RS08060	alpha-ketoacid dehydrogenase subunit beta	WP_092765283.1
NZ_JABBPH010000001.1	1660160	1661249	WP_182262225.1	HG717_RS08065	pyruvate dehydrogenase (acetyl-transferring) E1 component subunit alpha	WP_182262225.1
NZ_JABBPH010000001.1	1661470	1662499	WP_020908344.1	HG717_RS08070	phosphotransferase family protein	WP_020908344.1
NZ_JABBPH010000001.1	1662495	1662945	WP_019749226.1	HG717_RS08075	thioesterase family protein	WP_019749226.1
NZ_JABBPH010000001.1	1662941	1664180	WP_003941402.1	HG717_RS08080	benzoate/H(+) symporter BenE family transporter	WP_003941402.1
NZ_JABBPH010000001.1	1664216	1664690	WP_003941284.1	HG717_RS08085	Lrp/AsnC family transcriptional regulator	WP_003941284.1
NZ_JABBPH010000001.1	1664792	1665416	WP_003941342.1	HG717_RS08090	LysE family translocator	WP_003941342.1
NZ_JABBPH010000001.1	1665438	1666275	WP_182262226.1	HG717_RS08095	sulfurtransferase	WP_182262226.1
NZ_JABBPH010000001.1	1666276	1666738	WP_003941357.1	HG717_RS08100	DUF6328 family protein	WP_003941357.1
NZ_JABBPH010000001.1	1666751	1667570	WP_029538385.1	HG717_RS08105	shikimate 5-dehydrogenase	WP_029538385.1
NZ_JABBPH010000001.1	1667697	1669272	WP_019749223.1	HG717_RS08110	molybdopterin-dependent oxidoreductase	N/A
NZ_JABBPH010000001.1	1669258	1669894	WP_019749222.1	HG717_RS08115	TetR/AcrR family transcriptional regulator C-terminal domain-containing protein	WP_019749222.1
NZ_JABBPH010000001.1	1670052	1671285	WP_019749221.1	HG717_RS08120	amidohydrolase family protein	WP_019749221.1
NZ_JABBPH010000001.1	1675917	1676838	WP_019749219.1	HG717_RS08140	NADP-dependent oxidoreductase	WP_019749219.1
NZ_JABBPH010000001.1	1676930	1679747	WP_019749218.1	HG717_RS08145	DEAD/DEAH box helicase	WP_019749218.1
NZ_JABBPH010000001.1	1679743	1680517	WP_182262384.1	HG717_RS08150	SWIM zinc finger family protein	WP_182262384.1
NZ_JABBPH010000001.1	1680666	1681416	WP_019749216.1	HG717_RS08155	GntR family transcriptional regulator	WP_019749216.1
NZ_JABBPH010000001.1	1681470	1681929	WP_019749215.1	HG717_RS08160	glucose PTS transporter subunit IIA	WP_019749215.1
NZ_JABBPH010000001.1	1681925	1682156	WP_003941324.1	HG717_RS08165	glucose PTS transporter subunit EIIB	WP_003941324.1
NZ_JABBPH010000001.1	1682483	1683827	WP_019749213.1	HG717_RS08170	PTS transporter subunit EIIC	WP_019749213.1
NZ_JABBPH010000001.1	1683829	1684099	WP_019749212.1	HG717_RS08175	HPr family phosphocarrier protein	WP_019749212.1
NZ_JABBPH010000001.1	1684098	1685772	WP_182262383.1	HG717_RS08180	phosphoenolpyruvate--protein phosphotransferase	WP_182262383.1
NZ_JABBPH010000001.1	1685768	1687010	WP_182262382.1	HG717_RS08185	N-acetylglucosamine-6-phosphate deacetylase	WP_182262382.1
NZ_JABBPH010000001.1	1686997	1687777	WP_007726140.1	HG717_RS08190	glucosamine-6-phosphate deaminase	WP_007726140.1
NZ_JABBPH010000001.1	1687778	1688501	WP_222671268.1	HG717_RS08195	copper homeostasis protein CutC	N/A
NZ_JABBPH010000001.1	1688630	1690148	WP_003941275.1	HG717_RS08200	CoA-acylating methylmalonate-semialdehyde dehydrogenase	WP_003941275.1
NZ_JABBPH010000001.1	1690162	1691323	WP_182262381.1	HG717_RS08205	isobutyryl-CoA dehydrogenase	WP_182262381.1
NZ_JABBPH010000001.1	1691319	1692378	WP_182262380.1	HG717_RS08210	enoyl-CoA hydratase/isomerase family protein	WP_182262380.1
NZ_JABBPH010000001.1	1692401	1693295	WP_182262379.1	HG717_RS08215	3-hydroxyisobutyrate dehydrogenase	WP_182262379.1
NZ_JABBPH010000001.1	1693294	1694071	WP_003941374.1	HG717_RS08220	enoyl-CoA hydratase	WP_003941374.1
NZ_JABBPH010000001.1	1694164	1694698	WP_020970065.1	HG717_RS08225	MarR family winged helix-turn-helix transcriptional regulator	WP_020970065.1
NZ_JABBPH010000001.1	1694783	1695860	WP_003941316.1	HG717_RS08230	phospho-N-acetylmuramoyl-pentapeptide-transferase	N/A
NZ_JABBPH010000001.1	1695856	1697143	WP_182262378.1	HG717_RS08235	multidrug effflux MFS transporter	WP_182262378.1
NZ_JABBPH010000001.1	1697595	1698891	WP_021334279.1	HG717_RS08245	DNA cytosine methyltransferase	N/A
NZ_JABBPH010000001.1	1698973	1699099	WP_255246884.1	HG717_RS38190	hypothetical protein	WP_255246884.1
NZ_JABBPH010000001.1	1699493	1700141	WP_019749202.1	HG717_RS08250	TetR/AcrR family transcriptional regulator	WP_019749202.1
NZ_JABBPH010000001.1	1700238	1702029	WP_113684087.1	HG717_RS08255	amidohydrolase family protein	N/A
NZ_JABBPH010000001.1	1702025	1702871	WP_113684088.1	HG717_RS08260	alpha/beta fold hydrolase	WP_113684088.1
NZ_JABBPH010000001.1	1702944	1704084	WP_020908307.1	HG717_RS08265	sulfotransferase	WP_020908307.1
NZ_JABBPH010000001.1	1704091	1704874	WP_007726165.1	HG717_RS08270	SDR family oxidoreductase	WP_007726165.1
NZ_JABBPH010000001.1	1704876	1706043	WP_182262377.1	HG717_RS08275	hypothetical protein	WP_182262377.1
NZ_JABBPH010000001.1	1706159	1707095	WP_113684089.1	HG717_RS08280	helix-turn-helix domain-containing protein	WP_113684089.1
NZ_JABBPH010000001.1	1707238	1708165	WP_019749195.1	HG717_RS08285	sulfate adenylyltransferase subunit CysD	WP_019749195.1
NZ_JABBPH010000001.1	1708164	1710009	WP_113684090.1	HG717_RS08290	adenylyl-sulfate kinase	WP_113684090.1
NZ_JABBPH010000001.1	1710005	1711175	WP_113684091.1	HG717_RS08295	3'(2')%2C5'-bisphosphate nucleotidase CysQ	WP_113684091.1
NZ_JABBPH010000001.1	1711156	1711528	WP_113684092.1	HG717_RS08300	nuclear transport factor 2 family protein	WP_113684092.1
NZ_JABBPH010000001.1	1711537	1712689	WP_019749192.1	HG717_RS08305	N(5)-(carboxyethyl)ornithine synthase	N/A
NZ_JABBPH010000001.1	1712922	1713300	WP_019749191.1	HG717_RS08310	MarR family winged helix-turn-helix transcriptional regulator	WP_019749191.1
NZ_JABBPH010000001.1	1713385	1714915	WP_019749190.1	HG717_RS08315	MFS transporter	N/A
NZ_JABBPH010000001.1	1714988	1716881	WP_222671533.1	HG717_RS08320	FAD-dependent monooxygenase	WP_222671533.1
NZ_JABBPH010000001.1	1716883	1718212	WP_020908300.1	HG717_RS08325	MFS transporter	WP_020908300.1
NZ_JABBPH010000001.1	1718340	1719267	WP_019749187.1	HG717_RS08330	LysR family transcriptional regulator	WP_019749187.1
NZ_JABBPH010000001.1	1719675	1722045	WP_182262376.1	HG717_RS08340	phosphoketolase	WP_182262376.1
NZ_JABBPH010000001.1	1722110	1722830	WP_029255708.1	HG717_RS08345	DUF305 domain-containing protein	WP_029255708.1
NZ_JABBPH010000001.1	1722834	1723662	WP_020908297.1	HG717_RS08350	DUF3105 domain-containing protein	WP_020908297.1
NZ_JABBPH010000001.1	1723878	1725531	WP_019749183.1	HG717_RS08355	arginine--tRNA ligase	WP_019749183.1
NZ_JABBPH010000001.1	1725527	1726949	WP_019749182.1	HG717_RS08360	diaminopimelate decarboxylase	WP_019749182.1
NZ_JABBPH010000001.1	1726945	1728259	WP_007726192.1	HG717_RS08365	homoserine dehydrogenase	WP_007726192.1
NZ_JABBPH010000001.1	1728255	1729338	WP_003941280.1	HG717_RS08370	threonine synthase	WP_003941280.1
NZ_JABBPH010000001.1	1729382	1730327	WP_007726194.1	HG717_RS08375	homoserine kinase	WP_007726194.1
NZ_JABBPH010000001.1	1730830	1732969	WP_182262375.1	HG717_RS08380	transcription termination factor Rho	WP_182262375.1
NZ_JABBPH010000001.1	1733194	1733431	WP_003941310.1	HG717_RS08385	50S ribosomal protein L31	WP_003941310.1
NZ_JABBPH010000001.1	1733577	1734657	WP_003941341.1	HG717_RS08390	peptide chain release factor 1	WP_003941341.1
NZ_JABBPH010000001.1	1734734	1735667	WP_019749178.1	HG717_RS08395	peptide chain release factor N(5)-glutamine methyltransferase	WP_019749178.1
NZ_JABBPH010000001.1	1735663	1736326	WP_003941345.1	HG717_RS08400	L-threonylcarbamoyladenylate synthase	WP_003941345.1
NZ_JABBPH010000001.1	1736328	1737654	WP_182262374.1	HG717_RS08405	serine hydroxymethyltransferase	WP_182262374.1
NZ_JABBPH010000001.1	1737650	1738838	WP_019749176.1	HG717_RS08410	glycosyltransferase family 4 protein	WP_019749176.1
NZ_JABBPH010000001.1	1738870	1739341	WP_019749175.1	HG717_RS08415	glycine zipper family protein	WP_019749175.1
NZ_JABBPH010000001.1	1739621	1740449	WP_019749174.1	HG717_RS08420	F0F1 ATP synthase subunit A	WP_019749174.1
NZ_JABBPH010000001.1	1740532	1740775	WP_003941327.1	HG717_RS08425	ATP synthase F0 subunit C	WP_003941327.1
NZ_JABBPH010000001.1	1740782	1741340	WP_019749173.1	HG717_RS08430	F0F1 ATP synthase subunit B	WP_019749173.1
NZ_JABBPH010000001.1	1741345	1742170	WP_003941304.1	HG717_RS08435	F0F1 ATP synthase subunit delta	WP_003941304.1
NZ_JABBPH010000001.1	1742232	1743876	WP_019749171.1	HG717_RS08440	F0F1 ATP synthase subunit alpha	WP_019749171.1
NZ_JABBPH010000001.1	1743924	1744908	WP_003941320.1	HG717_RS08445	F0F1 ATP synthase subunit gamma	WP_003941320.1
NZ_JABBPH010000001.1	1744911	1746363	WP_003941349.1	HG717_RS08450	F0F1 ATP synthase subunit beta	WP_003941349.1
NZ_JABBPH010000001.1	1746369	1746738	WP_019749170.1	HG717_RS08455	F0F1 ATP synthase subunit epsilon	WP_019749170.1
NZ_JABBPH010000001.1	1746787	1747210	WP_222671269.1	HG717_RS08460	DUF2550 domain-containing protein	WP_222671269.1
NZ_JABBPH010000001.1	1747220	1747793	WP_020908291.1	HG717_RS08465	cob(I)yrinic acid a%2Cc-diamide adenosyltransferase	WP_020908291.1
NZ_JABBPH010000001.1	1747847	1749107	WP_003941314.1	HG717_RS08470	UDP-N-acetylglucosamine 1-carboxyvinyltransferase	WP_003941314.1
NZ_JABBPH010000001.1	1755265	1755892	WP_182263471.1	HG717_RS08490	dihydrofolate reductase family protein	WP_182263471.1
NZ_JABBPH010000001.1	1756034	1757627	WP_182263472.1	HG717_RS08495	adenylate/guanylate cyclase domain-containing protein	WP_182263472.1
NZ_JABBPH010000001.1	1757669	1758344	WP_003945160.1	HG717_RS08500	endonuclease NucS	WP_003945160.1
NZ_JABBPH010000001.1	1758363	1758708	WP_020908287.1	HG717_RS38195	hypothetical protein	WP_020908287.1
NZ_JABBPH010000001.1	1758715	1759759	WP_019749164.1	HG717_RS08505	hypothetical protein	WP_019749164.1
NZ_JABBPH010000001.1	1759799	1760273	WP_020723660.1	HG717_RS08510	methylmalonyl-CoA epimerase	WP_020723660.1
NZ_JABBPH010000001.1	1760380	1761574	WP_222671270.1	HG717_RS08515	acetyl-CoA C-acetyltransferase	WP_222671270.1
NZ_JABBPH010000001.1	1761674	1762037	WP_020908283.1	HG717_RS08520	DUF3817 domain-containing protein	WP_020908283.1
NZ_JABBPH010000001.1	1762142	1763039	WP_029538373.1	HG717_RS08525	tetratricopeptide repeat protein	WP_029538373.1
NZ_JABBPH010000001.1	1763057	1764506	WP_182262290.1	HG717_RS08530	neutral zinc metallopeptidase	WP_182262290.1
NZ_JABBPH010000001.1	1764505	1766707	WP_182262285.1	HG717_RS08535	1%2C4-alpha-glucan branching protein GlgB	WP_182262285.1
NZ_JABBPH010000001.1	1766706	1768731	WP_020970040.1	HG717_RS08540	alpha-1%2C4-glucan--maltose-1-phosphate maltosyltransferase	WP_020970040.1
NZ_JABBPH010000001.1	1768931	1771532	WP_182262284.1	HG717_RS08545	alpha-glucan family phosphorylase	WP_182262284.1
NZ_JABBPH010000001.1	1771600	1773649	WP_182262283.1	HG717_RS08550	ATP-dependent DNA helicase	WP_182262283.1
NZ_JABBPH010000001.1	1773658	1774306	WP_182262282.1	HG717_RS08555	isochorismatase family protein	WP_182262282.1
NZ_JABBPH010000001.1	1774302	1775643	WP_029255696.1	HG717_RS08560	nicotinate phosphoribosyltransferase	WP_029255696.1
NZ_JABBPH010000001.1	1775764	1776076	WP_029255695.1	HG717_RS08565	ATP-dependent Clp protease adapter ClpS	WP_029255695.1
NZ_JABBPH010000001.1	1776132	1776723	WP_003945318.1	HG717_RS08570	DUF2017 domain-containing protein	WP_003945318.1
NZ_JABBPH010000001.1	1776719	1777787	WP_182262281.1	HG717_RS08575	P1 family peptidase	WP_182262281.1
NZ_JABBPH010000001.1	1777879	1778539	WP_020970033.1	HG717_RS08580	rhomboid family intramembrane serine protease	WP_020970033.1
NZ_JABBPH010000001.1	1778636	1779395	WP_007733274.1	HG717_RS08585	cyclic nucleotide-degrading phosphodiesterase	WP_007733274.1
NZ_JABBPH010000001.1	1779447	1780233	WP_003945332.1	HG717_RS08590	ribonuclease PH	WP_003945332.1
NZ_JABBPH010000001.1	1780236	1780845	WP_084324795.1	HG717_RS08595	RdgB/HAM1 family non-canonical purine NTP pyrophosphatase	WP_084324795.1
NZ_JABBPH010000001.1	1780908	1781289	WP_003945334.1	HG717_RS08600	DUF3817 domain-containing protein	WP_003945334.1
NZ_JABBPH010000001.1	1781285	1781693	WP_021333455.1	HG717_RS08605	hypothetical protein	WP_021333455.1
NZ_JABBPH010000001.1	1781939	1782659	WP_019749146.1	HG717_RS08610	aspartate/glutamate racemase family protein	WP_019749146.1
NZ_JABBPH010000001.1	1782871	1783588	WP_182262280.1	HG717_RS08620	hypothetical protein	WP_182262280.1
NZ_JABBPH010000001.1	1784007	1793319	WP_182262279.1	HG717_RS08625	type I polyketide synthase	WP_182262279.1
NZ_JABBPH010000001.1	1793329	1793728	WP_021333452.1	HG717_RS08630	holo-ACP synthase	N/A
NZ_JABBPH010000001.1	1793786	1794488	WP_019749142.1	HG717_RS08635	TetR family transcriptional regulator	WP_019749142.1
NZ_JABBPH010000001.1	1794778	1796128	WP_182262278.1	HG717_RS08640	dipeptidase	WP_182262278.1
NZ_JABBPH010000001.1	1796124	1796598	WP_019749140.1	HG717_RS08645	thioredoxin-dependent thiol peroxidase	WP_019749140.1
NZ_JABBPH010000001.1	1796743	1796965	WP_003945299.1	HG717_RS08650	DUF3618 domain-containing protein	WP_003945299.1
NZ_JABBPH010000001.1	1797197	1798628	WP_070797081.1	HG717_RS08660	amidase	WP_070797081.1
NZ_JABBPH010000001.1	1799141	1800350	WP_019749139.1	HG717_RS08670	Ig-like domain-containing protein	WP_019749139.1
NZ_JABBPH010000001.1	1800484	1801447	WP_182262277.1	HG717_RS08675	oxidoreductase	N/A
NZ_JABBPH010000001.1	1801502	1801913	WP_019749137.1	HG717_RS08680	MerR family transcriptional regulator	WP_019749137.1
NZ_JABBPH010000001.1	1802291	1802891	WP_024487359.1	HG717_RS08690	oligoribonuclease	WP_024487359.1
NZ_JABBPH010000001.1	1803011	1804751	WP_020970020.1	HG717_RS08695	helicase HerA-like domain-containing protein	WP_020970020.1
NZ_JABBPH010000001.1	1804770	1806114	WP_020908262.1	HG717_RS08700	diaminopimelate decarboxylase	N/A
NZ_JABBPH010000001.1	1806267	1806705	WP_182262276.1	HG717_RS08705	hypothetical protein	N/A
NZ_JABBPH010000001.1	1806877	1807681	WP_182262275.1	HG717_RS08710	mycolate reductase	WP_182262275.1
NZ_JABBPH010000001.1	1807700	1809731	WP_092763307.1	HG717_RS08715	NADPH-dependent 2%2C4-dienoyl-CoA reductase	WP_092763307.1
NZ_JABBPH010000001.1	1809727	1810342	WP_019749131.1	HG717_RS08720	PadR family transcriptional regulator	WP_019749131.1
NZ_JABBPH010000001.1	1810470	1811832	WP_046378786.1	HG717_RS08725	MFS transporter	WP_046378786.1
NZ_JABBPH010000001.1	1811821	1812643	WP_222671271.1	HG717_RS08730	acyl-CoA thioesterase II	WP_222671271.1
NZ_JABBPH010000001.1	1812718	1813558	WP_003945355.1	HG717_RS08735	alpha/beta fold hydrolase	WP_003945355.1
NZ_JABBPH010000001.1	1813593	1814289	WP_003945327.1	HG717_RS08740	TetR family transcriptional regulator	WP_003945327.1
NZ_JABBPH010000001.1	1814457	1815591	WP_021344756.1	HG717_RS08745	ferredoxin reductase	WP_021344756.1
NZ_JABBPH010000001.1	1815626	1816799	WP_222671272.1	HG717_RS08750	acyl-CoA desaturase	WP_222671272.1
NZ_JABBPH010000001.1	1816812	1817058	WP_019749125.1	HG717_RS08755	hypothetical protein	WP_019749125.1
NZ_JABBPH010000001.1	1817233	1817401	WP_003945367.1	HG717_RS08760	hypothetical protein	N/A
NZ_JABBPH010000001.1	1817645	1817792	WP_167333749.1	HG717_RS08765	hypothetical protein	N/A
NZ_JABBPH010000001.1	1818155	1819415	WP_182262274.1	HG717_RS08770	CdaR family transcriptional regulator	WP_182262274.1
NZ_JABBPH010000001.1	1819901	1821245	WP_003945368.1	HG717_RS08775	NADP-specific glutamate dehydrogenase	WP_003945368.1
NZ_JABBPH010000001.1	1821515	1822850	WP_182262289.1	HG717_RS08780	DUF4185 domain-containing protein	WP_182262289.1
NZ_JABBPH010000001.1	1822934	1825112	WP_019749120.1	HG717_RS08785	glutamine synthetase III	N/A
NZ_JABBPH010000001.1	1825322	1825607	WP_182262273.1	HG717_RS08790	putative quinol monooxygenase	WP_182262273.1
NZ_JABBPH010000001.1	1825971	1826787	WP_021333434.1	HG717_RS08795	class E sortase	N/A
NZ_JABBPH010000001.1	1826853	1826997	WP_003945342.1	HG717_RS08800	hypothetical protein	N/A
NZ_JABBPH010000001.1	1827122	1831730	WP_222671534.1	HG717_RS08805	DUF5979 domain-containing protein	WP_222671534.1
NZ_JABBPH010000001.1	1833455	1833614	WP_003945304.1	HG717_RS08810	hypothetical protein	WP_003945304.1
NZ_JABBPH010000001.1	1833715	1833841	WP_259349277.1	HG717_RS38200	hypothetical protein	N/A
NZ_JABBPH010000001.1	1834109	1834646	WP_182262272.1	HG717_RS08815	hypothetical protein	N/A
NZ_JABBPH010000001.1	1834721	1835480	WP_182262271.1	HG717_RS08820	hypothetical protein	WP_182262271.1
NZ_JABBPH010000001.1	1835681	1835894	WP_182262270.1	HG717_RS08825	hypothetical protein	N/A
NZ_JABBPH010000001.1	1835893	1836274	WP_182262269.1	HG717_RS08830	hypothetical protein	N/A
NZ_JABBPH010000001.1	1836690	1836927	WP_182262268.1	HG717_RS08835	SGNH/GDSL hydrolase family protein	N/A
NZ_JABBPH010000001.1	1836953	1837106	WP_182262267.1	HG717_RS08840	hypothetical protein	N/A
NZ_JABBPH010000001.1	1837256	1837433	WP_222671273.1	HG717_RS08845	hypothetical protein	N/A
NZ_JABBPH010000001.1	1837790	1838354	WP_182262265.1	HG717_RS08850	hypothetical protein	WP_182262265.1
NZ_JABBPH010000001.1	1838692	1839124	WP_259349276.1	HG717_RS08855	hypothetical protein	N/A
NZ_JABBPH010000001.1	1840025	1840496	WP_259349275.1	HG717_RS08865	GNAT family N-acetyltransferase	N/A
NZ_JABBPH010000001.1	1840632	1840893	WP_182262263.1	HG717_RS08870	hypothetical protein	N/A
NZ_JABBPH010000001.1	1841410	1841830	WP_182262262.1	HG717_RS08875	SMI1/KNR4 family protein	WP_182262262.1
NZ_JABBPH010000001.1	1842302	1844438	WP_113684270.1	HG717_RS08885	cytochrome c oxidase assembly protein	WP_113684270.1
NZ_JABBPH010000001.1	1844619	1845033	WP_007733347.1	HG717_RS08890	single-stranded DNA-binding protein	N/A
NZ_JABBPH010000001.1	1845037	1845496	WP_182262261.1	HG717_RS08895	MarR family winged helix-turn-helix transcriptional regulator	WP_182262261.1
NZ_JABBPH010000001.1	1845602	1847420	WP_182262286.1	HG717_RS08900	ABC transporter ATP-binding protein	WP_182262286.1
NZ_JABBPH010000001.1	1847515	1848694	WP_222671274.1	HG717_RS08905	acyl-CoA dehydrogenase family protein	N/A
NZ_JABBPH010000001.1	1848860	1850540	WP_007730925.1	HG717_RS08910	energy-dependent translational throttle protein EttA	WP_007730925.1
NZ_JABBPH010000001.1	1850544	1850964	WP_019749099.1	HG717_RS08915	thioesterase family protein	WP_019749099.1
NZ_JABBPH010000001.1	1851063	1855911	WP_047888445.1	HG717_RS08920	NAD-glutamate dehydrogenase	WP_047888445.1
NZ_JABBPH010000001.1	1855907	1856327	WP_003944573.1	HG717_RS08925	thioesterase family protein	WP_003944573.1
NZ_JABBPH010000001.1	1856319	1857006	WP_020970006.1	HG717_RS08930	hypothetical protein	WP_020970006.1
NZ_JABBPH010000001.1	1857072	1858671	WP_182262620.1	HG717_RS08935	glycoside hydrolase family 13 protein	WP_182262620.1
NZ_JABBPH010000001.1	1858834	1859269	WP_021344735.1	HG717_RS08940	cupin domain-containing protein	WP_021344735.1
NZ_JABBPH010000001.1	1859273	1859681	WP_003944464.1	HG717_RS08945	globin	WP_003944464.1
NZ_JABBPH010000001.1	1859863	1860562	WP_020908239.1	HG717_RS08950	HNH endonuclease	WP_020908239.1
NZ_JABBPH010000001.1	1860652	1860916	WP_007730943.1	HG717_RS08955	hypothetical protein	WP_007730943.1
NZ_JABBPH010000001.1	1860902	1861382	WP_019749092.1	HG717_RS08960	DUF5130 domain-containing protein	WP_019749092.1
NZ_JABBPH010000001.1	1861453	1864033	WP_182262621.1	HG717_RS08965	aminopeptidase N	WP_182262621.1
NZ_JABBPH010000001.1	1864098	1865334	WP_020908238.1	HG717_RS08970	NAD(P)/FAD-dependent oxidoreductase	WP_020908238.1
NZ_JABBPH010000001.1	1865500	1866124	WP_003944541.1	HG717_RS08975	DsbA family protein	WP_003944541.1
NZ_JABBPH010000001.1	1867090	1867564	WP_003944571.1	HG717_RS08985	ribose-5-phosphate isomerase	WP_003944571.1
NZ_JABBPH010000001.1	1867579	1868377	WP_182262622.1	HG717_RS08990	Fpg/Nei family DNA glycosylase	WP_182262622.1
NZ_JABBPH010000001.1	1868373	1869168	WP_050768698.1	HG717_RS08995	hypothetical protein	WP_050768698.1
NZ_JABBPH010000001.1	1870023	1871397	WP_019749086.1	HG717_RS09010	trigger factor	WP_019749086.1
NZ_JABBPH010000001.1	1871613	1872201	WP_007730960.1	HG717_RS09015	ATP-dependent Clp protease proteolytic subunit	WP_007730960.1
NZ_JABBPH010000001.1	1872249	1872912	WP_003944539.1	HG717_RS09020	ATP-dependent Clp protease proteolytic subunit	WP_003944539.1
NZ_JABBPH010000001.1	1873281	1874562	WP_003944582.1	HG717_RS09025	ATP-dependent Clp protease ATP-binding subunit ClpX	WP_003944582.1
NZ_JABBPH010000001.1	1874647	1875985	WP_020970000.1	HG717_RS09030	MFS transporter	WP_020970000.1
NZ_JABBPH010000001.1	1876188	1878411	WP_222671275.1	HG717_RS09035	glycoside hydrolase family 3 C-terminal domain-containing protein	WP_222671275.1
NZ_JABBPH010000001.1	1878482	1879157	WP_019749082.1	HG717_RS09040	TetR family transcriptional regulator	WP_019749082.1
NZ_JABBPH010000001.1	1879284	1879734	WP_029538345.1	HG717_RS09045	type II 3-dehydroquinate dehydratase	N/A
NZ_JABBPH010000001.1	1879733	1880612	WP_021333420.1	HG717_RS09050	shikimate dehydrogenase	WP_021333420.1
NZ_JABBPH010000001.1	1880608	1882522	WP_182262624.1	HG717_RS09055	sugar phosphate isomerase/epimerase and 4-hydroxyphenylpyruvate domain-containing protein	WP_182262624.1
NZ_JABBPH010000001.1	1882472	1883342	WP_020908229.1	HG717_RS09060	formate dehydrogenase accessory sulfurtransferase FdhD	WP_020908229.1
NZ_JABBPH010000001.1	1883343	1885653	WP_021344728.1	HG717_RS09065	FdhF/YdeP family oxidoreductase	WP_021344728.1
NZ_JABBPH010000001.1	1885773	1886781	WP_182262625.1	HG717_RS09070	iron-siderophore ABC transporter substrate-binding protein	WP_182262625.1
NZ_JABBPH010000001.1	1886844	1887459	WP_003944518.1	HG717_RS09075	GNAT family N-acetyltransferase	WP_003944518.1
NZ_JABBPH010000001.1	1887471	1889505	WP_175470273.1	HG717_RS09080	S9 family peptidase	WP_175470273.1
NZ_JABBPH010000001.1	1889577	1890279	WP_019749074.1	HG717_RS09085	hypothetical protein	WP_019749074.1
NZ_JABBPH010000001.1	1890451	1893133	WP_182262626.1	HG717_RS09090	valine--tRNA ligase	WP_182262626.1
NZ_JABBPH010000001.1	1893129	1894569	WP_019749072.1	HG717_RS09095	folylpolyglutamate synthase/dihydrofolate synthase family protein	WP_019749072.1
NZ_JABBPH010000001.1	1894565	1895021	WP_019749071.1	HG717_RS09100	DUF4233 domain-containing protein	N/A
NZ_JABBPH010000001.1	1895039	1895459	WP_019749070.1	HG717_RS09105	nucleoside-diphosphate kinase	WP_019749070.1
NZ_JABBPH010000001.1	1895951	1899200	WP_222671276.1	HG717_RS09110	translation initiation factor IF-2 N-terminal domain-containing protein	WP_222671276.1
NZ_JABBPH010000001.1	1899519	1899831	WP_003944533.1	HG717_RS09115	50S ribosomal protein L21	WP_003944533.1
NZ_JABBPH010000001.1	1899873	1900143	WP_003944532.1	HG717_RS09120	50S ribosomal protein L27	WP_003944532.1
NZ_JABBPH010000001.1	1900355	1901807	WP_019749068.1	HG717_RS09125	GTPase ObgE	WP_019749068.1
NZ_JABBPH010000001.1	1901851	1902955	WP_019749067.1	HG717_RS09130	glutamate 5-kinase	WP_019749067.1
NZ_JABBPH010000001.1	1902927	1903752	WP_372461229.1	HG717_RS09135	Sir2 family NAD-dependent protein deacetylase	N/A
NZ_JABBPH010000001.1	1903750	1903975	WP_222671277.1	HG717_RS09140	hypothetical protein	N/A
NZ_JABBPH010000001.1	1904779	1906819	WP_222671278.1	HG717_RS09145	AAA family ATPase	N/A
NZ_JABBPH010000001.1	1907073	1907403	WP_222671279.1	HG717_RS09150	hypothetical protein	WP_222671279.1
NZ_JABBPH010000001.1	1908047	1908356	WP_222671280.1	HG717_RS09155	hypothetical protein	N/A
NZ_JABBPH010000001.1	1908571	1910005	WP_222671281.1	HG717_RS09160	recombinase family protein	WP_222671281.1
NZ_JABBPH010000001.1	1910219	1910741	WP_020969987.1	HG717_RS09170	VOC family protein	WP_020969987.1
NZ_JABBPH010000001.1	1910785	1911718	WP_007731007.1	HG717_RS09175	D-isomer specific 2-hydroxyacid dehydrogenase family protein	WP_007731007.1
NZ_JABBPH010000001.1	1911727	1912126	WP_003944463.1	HG717_RS09180	ectoine synthase	WP_003944463.1
NZ_JABBPH010000001.1	1912141	1913404	WP_020969986.1	HG717_RS09185	diaminobutyrate--2-oxoglutarate transaminase	WP_020969986.1
NZ_JABBPH010000001.1	1913452	1913968	WP_019749063.1	HG717_RS09190	diaminobutyrate acetyltransferase	WP_019749063.1
NZ_JABBPH010000001.1	1914128	1916228	WP_153210815.1	HG717_RS09195	DEAD/DEAH box helicase	WP_153210815.1
NZ_JABBPH010000001.1	1916267	1917089	WP_182262628.1	HG717_RS09200	MerR family transcriptional regulator	WP_182262628.1
NZ_JABBPH010000001.1	1917142	1918024	WP_182262629.1	HG717_RS09205	ribokinase	WP_182262629.1
NZ_JABBPH010000001.1	1918020	1919463	WP_019749059.1	HG717_RS09210	MFS transporter	N/A
NZ_JABBPH010000001.1	1919706	1920810	WP_020908218.1	HG717_RS09215	NADH:flavin oxidoreductase/NADH oxidase	WP_020908218.1
NZ_JABBPH010000001.1	1921005	1922292	WP_097387226.1	HG717_RS09220	glutamate-5-semialdehyde dehydrogenase	WP_097387226.1
NZ_JABBPH010000001.1	1922332	1923244	WP_019749056.1	HG717_RS09225	MoxR family ATPase	WP_019749056.1
NZ_JABBPH010000001.1	1923252	1924716	WP_021333409.1	HG717_RS09230	VWA domain-containing protein	WP_021333409.1
NZ_JABBPH010000001.1	1924734	1925451	WP_003944462.1	HG717_RS09235	nicotinate-nucleotide adenylyltransferase	WP_003944462.1
NZ_JABBPH010000001.1	1925497	1925944	WP_003944502.1	HG717_RS09240	ribosome silencing factor	WP_003944502.1
NZ_JABBPH010000001.1	1925940	1926615	WP_019749053.1	HG717_RS09245	histidine phosphatase family protein	WP_019749053.1
NZ_JABBPH010000001.1	1926601	1927384	WP_222671282.1	HG717_RS09250	diglucosylglycerate octanoyltransferase	WP_222671282.1
NZ_JABBPH010000001.1	1927388	1928231	WP_080910051.1	HG717_RS09255	DegV family protein	WP_080910051.1
NZ_JABBPH010000001.1	1928312	1929233	WP_182263390.1	HG717_RS09260	ComEA family DNA-binding protein	N/A
NZ_JABBPH010000001.1	1929229	1931590	WP_222671283.1	HG717_RS09265	ComEC/Rec2 family competence protein	N/A
NZ_JABBPH010000001.1	1931586	1932564	WP_003944476.1	HG717_RS09270	DNA polymerase III subunit delta	WP_003944476.1
NZ_JABBPH010000001.1	1933230	1933491	WP_003944567.1	HG717_RS09275	30S ribosomal protein S20	WP_003944567.1
NZ_JABBPH010000001.1	1933688	1935311	WP_019749047.1	HG717_RS09280	circularly permuted type 2 ATP-grasp protein	WP_019749047.1
NZ_JABBPH010000001.1	1935367	1936339	WP_019749046.1	HG717_RS09285	alpha-E domain-containing protein	WP_019749046.1
NZ_JABBPH010000001.1	1936347	1937178	WP_007731033.1	HG717_RS09290	transglutaminase family protein	WP_007731033.1
NZ_JABBPH010000001.1	1937237	1938011	WP_019749045.1	HG717_RS09295	aquaporin	WP_019749045.1
NZ_JABBPH010000001.1	1938041	1938575	WP_222671284.1	HG717_RS09300	type II toxin-antitoxin system PemK/MazF family toxin	WP_222671284.1
NZ_JABBPH010000001.1	1938647	1940540	WP_003944564.1	HG717_RS09305	translation elongation factor 4	WP_003944564.1
NZ_JABBPH010000001.1	1940546	1941476	WP_029255656.1	HG717_RS09310	nitronate monooxygenase family protein	WP_029255656.1
NZ_JABBPH010000001.1	1941556	1942537	WP_223257846.1	HG717_RS09315	ABC transporter substrate-binding protein	WP_223257846.1
NZ_JABBPH010000001.1	1942594	1944553	WP_003944557.1	HG717_RS09320	glycoside hydrolase family 15 protein	WP_003944557.1
NZ_JABBPH010000001.1	1944635	1944842	WP_003944489.1	HG717_RS09325	hypothetical protein	N/A
NZ_JABBPH010000001.1	1944965	1945055	WP_309599318.1	HG717_RS38810	Ms4533A family Cys-rich leader peptide	N/A
NZ_JABBPH010000001.1	1945251	1946283	WP_003944569.1	HG717_RS09330	sulfate ABC transporter substrate-binding protein	WP_003944569.1
NZ_JABBPH010000001.1	1946290	1947139	WP_003944556.1	HG717_RS09335	sulfate ABC transporter permease subunit CysT	WP_003944556.1
NZ_JABBPH010000001.1	1947135	1947942	WP_003944503.1	HG717_RS09340	sulfate ABC transporter permease subunit CysW	N/A
NZ_JABBPH010000001.1	1947938	1948988	WP_020908203.1	HG717_RS09345	sulfate/molybdate ABC transporter ATP-binding protein	WP_020908203.1
NZ_JABBPH010000001.1	1949113	1950010	WP_021333400.1	HG717_RS09350	universal stress protein	WP_021333400.1
NZ_JABBPH010000001.1	1950065	1950842	WP_020908202.1	HG717_RS09355	DUF998 domain-containing protein	N/A
NZ_JABBPH010000001.1	1950936	1951692	WP_021333399.1	HG717_RS09360	sirohydrochlorin chelatase	N/A
NZ_JABBPH010000001.1	1951696	1952983	WP_020969973.1	HG717_RS09365	sulfate adenylyltransferase subunit 1	WP_020969973.1
NZ_JABBPH010000001.1	1952982	1953918	WP_020908199.1	HG717_RS09370	sulfate adenylyltransferase subunit CysD	WP_020908199.1
NZ_JABBPH010000001.1	1953914	1954658	WP_020908198.1	HG717_RS09375	phosphoadenylyl-sulfate reductase	WP_020908198.1
NZ_JABBPH010000001.1	1954654	1956385	WP_020908197.1	HG717_RS09380	nitrite/sulfite reductase	WP_020908197.1
NZ_JABBPH010000001.1	1956888	1958115	WP_182262232.1	HG717_RS09385	radical SAM family heme chaperone HemW	WP_182262232.1
NZ_JABBPH010000001.1	1958150	1958771	WP_099698869.1	HG717_RS09390	hypothetical protein	WP_099698869.1
NZ_JABBPH010000001.1	1958797	1959121	WP_003944521.1	HG717_RS09395	type II toxin-antitoxin system VapB family antitoxin	WP_003944521.1
NZ_JABBPH010000001.1	1959278	1960322	WP_019749027.1	HG717_RS09400	heat-inducible transcriptional repressor HrcA	WP_019749027.1
NZ_JABBPH010000001.1	1960403	1961555	WP_182262233.1	HG717_RS09405	molecular chaperone DnaJ	WP_182262233.1
NZ_JABBPH010000001.1	1961557	1962319	WP_021333396.1	HG717_RS09410	16S rRNA (uracil(1498)-N(3))-methyltransferase	WP_021333396.1
NZ_JABBPH010000001.1	1962482	1963721	WP_182262234.1	HG717_RS09415	Ig-like domain-containing protein	WP_182262234.1
NZ_JABBPH010000001.1	1963735	1964512	WP_042952231.1	HG717_RS09420	S9 family peptidase	WP_042952231.1
NZ_JABBPH010000001.1	1964503	1966108	WP_172932148.1	HG717_RS09425	MFS transporter	N/A
NZ_JABBPH010000001.1	1966236	1966932	WP_019749021.1	HG717_RS09430	TetR/AcrR family transcriptional regulator	WP_019749021.1
NZ_JABBPH010000001.1	1967044	1968133	WP_372461230.1	HG717_RS09435	PhoH family protein	WP_372461230.1
NZ_JABBPH010000001.1	1968181	1968724	WP_003944525.1	HG717_RS09440	rRNA maturation RNase YbeY	WP_003944525.1
NZ_JABBPH010000001.1	1968745	1970050	WP_019749019.1	HG717_RS09445	hemolysin family protein	WP_019749019.1
NZ_JABBPH010000001.1	1970074	1970992	WP_020908188.1	HG717_RS09450	GTPase Era	WP_020908188.1
NZ_JABBPH010000001.1	1971041	1971596	WP_019749017.1	HG717_RS09455	TetR/AcrR family transcriptional regulator	WP_019749017.1
NZ_JABBPH010000001.1	1971600	1973019	WP_222671285.1	HG717_RS09460	amidase	N/A
NZ_JABBPH010000001.1	1973348	1973447	WP_007731078.1	HG717_RS09465	K(+)-transporting ATPase subunit F	N/A
NZ_JABBPH010000001.1	1973446	1975132	WP_020969964.1	HG717_RS09470	potassium-transporting ATPase subunit KdpA	N/A
NZ_JABBPH010000001.1	1975128	1977234	WP_182262237.1	HG717_RS09475	potassium-transporting ATPase subunit KdpB	WP_182262237.1
NZ_JABBPH010000001.1	1977240	1977891	WP_019749013.1	HG717_RS09480	potassium-transporting ATPase subunit C	WP_019749013.1
NZ_JABBPH010000001.1	1977898	1980439	WP_020969962.1	HG717_RS09485	sensor histidine kinase KdpD	WP_020969962.1
NZ_JABBPH010000001.1	1980435	1981116	WP_019749011.1	HG717_RS09490	response regulator	WP_019749011.1
NZ_JABBPH010000001.1	1981139	1982120	WP_182262238.1	HG717_RS09495	zinc-binding alcohol dehydrogenase family protein	WP_182262238.1
NZ_JABBPH010000001.1	1982116	1982578	WP_047887960.1	HG717_RS09500	MarR family winged helix-turn-helix transcriptional regulator	WP_047887960.1
NZ_JABBPH010000001.1	1982699	1983998	WP_182262239.1	HG717_RS09505	DNA polymerase IV	WP_182262239.1
NZ_JABBPH010000001.1	1983994	1985275	WP_020969959.1	HG717_RS09510	LLM class flavin-dependent oxidoreductase	N/A
NZ_JABBPH010000001.1	1985274	1986066	WP_182262240.1	HG717_RS09515	3-oxoacyl-ACP reductase	WP_182262240.1
NZ_JABBPH010000001.1	1986288	1986729	WP_020908179.1	HG717_RS09520	DoxX family protein	N/A
NZ_JABBPH010000001.1	1986833	1987823	WP_019749004.1	HG717_RS09525	diiron oxygenase	WP_019749004.1
NZ_JABBPH010000001.1	1987819	1988569	WP_007731095.1	HG717_RS09530	TetR/AcrR family transcriptional regulator	WP_007731095.1
NZ_JABBPH010000001.1	1988665	1989481	WP_182262242.1	HG717_RS09535	DNA repair protein RecO	WP_182262242.1
NZ_JABBPH010000001.1	1989437	1990256	WP_019749001.1	HG717_RS09540	isoprenyl transferase	WP_019749001.1
NZ_JABBPH010000001.1	1990252	1990675	WP_021333381.1	HG717_RS09545	YbjN domain-containing protein	WP_021333381.1
NZ_JABBPH010000001.1	1990701	1991133	WP_020908177.1	HG717_RS09550	Fur family transcriptional regulator	WP_020908177.1
NZ_JABBPH010000001.1	1991144	1991528	WP_003944457.1	HG717_RS09555	metalloregulator ArsR/SmtB family transcription factor	WP_003944457.1
NZ_JABBPH010000001.1	1991726	1993118	WP_003944491.1	HG717_RS09560	glycine--tRNA ligase	WP_003944491.1
NZ_JABBPH010000001.1	1993210	1993792	WP_182262243.1	HG717_RS09565	dihydrofolate reductase family protein	N/A
NZ_JABBPH010000001.1	1993766	1994228	WP_020969952.1	HG717_RS09570	MepB family protein	WP_020969952.1
NZ_JABBPH010000001.1	1994276	1994642	WP_024487641.1	HG717_RS09575	nuclear transport factor 2 family protein	WP_024487641.1
NZ_JABBPH010000001.1	1994779	1995586	WP_182262244.1	HG717_RS09580	helix-turn-helix domain-containing protein	WP_182262244.1
NZ_JABBPH010000001.1	1995560	1996298	WP_003944487.1	HG717_RS09585	polyprenol monophosphomannose synthase	WP_003944487.1
NZ_JABBPH010000001.1	1996397	1998464	WP_182262245.1	HG717_RS09590	TPM domain-containing protein	WP_182262245.1
NZ_JABBPH010000001.1	1998644	1999223	WP_128638009.1	HG717_RS09595	YdcF family protein	WP_128638009.1
NZ_JABBPH010000001.1	1999228	2000527	WP_019748992.1	HG717_RS09600	deoxyguanosinetriphosphate triphosphohydrolase	WP_019748992.1
NZ_JABBPH010000001.1	2000540	2002091	WP_182262246.1	HG717_RS09605	serine/threonine-protein kinase	N/A
NZ_JABBPH010000001.1	2002163	2004083	WP_182262247.1	HG717_RS09610	DNA primase	WP_182262247.1
NZ_JABBPH010000001.1	2004084	2004336	WP_003941570.1	HG717_RS09615	hypothetical protein	WP_003941570.1
NZ_JABBPH010000001.1	2004617	2005241	WP_259349271.1	HG717_RS09625	HAD family phosphatase	N/A
NZ_JABBPH010000001.1	2005372	2005570	WP_003941659.1	HG717_RS38205	hypothetical protein	WP_003941659.1
NZ_JABBPH010000001.1	2007151	2007499	WP_182262260.1	HG717_RS09640	hypothetical protein	N/A
NZ_JABBPH010000001.1	2008276	2008795	WP_047887967.1	HG717_RS09645	DinB family protein	WP_047887967.1
NZ_JABBPH010000001.1	2008795	2010268	WP_222671286.1	HG717_RS09650	mannitol dehydrogenase family protein	WP_222671286.1
NZ_JABBPH010000001.1	2010275	2011286	WP_031331962.1	HG717_RS09655	NAD(P)-dependent alcohol dehydrogenase	WP_031331962.1
NZ_JABBPH010000001.1	2011425	2012424	WP_021334180.1	HG717_RS09660	sugar-binding transcriptional regulator	WP_021334180.1
NZ_JABBPH010000001.1	2012487	2013840	WP_019748979.1	HG717_RS09665	sugar ABC transporter substrate-binding protein	WP_019748979.1
NZ_JABBPH010000001.1	2013836	2014787	WP_019748978.1	HG717_RS09670	carbohydrate ABC transporter permease	WP_019748978.1
NZ_JABBPH010000001.1	2014786	2015653	WP_020969937.1	HG717_RS09675	carbohydrate ABC transporter permease	WP_020969937.1
NZ_JABBPH010000001.1	2015680	2016775	WP_182261475.1	HG717_RS09680	ABC transporter ATP-binding protein	WP_182261475.1
NZ_JABBPH010000001.1	2016870	2017788	WP_182261474.1	HG717_RS09685	carbohydrate kinase	WP_182261474.1
NZ_JABBPH010000001.1	2017883	2020100	WP_024487648.1	HG717_RS09690	MMPL family transporter	N/A
NZ_JABBPH010000001.1	2020118	2021321	WP_182261472.1	HG717_RS09695	sensor histidine kinase	N/A
NZ_JABBPH010000001.1	2021317	2021992	WP_019748972.1	HG717_RS09700	response regulator transcription factor	WP_019748972.1
NZ_JABBPH010000001.1	2022056	2023361	WP_182261471.1	HG717_RS09705	HNH endonuclease signature motif containing protein	N/A
NZ_JABBPH010000001.1	2023671	2024799	WP_019748970.1	HG717_RS09710	NDMA-dependent alcohol dehydrogenase	WP_019748970.1
NZ_JABBPH010000001.1	2024835	2025675	WP_182261470.1	HG717_RS09715	serine hydrolase	WP_182261470.1
NZ_JABBPH010000001.1	2025803	2026313	WP_020969931.1	HG717_RS09720	DUF3145 domain-containing protein	WP_020969931.1
NZ_JABBPH010000001.1	2026438	2027872	WP_003941597.1	HG717_RS09725	acyl-CoA carboxylase subunit beta	WP_003941597.1
NZ_JABBPH010000001.1	2027980	2029231	WP_020969930.1	HG717_RS09730	KasA/KasB family beta-ketoacyl-ACP synthase	WP_020969930.1
NZ_JABBPH010000001.1	2029238	2029514	WP_003941649.1	HG717_RS09735	meromycolate extension acyl carrier protein AcpM	WP_003941649.1
NZ_JABBPH010000001.1	2029598	2030507	WP_081329056.1	HG717_RS09740	ACP S-malonyltransferase	WP_081329056.1
NZ_JABBPH010000001.1	2030634	2031963	WP_019748966.1	HG717_RS09745	CdaR family transcriptional regulator	WP_019748966.1
NZ_JABBPH010000001.1	2032062	2034918	WP_007735476.1	HG717_RS09750	pyruvate dehydrogenase (acetyl-transferring)%2C homodimeric type	WP_007735476.1
NZ_JABBPH010000001.1	2035151	2035712	WP_259349076.1	HG717_RS38210	hypothetical protein	N/A
NZ_JABBPH010000001.1	2035889	2036315	WP_003941575.1	HG717_RS09760	DUF3052 domain-containing protein	WP_003941575.1
NZ_JABBPH010000001.1	2036350	2036815	WP_019748962.1	HG717_RS09765	peroxiredoxin	WP_019748962.1
NZ_JABBPH010000001.1	2037012	2037237	WP_003941648.1	HG717_RS09775	hypothetical protein	N/A
NZ_JABBPH010000001.1	2037302	2038334	WP_182261469.1	HG717_RS09780	cobalamin biosynthesis protein	WP_182261469.1
NZ_JABBPH010000001.1	2038274	2039213	WP_020908149.1	HG717_RS09785	SURF1 family protein	WP_020908149.1
NZ_JABBPH010000001.1	2039261	2039753	WP_046378732.1	HG717_RS09790	low molecular weight protein-tyrosine-phosphatase	WP_046378732.1
NZ_JABBPH010000001.1	2039739	2040435	WP_019748958.1	HG717_RS09795	HAD hydrolase-like protein	WP_019748958.1
NZ_JABBPH010000001.1	2040491	2041526	WP_046378731.1	HG717_RS09800	Rv2231c family pyridoxal phosphate-dependent protein CobC	WP_046378731.1
NZ_JABBPH010000001.1	2041522	2042656	WP_019748956.1	HG717_RS09805	Nif3-like dinuclear metal center hexameric protein	WP_019748956.1
NZ_JABBPH010000001.1	2042764	2043502	WP_019748955.1	HG717_RS09810	zinc ribbon domain-containing protein	WP_019748955.1
NZ_JABBPH010000001.1	2043498	2044623	WP_019748954.1	HG717_RS09815	bifunctional RNase H/acid phosphatase	WP_019748954.1
NZ_JABBPH010000001.1	2044652	2045888	WP_019748953.1	HG717_RS09820	SLC13 family permease	N/A
NZ_JABBPH010000001.1	2045916	2046444	WP_019748952.1	HG717_RS09825	DUF1697 domain-containing protein	WP_019748952.1
NZ_JABBPH010000001.1	2047233	2047419	WP_007735457.1	HG717_RS09835	hypothetical protein	WP_007735457.1
NZ_JABBPH010000001.1	2047511	2048921	WP_019748950.1	HG717_RS09840	RNB domain-containing ribonuclease	WP_019748950.1
NZ_JABBPH010000001.1	2048925	2049909	WP_019748949.1	HG717_RS09845	prolyl aminopeptidase	WP_019748949.1
NZ_JABBPH010000001.1	2049908	2050349	WP_020969914.1	HG717_RS09850	hypothetical protein	WP_020969914.1
NZ_JABBPH010000001.1	2050400	2051252	WP_003941624.1	HG717_RS09855	3-methyl-2-oxobutanoate hydroxymethyltransferase	WP_003941624.1
NZ_JABBPH010000001.1	2051459	2053031	WP_019748947.1	HG717_RS09860	alpha/beta hydrolase	WP_019748947.1
NZ_JABBPH010000001.1	2053138	2054479	WP_003941637.1	HG717_RS09865	glutamine synthetase family protein	WP_003941637.1
NZ_JABBPH010000001.1	2054475	2057490	WP_019748946.1	HG717_RS09870	bifunctional [glutamine synthetase] adenylyltransferase/[glutamine synthetase]-adenylyl-L-tyrosine phosphorylase	WP_019748946.1
NZ_JABBPH010000001.1	2057499	2058360	WP_029255610.1	HG717_RS09875	spermidine synthase	WP_029255610.1
NZ_JABBPH010000001.1	2058526	2059654	WP_020908136.1	HG717_RS09880	NDMA-dependent alcohol dehydrogenase	WP_020908136.1
NZ_JABBPH010000001.1	2059843	2060665	WP_182261468.1	HG717_RS09885	alpha/beta fold hydrolase	WP_182261468.1
NZ_JABBPH010000001.1	2060708	2061740	WP_019748942.1	HG717_RS09890	cupin domain-containing protein	N/A
NZ_JABBPH010000001.1	2061758	2062280	WP_182261467.1	HG717_RS09895	hypothetical protein	N/A
NZ_JABBPH010000001.1	2062327	2063014	WP_021344625.1	HG717_RS09900	GntR family transcriptional regulator	WP_021344625.1
NZ_JABBPH010000001.1	2063142	2064063	WP_084326252.1	HG717_RS09905	sulfurtransferase	WP_084326252.1
NZ_JABBPH010000001.1	2064106	2064952	WP_019748938.1	HG717_RS09910	hydroxyethylthiazole kinase	WP_019748938.1
NZ_JABBPH010000001.1	2064951	2066061	WP_182261466.1	HG717_RS09915	LLM class flavin-dependent oxidoreductase	WP_182261466.1
NZ_JABBPH010000001.1	2066053	2066404	WP_019748936.1	HG717_RS09920	inorganic pyrophosphatase	WP_019748936.1
NZ_JABBPH010000001.1	2066406	2067186	WP_020908127.1	HG717_RS09925	helix-turn-helix domain-containing protein	N/A
NZ_JABBPH010000001.1	2067242	2067635	WP_182261465.1	HG717_RS09930	VOC family protein	WP_182261465.1
NZ_JABBPH010000001.1	2067707	2068751	WP_019748933.1	HG717_RS09935	alpha/beta hydrolase family protein	WP_019748933.1
NZ_JABBPH010000001.1	2068901	2069294	WP_141488797.1	HG717_RS09940	DUF3349 domain-containing protein	N/A
NZ_JABBPH010000001.1	2069305	2069632	WP_020908123.1	HG717_RS09945	DUF3349 domain-containing protein	N/A
NZ_JABBPH010000001.1	2069666	2069948	WP_019748930.1	HG717_RS09950	hypothetical protein	N/A
NZ_JABBPH010000001.1	2069962	2071150	WP_003941590.1	HG717_RS09955	inorganic phosphate transporter	N/A
NZ_JABBPH010000001.1	2071333	2071642	WP_019748929.1	HG717_RS09960	pyridoxamine 5'-phosphate oxidase family protein	N/A
NZ_JABBPH010000001.1	2071738	2072197	WP_182261462.1	HG717_RS09965	DUF5994 family protein	N/A
NZ_JABBPH010000001.1	2073334	2074276	WP_182261461.1	HG717_RS09975	alpha/beta fold hydrolase	WP_182261461.1
NZ_JABBPH010000001.1	2074386	2075352	WP_182261460.1	HG717_RS09980	YafY family protein	WP_182261460.1
NZ_JABBPH010000001.1	2075474	2076092	WP_182261459.1	HG717_RS09985	YdeI family protein	N/A
NZ_JABBPH010000001.1	2076236	2077673	WP_003941609.1	HG717_RS09990	type I glutamate--ammonia ligase	WP_003941609.1
NZ_JABBPH010000001.1	2077886	2078360	WP_019748923.1	HG717_RS09995	RDD family protein	WP_019748923.1
NZ_JABBPH010000001.1	2078432	2079188	WP_003941625.1	HG717_RS10000	DUF4191 domain-containing protein	WP_003941625.1
NZ_JABBPH010000001.1	2079264	2080275	WP_003941610.1	HG717_RS10005	lipoyl synthase	WP_003941610.1
NZ_JABBPH010000001.1	2080326	2081088	WP_182261449.1	HG717_RS10010	lipoyl(octanoyl) transferase LipB	WP_182261449.1
NZ_JABBPH010000001.1	2081117	2082005	WP_019748921.1	HG717_RS10015	TIGR01777 family oxidoreductase	WP_019748921.1
NZ_JABBPH010000001.1	2082125	2083889	WP_182261448.1	HG717_RS10020	2-oxoglutarate dehydrogenase%2C E2 component%2C dihydrolipoamide succinyltransferase	WP_182261448.1
NZ_JABBPH010000001.1	2084253	2084604	WP_182261447.1	HG717_RS10025	oxidoreductase	WP_182261447.1
NZ_JABBPH010000001.1	2084659	2086177	WP_060938895.1	HG717_RS10030	leucyl aminopeptidase	WP_060938895.1
NZ_JABBPH010000001.1	2086335	2087436	WP_003941726.1	HG717_RS10035	glycine cleavage system aminomethyltransferase GcvT	WP_003941726.1
NZ_JABBPH010000001.1	2087468	2088572	WP_003941766.1	HG717_RS10040	branched-chain amino acid aminotransferase	WP_003941766.1
NZ_JABBPH010000001.1	2088565	2089387	WP_081098373.1	HG717_RS10045	dienelactone hydrolase family protein	N/A
NZ_JABBPH010000001.1	2089512	2090487	WP_060938897.1	HG717_RS10050	GlxA family transcriptional regulator	N/A
NZ_JABBPH010000001.1	2090496	2091264	WP_081098374.1	HG717_RS10055	adenosylcobinamide-GDP ribazoletransferase	N/A
NZ_JABBPH010000001.1	2091266	2092325	WP_232816931.1	HG717_RS10060	nicotinate-nucleotide--dimethylbenzimidazole phosphoribosyltransferase	WP_232816931.1
NZ_JABBPH010000001.1	2092447	2093035	WP_060938899.1	HG717_RS10065	bifunctional adenosylcobinamide kinase/adenosylcobinamide-phosphate guanylyltransferase	WP_060938899.1
NZ_JABBPH010000001.1	2093037	2093694	WP_182261445.1	HG717_RS10070	DUF3043 domain-containing protein	WP_182261445.1
NZ_JABBPH010000001.1	2093828	2094896	WP_182261444.1	HG717_RS10075	glycerate kinase	WP_182261444.1
NZ_JABBPH010000001.1	2095045	2095396	WP_007730053.1	HG717_RS10080	iron-sulfur cluster assembly accessory protein	WP_007730053.1
NZ_JABBPH010000001.1	2095592	2096570	WP_222671287.1	HG717_RS10085	carbohydrate kinase family protein	WP_222671287.1
NZ_JABBPH010000001.1	2096633	2098559	WP_019748911.1	HG717_RS10090	asparagine synthase (glutamine-hydrolyzing)	WP_019748911.1
NZ_JABBPH010000001.1	2098878	2099943	WP_019748910.1	HG717_RS10095	cytochrome c oxidase subunit II	WP_019748910.1
NZ_JABBPH010000001.1	2099982	2100399	WP_003941723.1	HG717_RS10100	cytochrome c oxidase subunit 4	N/A
NZ_JABBPH010000001.1	2100506	2100896	WP_020908106.1	HG717_RS10105	DUF3224 domain-containing protein	WP_020908106.1
NZ_JABBPH010000001.1	2100962	2101259	WP_182261443.1	HG717_RS10110	antibiotic biosynthesis monooxygenase	N/A
NZ_JABBPH010000001.1	2101407	2103012	WP_044480654.1	HG717_RS10115	cytochrome bc complex cytochrome b subunit	WP_044480654.1
NZ_JABBPH010000001.1	2103071	2104214	WP_020908103.1	HG717_RS10120	ubiquinol-cytochrome c reductase iron-sulfur subunit	WP_020908103.1
NZ_JABBPH010000001.1	2104210	2105062	WP_020908102.1	HG717_RS10125	cytochrome c	WP_020908102.1
NZ_JABBPH010000001.1	2105126	2105738	WP_020908101.1	HG717_RS10130	heme-copper oxidase subunit III	WP_020908101.1
NZ_JABBPH010000001.1	2105865	2106354	WP_037120408.1	HG717_RS10135	hypothetical protein	WP_037120408.1
NZ_JABBPH010000001.1	2106507	2107599	WP_020908099.1	HG717_RS10140	anthranilate phosphoribosyltransferase	WP_020908099.1
NZ_JABBPH010000001.1	2107607	2107883	WP_003941677.1	HG717_RS10145	Lrp/AsnC family transcriptional regulator	WP_003941677.1
NZ_JABBPH010000001.1	2107961	2109722	WP_182261442.1	HG717_RS10150	DEDD exonuclease domain-containing protein	WP_182261442.1
NZ_JABBPH010000001.1	2110436	2110994	WP_019748904.1	HG717_RS10155	C40 family peptidase	WP_019748904.1
NZ_JABBPH010000001.1	2111318	2112371	WP_020969878.1	HG717_RS10160	C40 family peptidase	WP_020969878.1
NZ_JABBPH010000001.1	2112445	2113804	WP_020908096.1	HG717_RS10165	hypothetical protein	WP_020908096.1
NZ_JABBPH010000001.1	2113910	2115038	WP_020908095.1	HG717_RS10170	glycosyltransferase family 4 protein	WP_020908095.1
NZ_JABBPH010000001.1	2115120	2116932	WP_047887999.1	HG717_RS10175	long-chain fatty acid--CoA ligase	WP_047887999.1
NZ_JABBPH010000001.1	2117091	2117478	WP_019748899.1	HG717_RS10180	hypothetical protein	WP_019748899.1
NZ_JABBPH010000001.1	2117541	2117979	WP_019748898.1	HG717_RS10185	SRPBCC family protein	WP_019748898.1
NZ_JABBPH010000001.1	2117979	2119248	WP_070386502.1	HG717_RS10190	ArsA family ATPase	WP_070386502.1
NZ_JABBPH010000001.1	2119244	2119640	WP_019748896.1	HG717_RS10195	hypothetical protein	WP_019748896.1
NZ_JABBPH010000001.1	2119764	2120805	WP_020969875.1	HG717_RS10200	ROK family protein	WP_020969875.1
NZ_JABBPH010000001.1	2120899	2121706	WP_020969874.1	HG717_RS10205	1-acyl-sn-glycerol-3-phosphate acyltransferase	WP_020969874.1
NZ_JABBPH010000001.1	2121772	2122264	WP_003941683.1	HG717_RS10210	polyadenylate-specific 3'-exoribonuclease AS	WP_003941683.1
NZ_JABBPH010000001.1	2122354	2123740	WP_007730070.1	HG717_RS10215	class II 3-deoxy-7-phosphoheptulonate synthase	WP_007730070.1
NZ_JABBPH010000001.1	2123823	2124252	WP_182261441.1	HG717_RS10220	protein-tyrosine phosphatase family protein	WP_182261441.1
NZ_JABBPH010000001.1	2124279	2126343	WP_019748891.1	HG717_RS10225	Stk1 family PASTA domain-containing Ser/Thr kinase	WP_019748891.1
NZ_JABBPH010000001.1	2126691	2127060	WP_020969869.1	HG717_RS10230	Rv2175c family DNA-binding protein	WP_020969869.1
NZ_JABBPH010000001.1	2127080	2128025	WP_182261440.1	HG717_RS10235	phytoene/squalene synthase family protein	WP_182261440.1
NZ_JABBPH010000001.1	2128035	2129613	WP_139120594.1	HG717_RS10240	alpha-(1->6)-mannopyranosyltransferase A	WP_139120594.1
NZ_JABBPH010000001.1	2129711	2131304	WP_182261439.1	HG717_RS10245	phytoene desaturase family protein	WP_182261439.1
NZ_JABBPH010000001.1	2131306	2132446	WP_021344573.1	HG717_RS10250	polyprenyl synthetase family protein	WP_021344573.1
NZ_JABBPH010000001.1	2132617	2133607	WP_020908084.1	HG717_RS10255	methylenetetrahydrofolate reductase	WP_020908084.1
NZ_JABBPH010000001.1	2133654	2134449	WP_259349074.1	HG717_RS10260	DUF3153 domain-containing protein	WP_259349074.1
NZ_JABBPH010000001.1	2134519	2136118	WP_069146860.1	HG717_RS10265	NAD(P)/FAD-dependent oxidoreductase	WP_069146860.1
NZ_JABBPH010000001.1	2136114	2136720	WP_019748882.1	HG717_RS10270	N-acetyltransferase	WP_019748882.1
NZ_JABBPH010000001.1	2136867	2137419	WP_020908080.1	HG717_RS10275	SAV_6107 family HEPN domain-containing protein	WP_020908080.1
[truncated: 5,146 more rows]

## Sheet: Chromosome
Contig	Start	Stop	RefSeq	GenBank	Product	In Proteome with ID
NZ_JABBPH010000001.1	280823	281831	WP_019745494.1	HG717_RS01465	substrate-binding domain-containing protein	WP_019745494.1
NZ_JABBPH010000001.1	281833	282604	WP_003939830.1	HG717_RS01470	ATP-binding cassette domain-containing protein	WP_003939830.1
NZ_JABBPH010000001.1	282600	283644	WP_003939698.1	HG717_RS01475	ABC transporter permease	WP_003939698.1
NZ_JABBPH010000001.1	283598	284690	WP_259349058.1	HG717_RS01480	phosphotriesterase	N/A
NZ_JABBPH010000001.1	284682	285435	WP_003939869.1	HG717_RS01485	glutamine amidotransferase	WP_003939869.1
NZ_JABBPH010000001.1	285431	286058	WP_019745492.1	HG717_RS01490	TenA family protein	N/A
NZ_JABBPH010000001.1	286282	286993	WP_019745491.1	HG717_RS01500	FadR/GntR family transcriptional regulator	WP_019745491.1
NZ_JABBPH010000001.1	287091	287841	WP_182261339.1	HG717_RS01505	(Fe-S)-binding protein	WP_182261339.1
NZ_JABBPH010000001.1	287837	289358	WP_019745489.1	HG717_RS01510	LutB/LldF family L-lactate oxidation iron-sulfur protein	WP_019745489.1
NZ_JABBPH010000001.1	289354	289981	WP_021345656.1	HG717_RS01515	LUD domain-containing protein	WP_021345656.1
NZ_JABBPH010000001.1	290039	290855	WP_019745487.1	HG717_RS01520	mycofactocin-coupled SDR family oxidoreductase	WP_019745487.1
NZ_JABBPH010000001.1	290861	291500	WP_003940076.1	HG717_RS01525	LON peptidase substrate-binding domain-containing protein	WP_003940076.1
NZ_JABBPH010000001.1	291499	291976	WP_182261338.1	HG717_RS01530	DUF309 domain-containing protein	WP_182261338.1
NZ_JABBPH010000001.1	292116	292461	WP_007730031.1	HG717_RS01535	YciI family protein	WP_007730031.1
NZ_JABBPH010000001.1	292467	293709	WP_182261337.1	HG717_RS01540	RNA polymerase sigma factor	WP_182261337.1
NZ_JABBPH010000001.1	293716	294295	WP_222671173.1	HG717_RS01545	hypothetical protein	WP_222671173.1
NZ_JABBPH010000001.1	294330	294930	WP_020970923.1	HG717_RS01550	TetR/AcrR family transcriptional regulator	WP_020970923.1
NZ_JABBPH010000001.1	295070	296216	WP_007730036.1	HG717_RS01555	acyl-CoA dehydrogenase family protein	WP_007730036.1
NZ_JABBPH010000001.1	296294	297056	WP_182261336.1	HG717_RS01560	SDR family NAD(P)-dependent oxidoreductase	WP_182261336.1
NZ_JABBPH010000001.1	297153	297801	WP_020970922.1	HG717_RS01565	TetR/AcrR family transcriptional regulator	WP_020970922.1
NZ_JABBPH010000001.1	297803	298265	WP_019745480.1	HG717_RS01570	SRPBCC family protein	WP_019745480.1
NZ_JABBPH010000001.1	298354	298966	WP_020909261.1	HG717_RS01575	TetR/AcrR family transcriptional regulator	WP_020909261.1
NZ_JABBPH010000001.1	298972	299551	WP_172932637.1	HG717_RS01580	TetR/AcrR family transcriptional regulator	WP_172932637.1
NZ_JABBPH010000001.1	299633	300563	WP_182261376.1	HG717_RS01585	DMT family transporter	N/A
NZ_JABBPH010000001.1	300549	301371	WP_047888321.1	HG717_RS01590	tyrosine-protein phosphatase	WP_047888321.1
NZ_JABBPH010000001.1	301409	301823	WP_182261335.1	HG717_RS01595	phage holin family protein	N/A
NZ_JABBPH010000001.1	301850	302819	WP_222671174.1	HG717_RS01600	DUF1214 domain-containing protein	N/A
NZ_JABBPH010000001.1	302884	303181	WP_019745452.1	HG717_RS01605	SHOCT domain-containing protein	N/A
NZ_JABBPH010000001.1	303182	303620	WP_021345646.1	HG717_RS01610	DUF6325 family protein	N/A
NZ_JABBPH010000001.1	303616	303991	WP_019745450.1	HG717_RS01615	PLDc N-terminal domain-containing protein	N/A
NZ_JABBPH010000001.1	304160	305696	WP_222671175.1	HG717_RS01620	LuxR C-terminal-related transcriptional regulator	WP_222671175.1
NZ_JABBPH010000001.1	305630	306218	WP_019745447.1	HG717_RS01625	TetR/AcrR family transcriptional regulator	WP_019745447.1
NZ_JABBPH010000001.1	306313	308092	WP_153211541.1	HG717_RS01630	ABC transporter ATP-binding protein	WP_153211541.1
NZ_JABBPH010000001.1	308167	309379	WP_182261332.1	HG717_RS01635	acyl-CoA dehydrogenase family protein	WP_182261332.1
NZ_JABBPH010000001.1	309375	310401	WP_021345641.1	HG717_RS01640	phosphotransferase family protein	WP_021345641.1
NZ_JABBPH010000001.1	310397	311135	WP_020970896.1	HG717_RS01645	SDR family oxidoreductase	WP_020970896.1
NZ_JABBPH010000001.1	311135	311681	WP_095973117.1	HG717_RS01650	ribulose 1%2C5-bisphosphate carboxylase large subunit	WP_095973117.1
NZ_JABBPH010000001.1	311825	312326	WP_182261331.1	HG717_RS01655	methylated-DNA--[protein]-cysteine S-methyltransferase	WP_182261331.1
NZ_JABBPH010000001.1	312312	312867	WP_020909250.1	HG717_RS01660	RNA polymerase sigma factor	WP_020909250.1
NZ_JABBPH010000001.1	312863	313463	WP_133727148.1	HG717_RS01665	methylated-DNA--[protein]-cysteine S-methyltransferase	WP_133727148.1
NZ_JABBPH010000001.1	313459	314305	WP_020970893.1	HG717_RS01670	DNA-3-methyladenine glycosylase	WP_020970893.1
NZ_JABBPH010000001.1	314308	316534	WP_046379348.1	HG717_RS01675	MMPL family transporter	N/A
NZ_JABBPH010000001.1	316636	318187	WP_182261330.1	HG717_RS01680	bifunctional 3'-5' exonuclease/DNA polymerase	WP_182261330.1
NZ_JABBPH010000001.1	318234	319098	WP_084325378.1	HG717_RS01685	biotin-dependent carboxyltransferase family protein	WP_084325378.1
NZ_JABBPH010000001.1	319094	319727	WP_097386833.1	HG717_RS01690	allophanate hydrolase subunit 1	WP_097386833.1
NZ_JABBPH010000001.1	319723	320203	WP_141488342.1	HG717_RS01695	MarR family transcriptional regulator	WP_141488342.1
NZ_JABBPH010000001.1	320278	321112	WP_182261329.1	HG717_RS01700	alpha/beta fold hydrolase	WP_182261329.1
NZ_JABBPH010000001.1	321116	321560	WP_020970887.1	HG717_RS01705	hypothetical protein	WP_020970887.1
NZ_JABBPH010000001.1	321609	321888	WP_182261328.1	HG717_RS01710	hypothetical protein	N/A
NZ_JABBPH010000001.1	321987	323364	WP_021345629.1	HG717_RS01715	NAD-dependent succinate-semialdehyde dehydrogenase	WP_021345629.1
NZ_JABBPH010000001.1	323463	324777	WP_021345628.1	HG717_RS01720	YhgE/Pip domain-containing protein	N/A
NZ_JABBPH010000001.1	324948	325581	WP_019745427.1	HG717_RS01725	DUF4178 domain-containing protein	WP_019745427.1
NZ_JABBPH010000001.1	325577	326078	WP_182261327.1	HG717_RS01730	DUF2617 family protein	N/A
NZ_JABBPH010000001.1	326104	326482	WP_044480673.1	HG717_RS01735	DUF4247 domain-containing protein	N/A
NZ_JABBPH010000001.1	326478	326982	WP_019745424.1	HG717_RS01740	DUF350 domain-containing protein	WP_019745424.1
NZ_JABBPH010000001.1	326981	328556	WP_019745423.1	HG717_RS01745	polyamine aminopropyltransferase	WP_019745423.1
NZ_JABBPH010000001.1	328608	329349	WP_182261326.1	HG717_RS01750	enoyl-CoA hydratase/isomerase family protein	WP_182261326.1
NZ_JABBPH010000001.1	329345	330908	WP_182261325.1	HG717_RS01755	acetolactate synthase large subunit	WP_182261325.1
NZ_JABBPH010000001.1	330957	331635	WP_182261324.1	HG717_RS01760	GAP family protein	N/A
NZ_JABBPH010000001.1	331653	333564	WP_222671176.1	HG717_RS01765	SEC-C domain-containing protein	WP_222671176.1
NZ_JABBPH010000001.1	333599	335522	WP_259349056.1	HG717_RS01770	SEC-C metal-binding domain-containing protein	WP_259349056.1
NZ_JABBPH010000001.1	335558	336989	WP_019745418.1	HG717_RS01775	coniferyl aldehyde dehydrogenase	N/A
NZ_JABBPH010000001.1	337098	337896	WP_069145554.1	HG717_RS01780	enoyl-CoA hydratase	WP_069145554.1
NZ_JABBPH010000001.1	337940	339461	WP_020909230.1	HG717_RS01785	acyl-CoA synthetase	WP_020909230.1
NZ_JABBPH010000001.1	339581	340748	WP_019745415.1	HG717_RS01790	acyl-CoA dehydrogenase family protein	WP_019745415.1
NZ_JABBPH010000001.1	340790	341531	WP_029256327.1	HG717_RS01795	3-oxoacyl-ACP reductase FabG	WP_029256327.1
NZ_JABBPH010000001.1	341603	342800	WP_182261374.1	HG717_RS01800	CaiB/BaiF CoA-transferase family protein	WP_182261374.1
NZ_JABBPH010000001.1	342805	344026	WP_029256325.1	HG717_RS01805	acetyl-CoA C-acetyltransferase	WP_029256325.1
NZ_JABBPH010000001.1	344336	345527	WP_019745412.1	HG717_RS01810	acyl-CoA dehydrogenase family protein	WP_019745412.1
NZ_JABBPH010000001.1	345577	347248	WP_182261322.1	HG717_RS01815	chitobiase/beta-hexosaminidase C-terminal domain-containing protein	N/A
NZ_JABBPH010000001.1	347429	348320	WP_020970870.1	HG717_RS01820	LysR family transcriptional regulator	WP_020970870.1
NZ_JABBPH010000001.1	348253	349198	WP_021345613.1	HG717_RS01825	LysR family transcriptional regulator	WP_021345613.1
NZ_JABBPH010000001.1	349385	350945	WP_182261321.1	HG717_RS01830	AMP-binding protein	N/A
NZ_JABBPH010000001.1	350941	351988	WP_003940131.1	HG717_RS01835	MBL fold metallo-hydrolase	N/A
NZ_JABBPH010000001.1	352025	352787	WP_042952989.1	HG717_RS01840	crotonase/enoyl-CoA hydratase family protein	WP_042952989.1
NZ_JABBPH010000001.1	352783	353596	WP_020970866.1	HG717_RS01845	enoyl-CoA hydratase/isomerase family protein	N/A
NZ_JABBPH010000001.1	353626	354529	WP_019745405.1	HG717_RS01850	LysR family transcriptional regulator	WP_019745405.1
NZ_JABBPH010000001.1	354532	355429	WP_003939949.1	HG717_RS01855	LysR family transcriptional regulator	WP_003939949.1
NZ_JABBPH010000001.1	355425	356331	WP_372461242.1	HG717_RS01860	NAD(P)H-dependent flavin oxidoreductase	WP_372461242.1
NZ_JABBPH010000001.1	356384	358040	WP_182261373.1	HG717_RS01865	class I adenylate-forming enzyme family protein	N/A
NZ_JABBPH010000001.1	358081	358846	WP_182261319.1	HG717_RS01870	SDR family NAD(P)-dependent oxidoreductase	WP_182261319.1
NZ_JABBPH010000001.1	358900	360031	WP_182261318.1	HG717_RS01875	thiolase family protein	WP_182261318.1
NZ_JABBPH010000001.1	360165	361629	WP_176450530.1	HG717_RS01880	MFS transporter	N/A
NZ_JABBPH010000001.1	361824	362982	WP_113682592.1	HG717_RS01885	acyl-CoA dehydrogenase family protein	WP_113682592.1
NZ_JABBPH010000001.1	363048	364269	WP_113682591.1	HG717_RS01890	CoA transferase	WP_113682591.1
NZ_JABBPH010000001.1	364300	365299	WP_113682590.1	HG717_RS01895	MaoC family dehydratase	WP_113682590.1
NZ_JABBPH010000001.1	365295	366171	WP_113682589.1	HG717_RS01900	CoA ester lyase	N/A
NZ_JABBPH010000001.1	366371	367523	WP_019745395.1	HG717_RS01905	acyl-CoA dehydrogenase family protein	WP_019745395.1
NZ_JABBPH010000001.1	367554	368301	WP_003940169.1	HG717_RS01910	GntR family transcriptional regulator	WP_003940169.1
NZ_JABBPH010000001.1	368346	368799	WP_182261317.1	HG717_RS01915	MaoC family dehydratase	WP_182261317.1
NZ_JABBPH010000001.1	368839	370036	WP_020970856.1	HG717_RS01920	acetyl-CoA C-acetyltransferase	WP_020970856.1
NZ_JABBPH010000001.1	370096	370486	WP_020970855.1	HG717_RS01925	metalloregulator ArsR/SmtB family transcription factor	WP_020970855.1
NZ_JABBPH010000001.1	370493	370991	WP_020970854.1	HG717_RS01930	hypothetical protein	N/A
NZ_JABBPH010000001.1	371102	371753	WP_019745391.1	HG717_RS01935	pyridoxamine 5'-phosphate oxidase family protein	WP_019745391.1
NZ_JABBPH010000001.1	371770	372724	WP_019745390.1	HG717_RS01940	DNA-3-methyladenine glycosylase	WP_019745390.1
NZ_JABBPH010000001.1	372769	373321	WP_007729467.1	HG717_RS01945	ribonuclease H	WP_007729467.1
NZ_JABBPH010000001.1	373326	374325	WP_019745389.1	HG717_RS01950	MDR family oxidoreductase	WP_019745389.1
NZ_JABBPH010000001.1	374430	375564	WP_019745388.1	HG717_RS01955	12-oxophytodienoate reductase	N/A
NZ_JABBPH010000001.1	375568	376096	WP_182261316.1	HG717_RS01960	nuclear transport factor 2 family protein	N/A
NZ_JABBPH010000001.1	376221	377127	WP_182261315.1	HG717_RS01965	amidohydrolase family protein	WP_182261315.1
NZ_JABBPH010000001.1	377148	377892	WP_019745385.1	HG717_RS01970	SDR family NAD(P)-dependent oxidoreductase	WP_019745385.1
NZ_JABBPH010000001.1	377919	378858	WP_007729451.1	HG717_RS01975	3-oxoacyl-ACP reductase	WP_007729451.1
NZ_JABBPH010000001.1	379227	380823	WP_097386848.1	HG717_RS01980	acyl-CoA synthetase	WP_097386848.1
NZ_JABBPH010000001.1	380879	382127	WP_182261314.1	HG717_RS01985	Nramp family divalent metal transporter	WP_182261314.1
NZ_JABBPH010000001.1	382255	382747	WP_222671177.1	HG717_RS01990	nuclear transport factor 2 family protein	N/A
NZ_JABBPH010000001.1	382779	383655	WP_222671178.1	HG717_RS01995	TIGR03619 family F420-dependent LLM class oxidoreductase	N/A
NZ_JABBPH010000001.1	383793	384702	WP_020970849.1	HG717_RS02000	IclR family transcriptional regulator	WP_020970849.1
NZ_JABBPH010000001.1	384778	385648	WP_182261313.1	HG717_RS02005	alpha/beta fold hydrolase	WP_182261313.1
NZ_JABBPH010000001.1	385829	387008	WP_222671179.1	HG717_RS02010	acyl-CoA dehydrogenase family protein	WP_222671179.1
NZ_JABBPH010000001.1	387043	387964	WP_182263088.1	HG717_RS02015	biphenyl-2%2C3-diol 1%2C2-dioxygenase	WP_182263088.1
NZ_JABBPH010000001.1	388028	389342	WP_019745377.1	HG717_RS02020	bifunctional o-acetylhomoserine/o-acetylserine sulfhydrylase	WP_019745377.1
NZ_JABBPH010000001.1	389379	389895	WP_182263089.1	HG717_RS02025	OsmC family protein	N/A
NZ_JABBPH010000001.1	390136	390898	WP_029537047.1	HG717_RS02030	enoyl-CoA hydratase-related protein	WP_029537047.1
NZ_JABBPH010000001.1	391014	391608	WP_182263090.1	HG717_RS02035	TetR/AcrR family transcriptional regulator	WP_182263090.1
NZ_JABBPH010000001.1	391632	392235	WP_020909198.1	HG717_RS02040	TetR/AcrR family transcriptional regulator	WP_020909198.1
NZ_JABBPH010000001.1	392542	393346	WP_019745372.1	HG717_RS02045	SDR family NAD(P)-dependent oxidoreductase	WP_019745372.1
NZ_JABBPH010000001.1	393402	394524	WP_019745371.1	HG717_RS02050	DUF5938 domain-containing protein	WP_019745371.1
NZ_JABBPH010000001.1	394597	396118	WP_182263091.1	HG717_RS02055	AMP-binding protein	N/A
NZ_JABBPH010000001.1	396120	397662	WP_261779129.1	HG717_RS02060	alpha/beta hydrolase	N/A
NZ_JABBPH010000001.1	397761	398577	WP_256279791.1	HG717_RS02065	MerR family transcriptional regulator	WP_256279791.1
NZ_JABBPH010000001.1	398705	399656	WP_020970840.1	HG717_RS02070	TauD/TfdA family dioxygenase	WP_020970840.1
NZ_JABBPH010000001.1	399799	400930	WP_069145576.1	HG717_RS02075	ABC transporter permease	N/A
NZ_JABBPH010000001.1	400926	401613	WP_020970838.1	HG717_RS02080	ABC transporter ATP-binding protein	N/A
NZ_JABBPH010000001.1	401640	402192	WP_021331952.1	HG717_RS02085	TetR/AcrR family transcriptional regulator	WP_021331952.1
NZ_JABBPH010000001.1	402201	402576	WP_021331953.1	HG717_RS02090	nitroreductase family deazaflavin-dependent oxidoreductase	WP_021331953.1
NZ_JABBPH010000001.1	402686	403340	WP_182263093.1	HG717_RS02095	TetR/AcrR family transcriptional regulator	WP_182263093.1
NZ_JABBPH010000001.1	403336	404305	WP_070795656.1	HG717_RS02100	formimidoylglutamase	WP_070795656.1
NZ_JABBPH010000001.1	404328	405519	WP_070386365.1	HG717_RS02105	imidazolonepropionase	WP_070386365.1
NZ_JABBPH010000001.1	405556	407230	WP_019745352.1	HG717_RS02110	urocanate hydratase	WP_019745352.1
NZ_JABBPH010000001.1	407273	408710	WP_020909179.1	HG717_RS02115	cytosine permease	WP_020909179.1
NZ_JABBPH010000001.1	408912	410277	WP_182263094.1	HG717_RS02120	FAD-binding oxidoreductase	WP_182263094.1
NZ_JABBPH010000001.1	410293	411367	WP_182263095.1	HG717_RS02125	histidinol-phosphate transaminase	WP_182263095.1
NZ_JABBPH010000001.1	411363	412932	WP_046379310.1	HG717_RS02130	histidine ammonia-lyase	WP_046379310.1
NZ_JABBPH010000001.1	413041	413833	WP_047888945.1	HG717_RS02135	IclR family transcriptional regulator	WP_047888945.1
NZ_JABBPH010000001.1	413926	414589	WP_019745346.1	HG717_RS02140	IclR family transcriptional regulator	WP_019745346.1
NZ_JABBPH010000001.1	414626	415769	WP_182263097.1	HG717_RS02145	CaiB/BaiF CoA-transferase family protein	N/A
NZ_JABBPH010000001.1	415780	416950	WP_019745344.1	HG717_RS02150	acyl-CoA dehydrogenase family protein	N/A
NZ_JABBPH010000001.1	417184	421831	WP_261779130.1	HG717_RS02155	NAD-glutamate dehydrogenase	WP_261779130.1
NZ_JABBPH010000001.1	421940	422696	WP_024487384.1	HG717_RS02160	histidine utilization repressor	WP_024487384.1
NZ_JABBPH010000001.1	422913	424308	WP_029537034.1	HG717_RS02165	serine hydrolase	WP_029537034.1
NZ_JABBPH010000001.1	424406	425486	WP_042952956.1	HG717_RS02170	dipeptidase	N/A
NZ_JABBPH010000001.1	426878	427748	WP_259349290.1	HG717_RS02185	alpha/beta fold hydrolase	N/A
NZ_JABBPH010000001.1	427835	428342	WP_019745339.1	HG717_RS02190	ClbS/DfsB family four-helix bundle protein	WP_019745339.1
NZ_JABBPH010000001.1	428332	428911	WP_097386861.1	HG717_RS02195	GNAT family N-acetyltransferase	WP_097386861.1
NZ_JABBPH010000001.1	429125	429920	WP_097386862.1	HG717_RS02200	SDR family NAD(P)-dependent oxidoreductase	WP_097386862.1
NZ_JABBPH010000001.1	429921	430380	WP_021331968.1	HG717_RS02205	nuclear transport factor 2 family protein	N/A
NZ_JABBPH010000001.1	430431	431220	WP_020909164.1	HG717_RS02210	SDR family oxidoreductase	WP_020909164.1
NZ_JABBPH010000001.1	431250	431547	WP_019745334.1	HG717_RS02215	hypothetical protein	N/A
NZ_JABBPH010000001.1	431524	432688	WP_182262385.1	HG717_RS02220	Rieske 2Fe-2S domain-containing protein	WP_182262385.1
NZ_JABBPH010000001.1	432925	434092	WP_020970820.1	HG717_RS02225	3-hydroxy-9%2C10-secoandrosta-1%2C3%2C5(10)-triene-9%2C17-dione monooxygenase oxygenase subunit	WP_020970820.1
NZ_JABBPH010000001.1	434130	435423	WP_182262386.1	HG717_RS02230	glutamine synthetase family protein	N/A
NZ_JABBPH010000001.1	435488	435848	WP_003940373.1	HG717_RS02235	helix-turn-helix transcriptional regulator	N/A
NZ_JABBPH010000001.1	435840	436302	WP_020970817.1	HG717_RS02240	SRPBCC domain-containing protein	WP_020970817.1
NZ_JABBPH010000001.1	436384	437266	WP_182262387.1	HG717_RS02245	SMP-30/gluconolactonase/LRE family protein	WP_182262387.1
NZ_JABBPH010000001.1	437267	438284	WP_182262388.1	HG717_RS02250	TIGR03617 family F420-dependent LLM class oxidoreductase	N/A
NZ_JABBPH010000001.1	438475	440386	WP_182262389.1	HG717_RS02255	alkyl/aryl-sulfatase	N/A
NZ_JABBPH010000001.1	440459	441992	WP_182262413.1	HG717_RS02260	FAD-dependent oxidoreductase	WP_182262413.1
NZ_JABBPH010000001.1	442145	442772	WP_019745323.1	HG717_RS02265	TetR family transcriptional regulator	WP_019745323.1
NZ_JABBPH010000001.1	442965	444129	WP_182262390.1	HG717_RS02270	steroid 3-ketoacyl-CoA thiolase	WP_182262390.1
NZ_JABBPH010000001.1	444163	446344	WP_047889699.1	HG717_RS02275	acyl-CoA dehydrogenase	WP_047889699.1
NZ_JABBPH010000001.1	446351	447554	WP_019745320.1	HG717_RS02280	lipid-transfer protein	WP_019745320.1
NZ_JABBPH010000001.1	447553	448423	WP_020909153.1	HG717_RS02285	MaoC/PaaZ C-terminal domain-containing protein	WP_020909153.1
NZ_JABBPH010000001.1	448422	449073	WP_019745318.1	HG717_RS02290	PaaI family thioesterase	WP_019745318.1
NZ_JABBPH010000001.1	449096	449885	WP_029256266.1	HG717_RS02295	SDR family NAD(P)-dependent oxidoreductase	WP_029256266.1
NZ_JABBPH010000001.1	449916	450741	WP_222671181.1	HG717_RS02300	mycofactocin-coupled SDR family oxidoreductase	N/A
NZ_JABBPH010000001.1	450876	451059	WP_019745315.1	HG717_RS02305	hypothetical protein	N/A
NZ_JABBPH010000001.1	451141	452638	WP_182262391.1	HG717_RS02310	DUF222 domain-containing protein	N/A
NZ_JABBPH010000001.1	453469	453985	WP_261779131.1	HG717_RS38125	hypothetical protein	N/A
NZ_JABBPH010000001.1	453993	454503	WP_046379295.1	HG717_RS02320	nuclear transport factor 2 family protein	WP_046379295.1
NZ_JABBPH010000001.1	454504	455401	WP_222671183.1	HG717_RS02325	TIGR03619 family F420-dependent LLM class oxidoreductase	WP_222671183.1
NZ_JABBPH010000001.1	455411	455882	WP_060937981.1	HG717_RS02330	nuclear transport factor 2 family protein	N/A
NZ_JABBPH010000001.1	455878	457540	WP_003940339.1	HG717_RS02335	class I adenylate-forming enzyme family protein	WP_003940339.1
NZ_JABBPH010000001.1	457794	459426	WP_372461243.1	HG717_RS02340	AMP-binding protein	N/A
NZ_JABBPH010000001.1	459422	460253	WP_020909144.1	HG717_RS02345	SDR family NAD(P)-dependent oxidoreductase	N/A
NZ_JABBPH010000001.1	460249	461131	WP_019745306.1	HG717_RS02350	LLM class F420-dependent oxidoreductase	WP_019745306.1
NZ_JABBPH010000001.1	461216	461780	WP_003939753.1	HG717_RS02355	GtrA family protein	N/A
NZ_JABBPH010000001.1	461845	463051	WP_372461213.1	HG717_RS02360	enhanced intracellular survival protein Eis	WP_372461213.1
NZ_JABBPH010000001.1	463184	464405	WP_003939858.1	HG717_RS02365	fatty acid desaturase	WP_003939858.1
NZ_JABBPH010000001.1	464409	465078	WP_021345548.1	HG717_RS02370	methionine ABC transporter permease	N/A
NZ_JABBPH010000001.1	465074	466094	WP_182262395.1	HG717_RS02375	methionine ABC transporter ATP-binding protein	N/A
NZ_JABBPH010000001.1	466106	466964	WP_182262396.1	HG717_RS02380	MetQ/NlpA family ABC transporter substrate-binding protein	N/A
NZ_JABBPH010000001.1	467079	467538	WP_019745302.1	HG717_RS02385	nuclear transport factor 2 family protein	WP_019745302.1
NZ_JABBPH010000001.1	467668	468835	WP_020970792.1	HG717_RS02390	acyl-CoA dehydrogenase family protein	WP_020970792.1
NZ_JABBPH010000001.1	468831	469779	WP_182262397.1	HG717_RS02395	MaoC family dehydratase N-terminal domain-containing protein	WP_182262397.1
NZ_JABBPH010000001.1	469778	470894	WP_222671185.1	HG717_RS02400	acyl-CoA dehydrogenase family protein	WP_222671185.1
NZ_JABBPH010000001.1	470890	471319	WP_182262398.1	HG717_RS02405	MaoC family dehydratase	N/A
NZ_JABBPH010000001.1	471318	472497	WP_222671186.1	HG717_RS02410	lipid-transfer protein	N/A
NZ_JABBPH010000001.1	472511	473333	WP_182262400.1	HG717_RS02415	MaoC/PaaZ C-terminal domain-containing protein	WP_182262400.1
NZ_JABBPH010000001.1	473446	474223	WP_070386386.1	HG717_RS02420	SDR family oxidoreductase	WP_070386386.1
NZ_JABBPH010000001.1	474422	475184	WP_182262401.1	HG717_RS02425	SDR family NAD(P)-dependent oxidoreductase	N/A
NZ_JABBPH010000001.1	475199	475544	WP_019745294.1	HG717_RS02430	SDR family NAD(P)-dependent oxidoreductase	N/A
NZ_JABBPH010000001.1	475545	475725	WP_020909129.1	HG717_RS38130	SDR family NAD(P)-dependent oxidoreductase	N/A
NZ_JABBPH010000001.1	475721	476360	WP_021345538.1	HG717_RS02435	hypothetical protein	N/A
NZ_JABBPH010000001.1	476548	477448	WP_182262402.1	HG717_RS02440	LysR family transcriptional regulator	WP_182262402.1
NZ_JABBPH010000001.1	477532	478564	WP_222671187.1	HG717_RS02445	hypothetical protein	WP_222671187.1
NZ_JABBPH010000001.1	478569	479556	WP_222671188.1	HG717_RS02450	hypothetical protein	WP_222671188.1
NZ_JABBPH010000001.1	479565	480855	WP_370627629.1	HG717_RS02455	adenylosuccinate synthetase	WP_370627629.1
NZ_JABBPH010000001.1	480851	481502	WP_092764080.1	HG717_RS02460	NUDIX domain-containing protein	WP_092764080.1
NZ_JABBPH010000001.1	481508	482714	WP_182262405.1	HG717_RS02465	4-hydroxyphenylpyruvate dioxygenase	WP_182262405.1
NZ_JABBPH010000001.1	482908	483421	WP_003939810.1	HG717_RS02470	Lrp/AsnC family transcriptional regulator	WP_003939810.1
NZ_JABBPH010000001.1	483408	484953	WP_019745285.1	HG717_RS02475	MFS transporter	N/A
NZ_JABBPH010000001.1	485009	485660	WP_019745284.1	HG717_RS02480	TetR/AcrR family transcriptional regulator	WP_019745284.1
NZ_JABBPH010000001.1	485664	486765	WP_370671290.1	HG717_RS02485	adenylate/guanylate cyclase domain-containing protein	WP_370671290.1
NZ_JABBPH010000001.1	486971	487691	WP_003940205.1	HG717_RS02490	DUF6319 family protein	WP_003940205.1
NZ_JABBPH010000001.1	487765	488422	WP_182262406.1	HG717_RS02495	serine protease	WP_182262406.1
NZ_JABBPH010000001.1	488435	490130	WP_020970776.1	HG717_RS02500	dihydroxy-acid dehydratase	WP_020970776.1
NZ_JABBPH010000001.1	490273	490615	WP_222671189.1	HG717_RS02505	hypothetical protein	N/A
NZ_JABBPH010000001.1	490718	492407	WP_080909613.1	HG717_RS02510	alkaline phosphatase	N/A
NZ_JABBPH010000001.1	492403	493678	WP_182262407.1	HG717_RS02515	alkaline phosphatase family protein	WP_182262407.1
NZ_JABBPH010000001.1	493674	494232	WP_020970773.1	HG717_RS02520	TIGR03086 family metal-binding protein	WP_020970773.1
NZ_JABBPH010000001.1	494333	495329	WP_182262408.1	HG717_RS02525	aldo/keto reductase	WP_182262408.1
NZ_JABBPH010000001.1	495374	496646	WP_182262409.1	HG717_RS02530	nitrate/nitrite transporter	N/A
NZ_JABBPH010000001.1	496716	497145	WP_182262410.1	HG717_RS02535	DUF6325 family protein	N/A
NZ_JABBPH010000001.1	497169	497490	WP_019745273.1	HG717_RS02540	SHOCT domain-containing protein	N/A
NZ_JABBPH010000001.1	497558	499466	WP_222671190.1	HG717_RS02545	alkyl/aryl-sulfatase	N/A
NZ_JABBPH010000001.1	499580	500819	WP_222671191.1	HG717_RS02550	HNH endonuclease signature motif containing protein	N/A
NZ_JABBPH010000001.1	500888	501884	WP_182261479.1	HG717_RS02555	endonuclease/exonuclease/phosphatase family protein	N/A
NZ_JABBPH010000001.1	501951	503373	WP_222671192.1	HG717_RS02560	short-chain fatty acyl-CoA regulator family protein	WP_222671192.1
NZ_JABBPH010000001.1	503540	505043	WP_182261480.1	HG717_RS02565	2-methylcitrate dehydratase PrpD	WP_182261480.1
NZ_JABBPH010000001.1	505042	505960	WP_182261481.1	HG717_RS02570	methylisocitrate lyase	N/A
NZ_JABBPH010000001.1	505956	507078	WP_046379275.1	HG717_RS02575	bifunctional 2-methylcitrate synthase/citrate synthase	N/A
NZ_JABBPH010000001.1	507268	508051	WP_182261482.1	HG717_RS02580	enoyl-CoA hydratase	N/A
NZ_JABBPH010000001.1	508111	508972	WP_182261483.1	HG717_RS02585	SDR family NAD(P)-dependent oxidoreductase	N/A
NZ_JABBPH010000001.1	508982	509456	WP_046379272.1	HG717_RS02590	MerR family transcriptional regulator	WP_046379272.1
NZ_JABBPH010000001.1	509462	509975	WP_182261484.1	HG717_RS02595	MarR family winged helix-turn-helix transcriptional regulator	WP_182261484.1
NZ_JABBPH010000001.1	510070	511039	WP_182261485.1	HG717_RS02600	NAD(P)/FAD-dependent oxidoreductase	WP_182261485.1
NZ_JABBPH010000001.1	510996	511917	WP_182261486.1	HG717_RS02605	TIGR01777 family oxidoreductase	WP_182261486.1
NZ_JABBPH010000001.1	511913	512591	WP_182261487.1	HG717_RS02610	TetR/AcrR family transcriptional regulator	WP_182261487.1
NZ_JABBPH010000001.1	512736	513141	WP_070386401.1	HG717_RS02615	EVE domain-containing protein	N/A
NZ_JABBPH010000001.1	513153	513594	WP_021332013.1	HG717_RS02620	MarR family winged helix-turn-helix transcriptional regulator	WP_021332013.1
NZ_JABBPH010000001.1	513606	514260	WP_019745258.1	HG717_RS02625	TetR/AcrR family transcriptional regulator	WP_019745258.1
NZ_JABBPH010000001.1	514353	514815	WP_020909091.1	HG717_RS02630	MaoC family dehydratase	WP_020909091.1
NZ_JABBPH010000001.1	514843	516016	WP_019745256.1	HG717_RS02635	acyl-CoA dehydrogenase family protein	WP_019745256.1
NZ_JABBPH010000001.1	516025	517159	WP_182261488.1	HG717_RS02640	acyl-CoA dehydrogenase family protein	WP_182261488.1
NZ_JABBPH010000001.1	517290	519219	WP_182261489.1	HG717_RS02645	molecular chaperone HtpG	WP_182261489.1
NZ_JABBPH010000001.1	520010	521591	WP_182261533.1	HG717_RS02655	FAD-binding oxidoreductase	WP_182261533.1
NZ_JABBPH010000001.1	521587	522505	WP_003940547.1	HG717_RS02660	diacylglycerol kinase	WP_003940547.1
NZ_JABBPH010000001.1	522551	523379	WP_182261490.1	HG717_RS02665	potassium channel family protein	N/A
NZ_JABBPH010000001.1	523426	524113	WP_182261491.1	HG717_RS02670	TetR/AcrR family transcriptional regulator	WP_182261491.1
NZ_JABBPH010000001.1	524119	525304	WP_020909082.1	HG717_RS02675	metallophosphoesterase	WP_020909082.1
NZ_JABBPH010000001.1	525427	526060	WP_020909081.1	HG717_RS02680	GyrI-like domain-containing protein	WP_020909081.1
NZ_JABBPH010000001.1	526077	526470	WP_020909080.1	HG717_RS02685	RNA-binding S4 domain-containing protein	WP_020909080.1
NZ_JABBPH010000001.1	526494	527370	WP_182261492.1	HG717_RS02690	oxygenase MpaB family protein	N/A
NZ_JABBPH010000001.1	527535	528384	WP_020909078.1	HG717_RS02695	3-hydroxybutyryl-CoA dehydrogenase	WP_020909078.1
NZ_JABBPH010000001.1	528476	529634	WP_003939784.1	HG717_RS02700	acyl-CoA dehydrogenase	WP_003939784.1
NZ_JABBPH010000001.1	529793	530486	WP_182261493.1	HG717_RS02705	TetR family transcriptional regulator	WP_182261493.1
NZ_JABBPH010000001.1	530558	531179	WP_021345503.1	HG717_RS02710	TetR/AcrR family transcriptional regulator	WP_021345503.1
NZ_JABBPH010000001.1	531270	532638	WP_182261494.1	HG717_RS02715	cytochrome P450	N/A
NZ_JABBPH010000001.1	532653	534258	WP_182261495.1	HG717_RS02720	acyl--CoA ligase family protein	WP_182261495.1
NZ_JABBPH010000001.1	534389	535256	WP_020970739.1	HG717_RS02725	response regulator transcription factor	WP_020970739.1
NZ_JABBPH010000001.1	535370	536798	WP_182261496.1	HG717_RS02730	amidase	WP_182261496.1
NZ_JABBPH010000001.1	536923	537379	WP_019745239.1	HG717_RS02735	DUF6069 family protein	N/A
NZ_JABBPH010000001.1	537392	538361	WP_019745238.1	HG717_RS02740	TIGR00341 family protein	N/A
NZ_JABBPH010000001.1	538363	539044	WP_020970735.1	HG717_RS02745	3'-5' exonuclease	WP_020970735.1
NZ_JABBPH010000001.1	539166	540300	WP_182261497.1	HG717_RS02750	o-succinylbenzoate synthase	WP_182261497.1
NZ_JABBPH010000001.1	540289	541111	WP_020970733.1	HG717_RS02755	GNAT family N-acetyltransferase	WP_020970733.1
NZ_JABBPH010000001.1	541088	542252	WP_020970732.1	HG717_RS02760	M20/M25/M40 family metallo-hydrolase	WP_020970732.1
NZ_JABBPH010000001.1	542248	545608	WP_182261498.1	HG717_RS02765	serine hydrolase	WP_182261498.1
NZ_JABBPH010000001.1	545604	546396	WP_020970730.1	HG717_RS02770	ABC transporter ATP-binding protein	WP_020970730.1
NZ_JABBPH010000001.1	546392	548273	WP_259349079.1	HG717_RS02775	dipeptide/oligopeptide/nickel ABC transporter permease/ATP-binding protein	WP_259349079.1
NZ_JABBPH010000001.1	548274	549288	WP_019745232.1	HG717_RS02780	ABC transporter permease	N/A
NZ_JABBPH010000001.1	549353	550955	WP_019745231.1	HG717_RS02785	ABC transporter substrate-binding protein	WP_019745231.1
NZ_JABBPH010000001.1	551182	552787	WP_222671193.1	HG717_RS02790	ABC transporter substrate-binding protein	N/A
NZ_JABBPH010000001.1	552931	554533	WP_037120543.1	HG717_RS02795	CdaR family transcriptional regulator	WP_037120543.1
NZ_JABBPH010000001.1	554582	555497	WP_182261500.1	HG717_RS02800	SDR family NAD(P)-dependent oxidoreductase	WP_182261500.1
NZ_JABBPH010000001.1	555597	556215	WP_020909054.1	HG717_RS02805	TetR/AcrR family transcriptional regulator	N/A
NZ_JABBPH010000001.1	556517	557669	WP_007731382.1	HG717_RS02810	magnesium and cobalt transport protein CorA	WP_007731382.1
NZ_JABBPH010000001.1	557773	558391	WP_019745226.1	HG717_RS02815	hypothetical protein	WP_019745226.1
NZ_JABBPH010000001.1	558500	559547	WP_019745225.1	HG717_RS02820	ATP-dependent DNA ligase	WP_019745225.1
NZ_JABBPH010000001.1	559546	560587	WP_003940248.1	HG717_RS02825	non-homologous end-joining DNA ligase	WP_003940248.1
NZ_JABBPH010000001.1	560665	561181	WP_020970725.1	HG717_RS02830	DUF6764 family protein	WP_020970725.1
NZ_JABBPH010000001.1	561290	562502	WP_182261502.1	HG717_RS02835	serine hydrolase domain-containing protein	WP_182261502.1
NZ_JABBPH010000001.1	562517	562736	WP_003939815.1	HG717_RS02840	dodecin	WP_003939815.1
NZ_JABBPH010000001.1	562746	563628	WP_182261503.1	HG717_RS02845	hypothetical protein	N/A
NZ_JABBPH010000001.1	563709	565392	WP_222671194.1	HG717_RS02850	FAD-dependent oxidoreductase	WP_222671194.1
NZ_JABBPH010000001.1	565608	566532	WP_182261505.1	HG717_RS02855	Ig-like domain-containing protein	WP_182261505.1
NZ_JABBPH010000001.1	566606	567581	WP_003940557.1	HG717_RS02860	carbohydrate ABC transporter permease	N/A
NZ_JABBPH010000001.1	567577	568480	WP_097386916.1	HG717_RS02865	carbohydrate ABC transporter permease	N/A
NZ_JABBPH010000001.1	568518	569850	WP_003940485.1	HG717_RS02870	ABC transporter substrate-binding protein	WP_003940485.1
NZ_JABBPH010000001.1	569865	570951	WP_019745216.1	HG717_RS02875	ABC transporter ATP-binding protein	N/A
NZ_JABBPH010000001.1	570967	571294	WP_003940244.1	HG717_RS02880	YnfA family protein	N/A
NZ_JABBPH010000001.1	571362	573321	WP_182261506.1	HG717_RS02885	M13 family metallopeptidase	WP_182261506.1
NZ_JABBPH010000001.1	573434	573884	WP_019745214.1	HG717_RS02890	helix-turn-helix transcriptional regulator	N/A
NZ_JABBPH010000001.1	573889	574300	WP_084324918.1	HG717_RS02895	VOC family protein	WP_084324918.1
NZ_JABBPH010000001.1	574370	576731	WP_182261507.1	HG717_RS02900	excinuclease ABC subunit UvrA	WP_182261507.1
NZ_JABBPH010000001.1	576744	577728	WP_007731412.1	HG717_RS02905	intradiol ring-cleavage dioxygenase	WP_007731412.1
NZ_JABBPH010000001.1	577794	578721	WP_182261508.1	HG717_RS02910	PaaI family thioesterase	WP_182261508.1
NZ_JABBPH010000001.1	578765	579548	WP_182261509.1	HG717_RS02915	pirin-like bicupin family protein	WP_182261509.1
NZ_JABBPH010000001.1	579662	580409	WP_020970713.1	HG717_RS02920	pirin-like bicupin family protein	N/A
NZ_JABBPH010000001.1	580410	581376	WP_020970712.1	HG717_RS02925	pirin family protein	WP_020970712.1
NZ_JABBPH010000001.1	581507	582230	WP_060938028.1	HG717_RS02930	IclR family transcriptional regulator	WP_060938028.1
NZ_JABBPH010000001.1	582368	582818	WP_182261511.1	HG717_RS02935	nuclear transport factor 2 family protein	WP_182261511.1
NZ_JABBPH010000001.1	582867	583704	WP_019745205.1	HG717_RS02940	SDR family NAD(P)-dependent oxidoreductase	WP_019745205.1
NZ_JABBPH010000001.1	583696	584479	WP_182261512.1	HG717_RS02945	SDR family NAD(P)-dependent oxidoreductase	WP_182261512.1
NZ_JABBPH010000001.1	584475	585933	WP_020909035.1	HG717_RS02950	FAD-dependent oxidoreductase	WP_020909035.1
NZ_JABBPH010000001.1	586009	587323	WP_113682873.1	HG717_RS02955	MFS transporter	WP_113682873.1
NZ_JABBPH010000001.1	587350	587839	WP_021332046.1	HG717_RS02960	nuclear transport factor 2 family protein	WP_021332046.1
NZ_JABBPH010000001.1	587907	589548	WP_182261514.1	HG717_RS02965	ABC-F family ATP-binding cassette domain-containing protein	WP_182261514.1
NZ_JABBPH010000001.1	589756	590314	WP_003940110.1	HG717_RS02970	TetR/AcrR family transcriptional regulator	WP_003940110.1
NZ_JABBPH010000001.1	590365	590941	WP_259349080.1	HG717_RS38135	DMT family transporter	N/A
NZ_JABBPH010000001.1	590954	591326	WP_259349081.1	HG717_RS38140	DMT family transporter	N/A
NZ_JABBPH010000001.1	591322	592918	WP_222671195.1	HG717_RS02980	amidohydrolase	WP_222671195.1
NZ_JABBPH010000001.1	593645	594587	WP_223257982.1	HG717_RS02985	Ig-like domain-containing protein	N/A
NZ_JABBPH010000001.1	594805	595315	WP_020909027.1	HG717_RS02990	alternate-type signal peptide domain-containing protein	N/A
NZ_JABBPH010000001.1	595330	595873	WP_019745195.1	HG717_RS02995	hypothetical protein	N/A
NZ_JABBPH010000001.1	595869	596610	WP_019745194.1	HG717_RS03000	signal peptidase I	N/A
NZ_JABBPH010000001.1	596619	597225	WP_019745193.1	HG717_RS03005	SipW-dependent-type signal peptide-containing protein	N/A
NZ_JABBPH010000001.1	597233	597833	WP_020909024.1	HG717_RS03010	signal peptidase I	N/A
NZ_JABBPH010000001.1	597834	598908	WP_229756521.1	HG717_RS03015	hypothetical protein	N/A
NZ_JABBPH010000001.1	599203	600487	WP_182261516.1	HG717_RS03020	hypothetical protein	WP_182261516.1
NZ_JABBPH010000001.1	600486	601872	WP_372461216.1	HG717_RS03025	lipase family protein	WP_372461216.1
NZ_JABBPH010000001.1	601878	603102	WP_182261518.1	HG717_RS03030	cytochrome P450	N/A
NZ_JABBPH010000001.1	603287	603842	WP_182261519.1	HG717_RS03035	TetR/AcrR family transcriptional regulator	WP_182261519.1
NZ_JABBPH010000001.1	603852	604806	WP_019745186.1	HG717_RS03040	TauD/TfdA family dioxygenase	N/A
NZ_JABBPH010000001.1	604990	606436	WP_182261520.1	HG717_RS03045	aldehyde dehydrogenase	WP_182261520.1
NZ_JABBPH010000001.1	606500	607658	WP_019745184.1	HG717_RS03050	acyl-CoA dehydrogenase family protein	N/A
NZ_JABBPH010000001.1	607877	609026	WP_242459767.1	HG717_RS03055	TetR/AcrR family transcriptional regulator	WP_242459767.1
NZ_JABBPH010000001.1	609137	610265	WP_046379231.1	HG717_RS03060	acyl-CoA dehydrogenase family protein	WP_046379231.1
NZ_JABBPH010000001.1	610261	611332	WP_020909014.1	HG717_RS03065	acyl-CoA dehydrogenase	WP_020909014.1
NZ_JABBPH010000001.1	611328	612096	WP_070386426.1	HG717_RS03070	enoyl-CoA hydratase/isomerase family protein	WP_070386426.1
NZ_JABBPH010000001.1	612124	612772	WP_019745179.1	HG717_RS03075	GntR family transcriptional regulator	WP_019745179.1
NZ_JABBPH010000001.1	612855	614526	WP_070386451.1	HG717_RS03080	class I adenylate-forming enzyme family protein	N/A
NZ_JABBPH010000001.1	614557	615724	WP_020909010.1	HG717_RS03085	thiolase family protein	WP_020909010.1
NZ_JABBPH010000001.1	652500	653304	WP_020970686.1	HG717_RS03235	SDR family NAD(P)-dependent oxidoreductase	WP_020970686.1
NZ_JABBPH010000001.1	653323	654463	WP_259349083.1	HG717_RS03240	CaiB/BaiF CoA-transferase family protein	N/A
NZ_JABBPH010000001.1	654481	655285	WP_182261521.1	HG717_RS03245	SDR family NAD(P)-dependent oxidoreductase	N/A
NZ_JABBPH010000001.1	655322	655775	WP_019745170.1	HG717_RS03250	MaoC family dehydratase N-terminal domain-containing protein	N/A
NZ_JABBPH010000001.1	655939	657472	WP_019745169.1	HG717_RS03255	long-chain fatty acid--CoA ligase	WP_019745169.1
NZ_JABBPH010000001.1	657509	658676	WP_019745168.1	HG717_RS03260	thiolase family protein	N/A
NZ_JABBPH010000001.1	658974	660348	WP_372461244.1	HG717_RS03265	MFS transporter	N/A
NZ_JABBPH010000001.1	660358	661240	WP_019745165.1	HG717_RS03270	acyl-CoA thioesterase II	N/A
NZ_JABBPH010000001.1	661282	662977	WP_222671205.1	HG717_RS03275	class I adenylate-forming enzyme family protein	N/A
NZ_JABBPH010000001.1	663044	664091	WP_259349084.1	HG717_RS03280	phosphatidylinositol-specific phospholipase C domain-containing protein	WP_259349084.1
NZ_JABBPH010000001.1	664135	664912	WP_020908998.1	HG717_RS03285	trans-aconitate 2-methyltransferase	WP_020908998.1
NZ_JABBPH010000001.1	664939	665935	WP_019745161.1	HG717_RS03290	glycine betaine ABC transporter substrate-binding protein	WP_019745161.1
NZ_JABBPH010000001.1	665931	666750	WP_003939758.1	HG717_RS03295	ABC transporter permease	WP_003939758.1
NZ_JABBPH010000001.1	666752	667964	WP_020908997.1	HG717_RS03300	ATP-binding cassette domain-containing protein	WP_020908997.1
NZ_JABBPH010000001.1	667960	668608	WP_019745160.1	HG717_RS03305	ABC transporter permease	WP_019745160.1
NZ_JABBPH010000001.1	668924	669545	WP_046379221.1	HG717_RS03310	malonic semialdehyde reductase	WP_046379221.1
NZ_JABBPH010000001.1	669667	670873	WP_222671206.1	HG717_RS03315	TetR/AcrR family transcriptional regulator	WP_222671206.1
NZ_JABBPH010000001.1	670898	672446	WP_182261523.1	HG717_RS03320	long-chain-fatty-acid--CoA ligase	WP_182261523.1
NZ_JABBPH010000001.1	672475	673279	WP_020908993.1	HG717_RS03325	SDR family NAD(P)-dependent oxidoreductase	WP_020908993.1
NZ_JABBPH010000001.1	673308	673689	WP_070795733.1	HG717_RS03330	MaoC/PaaZ C-terminal domain-containing protein	WP_070795733.1
NZ_JABBPH010000001.1	673685	674141	WP_020970674.1	HG717_RS03335	MaoC family dehydratase N-terminal domain-containing protein	WP_020970674.1
NZ_JABBPH010000001.1	674142	675327	WP_020908990.1	HG717_RS03340	lipid-transfer protein	WP_020908990.1
NZ_JABBPH010000001.1	675759	677019	WP_081098313.1	HG717_RS03345	MFS transporter	WP_081098313.1
NZ_JABBPH010000001.1	677058	678216	WP_020908988.1	HG717_RS03350	acyl-CoA dehydrogenase family protein	WP_020908988.1
NZ_JABBPH010000001.1	678233	679025	WP_133727042.1	HG717_RS03355	enoyl-CoA hydratase/isomerase family protein	WP_133727042.1
NZ_JABBPH010000001.1	679071	680604	WP_182261524.1	HG717_RS03360	long-chain fatty acid--CoA ligase	WP_182261524.1
NZ_JABBPH010000001.1	680642	681788	WP_020970668.1	HG717_RS03365	acyl-CoA dehydrogenase family protein	WP_020970668.1
NZ_JABBPH010000001.1	681839	682934	WP_060938062.1	HG717_RS03370	CaiB/BaiF CoA-transferase family protein	WP_060938062.1
NZ_JABBPH010000001.1	682930	683824	WP_182261525.1	HG717_RS03375	acyl-CoA thioesterase II	WP_182261525.1
NZ_JABBPH010000001.1	683833	684187	WP_182261526.1	HG717_RS03380	helix-turn-helix domain-containing protein	WP_182261526.1
NZ_JABBPH010000001.1	684188	684605	WP_182261527.1	HG717_RS03385	PPOX class F420-dependent oxidoreductase	WP_182261527.1
NZ_JABBPH010000001.1	684844	685693	WP_041815226.1	HG717_RS03390	alpha/beta fold hydrolase	N/A
NZ_JABBPH010000001.1	685883	686087	WP_019745155.1	HG717_RS03395	PspC domain-containing protein	WP_019745155.1
NZ_JABBPH010000001.1	686096	686756	WP_019745154.1	HG717_RS03400	TetR/AcrR family transcriptional regulator	WP_019745154.1
NZ_JABBPH010000001.1	686855	688352	WP_003940566.1	HG717_RS03405	MFS transporter	N/A
NZ_JABBPH010000001.1	688401	689109	WP_020970663.1	HG717_RS03410	TetR/AcrR family transcriptional regulator	WP_020970663.1
NZ_JABBPH010000001.1	689250	689688	WP_020908979.1	HG717_RS03415	GtrA family protein	N/A
NZ_JABBPH010000001.1	689738	690509	WP_182261528.1	HG717_RS03420	ABC transporter permease	N/A
NZ_JABBPH010000001.1	690486	691200	WP_020908977.1	HG717_RS03425	NAD(P)H-binding protein	N/A
NZ_JABBPH010000001.1	691519	693001	WP_222671207.1	HG717_RS03430	NAD(P)/FAD-dependent oxidoreductase	WP_222671207.1
NZ_JABBPH010000001.1	693076	693535	WP_182261530.1	HG717_RS03435	DUF5990 family protein	WP_182261530.1
NZ_JABBPH010000001.1	693573	694728	WP_182261531.1	HG717_RS03440	lipase family protein	WP_182261531.1
NZ_JABBPH010000001.1	694788	695121	WP_003940071.1	HG717_RS03445	CD225/dispanin family protein	N/A
NZ_JABBPH010000001.1	695193	695721	WP_046379205.1	HG717_RS03450	hemerythrin domain-containing protein	N/A
NZ_JABBPH010000001.1	695717	696284	WP_019745144.1	HG717_RS03455	FMN reductase	WP_019745144.1
NZ_JABBPH010000001.1	696292	697351	WP_021332078.1	HG717_RS03460	LLM class flavin-dependent oxidoreductase	WP_021332078.1
NZ_JABBPH010000001.1	697362	697866	WP_060938066.1	HG717_RS03465	MarR family winged helix-turn-helix transcriptional regulator	WP_060938066.1
NZ_JABBPH010000001.1	698024	699329	WP_222671208.1	HG717_RS03470	HNH endonuclease signature motif containing protein	WP_222671208.1
NZ_JABBPH010000001.1	699417	700380	WP_020908968.1	HG717_RS03475	GGDEF domain-containing protein	WP_020908968.1
NZ_JABBPH010000001.1	700555	701821	WP_182262586.1	HG717_RS03480	VWA domain-containing protein	WP_182262586.1
NZ_JABBPH010000001.1	701822	702914	WP_182262587.1	HG717_RS03485	alpha/beta fold hydrolase	N/A
NZ_JABBPH010000001.1	703084	703711	WP_182262588.1	HG717_RS03490	superoxide dismutase	WP_182262588.1
NZ_JABBPH010000001.1	703703	704276	WP_020970650.1	HG717_RS03495	flavin reductase	N/A
NZ_JABBPH010000001.1	704381	705227	WP_080909546.1	HG717_RS03500	LLM class F420-dependent oxidoreductase	WP_080909546.1
NZ_JABBPH010000001.1	705315	706227	WP_182262589.1	HG717_RS03505	bifunctional 2-polyprenyl-6-hydroxyphenol methylase/3-demethylubiquinol 3-O-methyltransferase UbiG	WP_182262589.1
NZ_JABBPH010000001.1	706471	707329	WP_020970648.1	HG717_RS03510	ABC transporter permease	N/A
NZ_JABBPH010000001.1	707325	708441	WP_092764288.1	HG717_RS03515	aliphatic sulfonate ABC transporter substrate-binding protein	WP_092764288.1
NZ_JABBPH010000001.1	708424	709252	WP_019745131.1	HG717_RS03520	ABC transporter ATP-binding protein	N/A
NZ_JABBPH010000001.1	709333	709561	WP_021345436.1	HG717_RS03525	hypothetical protein	WP_021345436.1
NZ_JABBPH010000001.1	709584	709773	WP_019745129.1	HG717_RS03530	helix-turn-helix transcriptional regulator	WP_019745129.1
NZ_JABBPH010000001.1	709772	710183	WP_020970646.1	HG717_RS03535	hypothetical protein	N/A
NZ_JABBPH010000001.1	710273	710792	WP_092764286.1	HG717_RS03540	GNAT family N-acetyltransferase	WP_092764286.1
NZ_JABBPH010000001.1	710811	711690	WP_182262590.1	HG717_RS03545	SDR family oxidoreductase	N/A
NZ_JABBPH010000001.1	711686	713243	WP_182262591.1	HG717_RS03550	NAD(P)/FAD-dependent oxidoreductase	N/A
NZ_JABBPH010000001.1	713256	714252	WP_019745125.1	HG717_RS03555	patatin-like phospholipase family protein	WP_019745125.1
NZ_JABBPH010000001.1	714382	714973	WP_019745124.1	HG717_RS03560	TetR/AcrR family transcriptional regulator	WP_019745124.1
NZ_JABBPH010000001.1	714908	716033	WP_259349308.1	HG717_RS03565	alpha/beta hydrolase	WP_259349308.1
NZ_JABBPH010000001.1	716052	716817	WP_020970640.1	HG717_RS03570	MBL fold metallo-hydrolase	WP_020970640.1
NZ_JABBPH010000001.1	716813	717461	WP_133727026.1	HG717_RS03575	alpha/beta fold hydrolase	WP_133727026.1
NZ_JABBPH010000001.1	717511	718063	WP_182262593.1	HG717_RS03580	SRPBCC family protein	WP_182262593.1
NZ_JABBPH010000001.1	718067	719138	WP_182262594.1	HG717_RS03585	LacI family DNA-binding transcriptional regulator	WP_182262594.1
NZ_JABBPH010000001.1	719297	720470	WP_222671209.1	HG717_RS03590	acyl-CoA dehydrogenase family protein	WP_222671209.1
NZ_JABBPH010000001.1	720466	721615	WP_182262595.1	HG717_RS03595	CaiB/BaiF CoA-transferase family protein	WP_182262595.1
NZ_JABBPH010000001.1	721670	722672	WP_003939765.1	HG717_RS03600	NADP-dependent oxidoreductase	WP_003939765.1
NZ_JABBPH010000001.1	722783	723707	WP_182262596.1	HG717_RS03605	alpha/beta fold hydrolase	WP_182262596.1
NZ_JABBPH010000001.1	723703	724135	WP_046379194.1	HG717_RS03610	nuclear transport factor 2 family protein	WP_046379194.1
NZ_JABBPH010000001.1	724167	724941	WP_021332096.1	HG717_RS03615	SDR family oxidoreductase	WP_021332096.1
NZ_JABBPH010000001.1	725154	726081	WP_182262597.1	HG717_RS03620	hypothetical protein	N/A
NZ_JABBPH010000001.1	726068	726680	WP_042952822.1	HG717_RS03625	phosphoribosylanthranilate isomerase	WP_042952822.1
NZ_JABBPH010000001.1	726766	728068	WP_020908943.1	HG717_RS03630	esterase family protein	WP_020908943.1
NZ_JABBPH010000001.1	728159	729389	WP_007733810.1	HG717_RS03635	acyl-CoA dehydrogenase family protein	WP_007733810.1
NZ_JABBPH010000001.1	729515	730112	WP_230090996.1	HG717_RS03640	CatB-related O-acetyltransferase	WP_230090996.1
NZ_JABBPH010000001.1	730124	730730	WP_042952816.1	HG717_RS03645	hypothetical protein	N/A
NZ_JABBPH010000001.1	730797	731151	WP_020970627.1	HG717_RS03650	VOC family protein	WP_020970627.1
NZ_JABBPH010000001.1	731239	732532	WP_024487294.1	HG717_RS03655	M18 family aminopeptidase	WP_024487294.1
NZ_JABBPH010000001.1	732543	733521	WP_182262599.1	HG717_RS03660	Dyp-type peroxidase	WP_182262599.1
NZ_JABBPH010000001.1	733771	736060	WP_019745104.1	HG717_RS03665	phosphoribosylformylglycinamidine synthase subunit PurL	WP_019745104.1
NZ_JABBPH010000001.1	736063	737848	WP_020970624.1	HG717_RS03670	alpha/beta-hydrolase family protein	WP_020970624.1
NZ_JABBPH010000001.1	737844	738501	WP_019745102.1	HG717_RS03675	CPBP family intramembrane glutamic endopeptidase	WP_019745102.1
NZ_JABBPH010000001.1	738500	738890	WP_003939745.1	HG717_RS03680	sterol carrier family protein	WP_003939745.1
NZ_JABBPH010000001.1	739016	740594	WP_003940541.1	HG717_RS03685	amidophosphoribosyltransferase	WP_003940541.1
NZ_JABBPH010000001.1	740747	741356	WP_222671527.1	HG717_RS03690	AIM24 family protein	WP_222671527.1
NZ_JABBPH010000001.1	741359	742037	WP_003939918.1	HG717_RS03695	AIM24 family protein	WP_003939918.1
NZ_JABBPH010000001.1	742050	742797	WP_019745100.1	HG717_RS03700	AIM24 family protein	WP_019745100.1
NZ_JABBPH010000001.1	743004	744084	WP_003940225.1	HG717_RS03705	phosphoribosylformylglycinamidine cyclo-ligase	WP_003940225.1
NZ_JABBPH010000001.1	744234	744438	WP_003940337.1	HG717_RS03710	DUF3073 domain-containing protein	WP_003940337.1
NZ_JABBPH010000001.1	744640	745594	WP_222671210.1	HG717_RS03715	asparaginase	WP_222671210.1
NZ_JABBPH010000001.1	745590	746259	WP_019745099.1	HG717_RS03720	MOSC domain-containing protein	WP_019745099.1
NZ_JABBPH010000001.1	746255	747377	WP_020908934.1	HG717_RS03725	folate-binding protein YgfZ	WP_020908934.1
NZ_JABBPH010000001.1	747456	748320	WP_019745097.1	HG717_RS03730	aminodeoxychorismate lyase	WP_019745097.1
NZ_JABBPH010000001.1	748474	749974	WP_020970618.1	HG717_RS03735	cytochrome ubiquinol oxidase subunit I	WP_020970618.1
NZ_JABBPH010000001.1	749983	751027	WP_021332107.1	HG717_RS03740	cytochrome d ubiquinol oxidase subunit II	WP_021332107.1
NZ_JABBPH010000001.1	751085	752774	WP_182262600.1	HG717_RS03745	thiol reductant ABC exporter subunit CydD	WP_182262600.1
NZ_JABBPH010000001.1	752763	754452	WP_182262601.1	HG717_RS03750	thiol reductant ABC exporter subunit CydC	WP_182262601.1
NZ_JABBPH010000001.1	754685	755726	WP_182262602.1	HG717_RS03755	type IV toxin-antitoxin system AbiEi family antitoxin domain-containing protein	N/A
NZ_JABBPH010000001.1	755870	756476	WP_170320401.1	HG717_RS03760	FABP family protein	WP_170320401.1
NZ_JABBPH010000001.1	756767	757073	WP_003939797.1	HG717_RS03765	DUF1416 domain-containing protein	WP_003939797.1
NZ_JABBPH010000001.1	757075	757909	WP_020908929.1	HG717_RS03770	sulfurtransferase	WP_020908929.1
NZ_JABBPH010000001.1	757983	758454	WP_020970613.1	HG717_RS03775	DUF4395 domain-containing protein	WP_020970613.1
NZ_JABBPH010000001.1	758584	758671	WP_350318872.1	HG717_RS38795	putative leader peptide	N/A
NZ_JABBPH010000001.1	758681	759155	WP_019745090.1	HG717_RS03780	thioredoxin family protein	WP_019745090.1
NZ_JABBPH010000001.1	759151	759931	WP_003939847.1	HG717_RS03785	LmeA family phospholipid-binding protein	WP_003939847.1
NZ_JABBPH010000001.1	760072	760825	WP_003939728.1	HG717_RS03790	response regulator transcription factor	WP_003939728.1
NZ_JABBPH010000001.1	760826	761726	WP_182262603.1	HG717_RS03795	mycothiol synthase	WP_182262603.1
NZ_JABBPH010000001.1	761919	763038	WP_019745088.1	HG717_RS03800	phosphate ABC transporter substrate-binding protein PstS	WP_019745088.1
NZ_JABBPH010000001.1	763100	764192	WP_007733846.1	HG717_RS03805	phosphate ABC transporter permease subunit PstC	WP_007733846.1
NZ_JABBPH010000001.1	764195	765104	WP_003940100.1	HG717_RS03810	phosphate ABC transporter permease PstA	WP_003940100.1
NZ_JABBPH010000001.1	765162	765939	WP_019745087.1	HG717_RS03815	phosphate ABC transporter ATP-binding protein PstB	WP_019745087.1
NZ_JABBPH010000001.1	766220	766523	WP_003939800.1	HG717_RS03820	urease subunit gamma	WP_003939800.1
NZ_JABBPH010000001.1	766519	766990	WP_047889842.1	HG717_RS38700	urease subunit beta	WP_047889842.1
NZ_JABBPH010000001.1	766986	768696	WP_019745084.1	HG717_RS03830	urease subunit alpha	WP_019745084.1
NZ_JABBPH010000001.1	768700	769390	WP_069145682.1	HG717_RS03835	urease accessory protein UreF	WP_069145682.1
NZ_JABBPH010000001.1	769382	770126	WP_020908922.1	HG717_RS03840	urease accessory protein UreG	WP_020908922.1
NZ_JABBPH010000001.1	770125	770863	WP_020970608.1	HG717_RS03845	urease accessory protein UreD	WP_020970608.1
NZ_JABBPH010000001.1	770953	771700	WP_182262434.1	HG717_RS03850	SDR family oxidoreductase	WP_182262434.1
NZ_JABBPH010000001.1	771758	772454	WP_003940130.1	HG717_RS03855	phosphate signaling complex protein PhoU	WP_003940130.1
NZ_JABBPH010000001.1	772526	774557	WP_259349294.1	HG717_RS03860	LCP family protein	WP_259349294.1
NZ_JABBPH010000001.1	774707	775850	WP_003939756.1	HG717_RS03865	tRNA dihydrouridine synthase DusB	WP_003939756.1
NZ_JABBPH010000001.1	775931	776891	WP_080909530.1	HG717_RS03870	acyl-ACP desaturase	WP_080909530.1
NZ_JABBPH010000001.1	777022	777898	WP_182262435.1	HG717_RS03875	LysR family transcriptional regulator	WP_182262435.1
NZ_JABBPH010000001.1	778012	779230	WP_182262436.1	HG717_RS03880	MFS transporter	N/A
NZ_JABBPH010000001.1	779285	779876	WP_003940105.1	HG717_RS03885	DUF937 domain-containing protein	WP_003940105.1
NZ_JABBPH010000001.1	779975	780422	WP_020970602.1	HG717_RS03890	hypothetical protein	WP_020970602.1
NZ_JABBPH010000001.1	780521	780899	WP_007733864.1	HG717_RS03895	MmcQ/YjbR family DNA-binding protein	WP_007733864.1
NZ_JABBPH010000001.1	780944	781529	WP_019745075.1	HG717_RS03900	hypothetical protein	WP_019745075.1
NZ_JABBPH010000001.1	781530	782730	WP_080572253.1	HG717_RS03905	low temperature requirement protein A	N/A
NZ_JABBPH010000001.1	782814	783903	WP_031333781.1	HG717_RS03910	NAD(P)-dependent alcohol dehydrogenase	N/A
NZ_JABBPH010000001.1	783932	784406	WP_019745072.1	HG717_RS03915	DUF4334 domain-containing protein	N/A
NZ_JABBPH010000001.1	784526	785069	WP_029256113.1	HG717_RS03920	TetR/AcrR family transcriptional regulator	WP_029256113.1
NZ_JABBPH010000001.1	785163	786357	WP_182262437.1	HG717_RS03925	PrsW family intramembrane metalloprotease	WP_182262437.1
NZ_JABBPH010000001.1	786356	787028	WP_182262438.1	HG717_RS03930	hypothetical protein	WP_182262438.1
NZ_JABBPH010000001.1	787453	787720	WP_134999848.1	HG717_RS03935	hypothetical protein	N/A
NZ_JABBPH010000001.1	787782	788634	WP_134999847.1	HG717_RS03940	alpha/beta fold hydrolase	N/A
NZ_JABBPH010000001.1	789004	789436	WP_222671211.1	HG717_RS03945	hypothetical protein	WP_222671211.1
NZ_JABBPH010000001.1	789615	789846	WP_222671212.1	HG717_RS03950	AlpA family transcriptional regulator	N/A
NZ_JABBPH010000001.1	790178	790454	WP_222671213.1	HG717_RS03955	hypothetical protein	WP_222671213.1
NZ_JABBPH010000001.1	790615	790765	WP_222671214.1	HG717_RS03960	hypothetical protein	WP_222671214.1
NZ_JABBPH010000001.1	790819	791080	WP_222671215.1	HG717_RS03965	autotransporter adhesin family protein	N/A
NZ_JABBPH010000001.1	791099	791288	WP_222671216.1	HG717_RS03970	hypothetical protein	N/A
NZ_JABBPH010000001.1	791296	791818	WP_222671217.1	HG717_RS03975	hypothetical protein	N/A
NZ_JABBPH010000001.1	792008	792413	WP_222671218.1	HG717_RS03980	WhiB family transcriptional regulator	N/A
NZ_JABBPH010000001.1	792491	792659	WP_222671219.1	HG717_RS03985	hypothetical protein	N/A
NZ_JABBPH010000001.1	793181	793388	WP_222671220.1	HG717_RS03990	hypothetical protein	N/A
NZ_JABBPH010000001.1	794088	794502	WP_222671221.1	HG717_RS03995	hypothetical protein	N/A
NZ_JABBPH010000001.1	794501	794669	WP_220463470.1	HG717_RS04000	hypothetical protein	N/A
NZ_JABBPH010000001.1	794703	794910	WP_222671222.1	HG717_RS04005	hypothetical protein	N/A
NZ_JABBPH010000001.1	794948	795212	WP_222671223.1	HG717_RS04010	hypothetical protein	N/A
NZ_JABBPH010000001.1	795256	795535	WP_261779133.1	HG717_RS04015	AlpA family transcriptional regulator	N/A
NZ_JABBPH010000001.1	795553	796342	WP_222671224.1	HG717_RS04020	helix-turn-helix domain-containing protein	WP_222671224.1
NZ_JABBPH010000001.1	797799	799191	WP_182262450.1	HG717_RS04035	MFS transporter	N/A
NZ_JABBPH010000001.1	799187	799679	WP_021345391.1	HG717_RS04040	MarR family winged helix-turn-helix transcriptional regulator	WP_021345391.1
NZ_JABBPH010000001.1	800084	800738	WP_019745065.1	HG717_RS04045	TetR family transcriptional regulator	WP_019745065.1
NZ_JABBPH010000001.1	801519	803148	WP_182262451.1	HG717_RS04065	ABC transporter substrate-binding protein	N/A
NZ_JABBPH010000001.1	803427	804507	WP_182262452.1	HG717_RS04070	LLM class flavin-dependent oxidoreductase	N/A
NZ_JABBPH010000001.1	804536	805931	WP_182262453.1	HG717_RS04075	NtaA/DmoA family FMN-dependent monooxygenase	N/A
NZ_JABBPH010000001.1	806000	807362	WP_164840885.1	HG717_RS04080	MFS transporter	N/A
NZ_JABBPH010000001.1	807586	808963	WP_020908900.1	HG717_RS04085	putative lipid II flippase FtsW	WP_020908900.1
NZ_JABBPH010000001.1	809077	809710	WP_019745059.1	HG717_RS04090	TetR family transcriptional regulator	WP_019745059.1
NZ_JABBPH010000001.1	809713	810499	WP_182262454.1	HG717_RS04095	SDR family NAD(P)-dependent oxidoreductase	WP_182262454.1
NZ_JABBPH010000001.1	810603	811344	WP_019745057.1	HG717_RS04100	VIT family protein	WP_019745057.1
NZ_JABBPH010000001.1	811398	812289	WP_019745056.1	HG717_RS04105	universal stress protein	WP_019745056.1
NZ_JABBPH010000001.1	812337	813873	WP_019745055.1	HG717_RS04110	CYTH and CHAD domain-containing protein	WP_019745055.1
NZ_JABBPH010000001.1	813948	814872	WP_024487285.1	HG717_RS04115	pseudouridine synthase	WP_024487285.1
NZ_JABBPH010000001.1	815012	817040	WP_047889858.1	HG717_RS04120	CocE/NonD family hydrolase	WP_047889858.1
NZ_JABBPH010000001.1	817102	818347	WP_021332132.1	HG717_RS04125	aldolase/citrate lyase family protein	WP_021332132.1
NZ_JABBPH010000001.1	818350	819337	WP_182262457.1	HG717_RS04130	allantoicase	WP_182262457.1
NZ_JABBPH010000001.1	819353	820283	WP_084324902.1	HG717_RS04135	allantoinase PuuE	WP_084324902.1
NZ_JABBPH010000001.1	820290	821067	WP_046379122.1	HG717_RS04140	class I SAM-dependent methyltransferase	N/A
NZ_JABBPH010000001.1	821113	822364	WP_371330907.1	HG717_RS04145	MCE family protein	WP_371330907.1
NZ_JABBPH010000001.1	822703	823015	WP_021345375.1	HG717_RS04150	helix-turn-helix transcriptional regulator	WP_021345375.1
NZ_JABBPH010000001.1	823114	824290	WP_182262458.1	HG717_RS04155	MFS transporter	N/A
NZ_JABBPH010000001.1	824256	824985	WP_182262459.1	HG717_RS04160	aspartate/glutamate racemase family protein	N/A
NZ_JABBPH010000001.1	824990	826565	WP_182262460.1	HG717_RS04165	NCS1 family nucleobase:cation symporter-1	N/A
NZ_JABBPH010000001.1	826672	827398	WP_020908886.1	HG717_RS04170	GntR family transcriptional regulator	N/A
NZ_JABBPH010000001.1	827595	829929	WP_222671225.1	HG717_RS04175	LuxR C-terminal-related transcriptional regulator	N/A
NZ_JABBPH010000001.1	830017	832378	WP_182262462.1	HG717_RS04180	LuxR C-terminal-related transcriptional regulator	N/A
NZ_JABBPH010000001.1	832352	832589	WP_020970572.1	HG717_RS04185	hypothetical protein	N/A
NZ_JABBPH010000001.1	833057	834347	WP_083954796.1	HG717_RS04195	ISL3 family transposase	N/A
NZ_JABBPH010000001.1	835049	835316	WP_182262945.1	HG717_RS04205	alpha/beta fold hydrolase	N/A
NZ_JABBPH010000001.1	835316	835943	WP_182262946.1	HG717_RS04210	alpha/beta fold hydrolase	N/A
NZ_JABBPH010000001.1	835881	837348	WP_259349354.1	HG717_RS04215	MFS transporter	N/A
NZ_JABBPH010000001.1	837551	838448	WP_182262947.1	HG717_RS04220	LysR family transcriptional regulator	WP_182262947.1
NZ_JABBPH010000001.1	838482	838788	WP_259349355.1	HG717_RS04225	DUF6412 domain-containing protein	N/A
NZ_JABBPH010000001.1	838901	839858	WP_046379116.1	HG717_RS04230	membrane protein insertase YidC	N/A
NZ_JABBPH010000001.1	839909	840785	WP_020970568.1	HG717_RS04235	oxidoreductase	WP_020970568.1
NZ_JABBPH010000001.1	840863	841871	WP_182262949.1	HG717_RS04240	NADP-dependent oxidoreductase	WP_182262949.1
NZ_JABBPH010000001.1	841867	842296	WP_003939720.1	HG717_RS04245	organic hydroperoxide resistance protein	WP_003939720.1
NZ_JABBPH010000001.1	842292	842754	WP_003940568.1	HG717_RS04250	MarR family winged helix-turn-helix transcriptional regulator	WP_003940568.1
NZ_JABBPH010000001.1	842832	844215	WP_182262950.1	HG717_RS04255	condensation domain-containing protein	N/A
NZ_JABBPH010000001.1	844214	845687	WP_222671226.1	HG717_RS04260	condensation domain-containing protein	N/A
NZ_JABBPH010000001.1	845619	847134	WP_182262952.1	HG717_RS04265	condensation domain-containing protein	N/A
NZ_JABBPH010000001.1	847605	849018	WP_182262953.1	HG717_RS04270	Si-specific NAD(P)(+) transhydrogenase	N/A
NZ_JABBPH010000001.1	849169	850072	WP_182262954.1	HG717_RS04275	hypothetical protein	N/A
NZ_JABBPH010000001.1	851609	852044	WP_041815197.1	HG717_RS04285	hypothetical protein	N/A
NZ_JABBPH010000001.1	852094	853096	WP_259349357.1	HG717_RS04290	helix-turn-helix domain-containing protein	WP_259349357.1
NZ_JABBPH010000001.1	853460	855980	WP_182262956.1	HG717_RS04295	LuxR C-terminal-related transcriptional regulator	WP_182262956.1
NZ_JABBPH010000001.1	855986	856742	WP_182262957.1	HG717_RS04300	MerR family transcriptional regulator	WP_182262957.1
NZ_JABBPH010000001.1	857063	860519	WP_042921773.1	HG717_RS04305	indolepyruvate ferredoxin oxidoreductase family protein	WP_042921773.1
NZ_JABBPH010000001.1	860613	861273	WP_222671227.1	HG717_RS04310	LppP/LprE family lipoprotein	WP_222671227.1
NZ_JABBPH010000001.1	861370	863035	WP_182262958.1	HG717_RS04315	amidohydrolase	WP_182262958.1
NZ_JABBPH010000001.1	863051	864302	WP_182262959.1	HG717_RS04320	MFS transporter	N/A
NZ_JABBPH010000001.1	864518	865148	WP_019745022.1	HG717_RS04325	TMEM175 family protein	N/A
NZ_JABBPH010000001.1	865144	865729	WP_021332152.1	HG717_RS04330	ABATE domain-containing protein	WP_021332152.1
NZ_JABBPH010000001.1	865831	866734	WP_046379105.1	HG717_RS04335	NAD(P)-dependent oxidoreductase	WP_046379105.1
NZ_JABBPH010000001.1	866730	867930	WP_080945711.1	HG717_RS04340	MFS transporter	N/A
NZ_JABBPH010000001.1	867942	868458	WP_019745018.1	HG717_RS04345	hypothetical protein	WP_019745018.1
NZ_JABBPH010000001.1	868572	870996	WP_029256076.1	HG717_RS04350	ATP-dependent Clp protease ATP-binding subunit	WP_029256076.1
NZ_JABBPH010000001.1	871048	872941	WP_261779134.1	HG717_RS04355	FAD/NAD(P)-binding domain-containing protein	N/A
NZ_JABBPH010000001.1	873117	874308	WP_182262960.1	HG717_RS04360	fumarylacetoacetase	WP_182262960.1
NZ_JABBPH010000001.1	874304	875174	WP_019745014.1	HG717_RS04365	hypothetical protein	WP_019745014.1
NZ_JABBPH010000001.1	875170	876370	WP_070795795.1	HG717_RS04370	homogentisate 1%2C2-dioxygenase	WP_070795795.1
NZ_JABBPH010000001.1	876479	877031	WP_019745012.1	HG717_RS04375	MarR family winged helix-turn-helix transcriptional regulator	WP_019745012.1
NZ_JABBPH010000001.1	877135	877750	WP_024487276.1	HG717_RS04380	TetR/AcrR family transcriptional regulator	N/A
NZ_JABBPH010000001.1	877924	879523	WP_021332161.1	HG717_RS04385	ABC transporter substrate-binding protein	WP_021332161.1
NZ_JABBPH010000001.1	879582	881847	WP_222671228.1	HG717_RS04390	5-methyltetrahydropteroyltriglutamate--homocysteine S-methyltransferase	WP_222671228.1
NZ_JABBPH010000001.1	882312	882750	WP_019745008.1	HG717_RS04395	helix-turn-helix domain-containing protein	WP_019745008.1
NZ_JABBPH010000001.1	882970	883600	WP_019745007.1	HG717_RS04400	response regulator transcription factor	WP_019745007.1
NZ_JABBPH010000001.1	883596	884721	WP_182261047.1	HG717_RS04405	sensor histidine kinase	WP_182261047.1
NZ_JABBPH010000001.1	884721	885516	WP_019745005.1	HG717_RS04410	ABC transporter permease	N/A
NZ_JABBPH010000001.1	885515	886472	WP_019745004.1	HG717_RS04415	ABC transporter ATP-binding protein	WP_019745004.1
NZ_JABBPH010000001.1	886517	887465	WP_060938127.1	HG717_RS04420	DMT family transporter	N/A
NZ_JABBPH010000001.1	887533	888079	WP_020908856.1	HG717_RS04425	CGNR zinc finger domain-containing protein	WP_020908856.1
NZ_JABBPH010000001.1	888192	889491	WP_182261046.1	HG717_RS04430	NtaA/DmoA family FMN-dependent monooxygenase	WP_182261046.1
NZ_JABBPH010000001.1	889487	890453	WP_019745000.1	HG717_RS04435	proline dehydrogenase family protein	WP_019745000.1
NZ_JABBPH010000001.1	890452	892114	WP_021345333.1	HG717_RS04440	L-glutamate gamma-semialdehyde dehydrogenase	WP_021345333.1
NZ_JABBPH010000001.1	892309	893980	WP_084325174.1	HG717_RS04445	CdaR family transcriptional regulator	WP_084325174.1
NZ_JABBPH010000001.1	893976	894294	WP_020908852.1	HG717_RS04450	nuclear transport factor 2 family protein	WP_020908852.1
NZ_JABBPH010000001.1	894293	895394	WP_021345330.1	HG717_RS04455	DNA alkylation repair protein	WP_021345330.1
NZ_JABBPH010000001.1	895452	896502	WP_259349025.1	HG717_RS04460	ABC transporter substrate-binding protein	N/A
NZ_JABBPH010000001.1	896875	897964	WP_020908849.1	HG717_RS04465	3-deoxy-7-phosphoheptulonate synthase	WP_020908849.1
NZ_JABBPH010000001.1	898018	898822	WP_182261044.1	HG717_RS04470	sugar phosphate isomerase/epimerase	WP_182261044.1
NZ_JABBPH010000001.1	898818	900546	WP_182261043.1	HG717_RS04475	FAD-dependent oxidoreductase	N/A
NZ_JABBPH010000001.1	900542	901637	WP_070385596.1	HG717_RS04480	Gfo/Idh/MocA family protein	N/A
NZ_JABBPH010000001.1	901636	902461	WP_182261042.1	HG717_RS04485	aldo/keto reductase	WP_182261042.1
NZ_JABBPH010000001.1	902457	904410	WP_182261041.1	HG717_RS04490	FAD-dependent oxidoreductase	N/A
NZ_JABBPH010000001.1	904454	905336	WP_182261040.1	HG717_RS04495	shikimate dehydrogenase	WP_182261040.1
NZ_JABBPH010000001.1	905399	906776	WP_021345319.1	HG717_RS04500	MFS transporter	N/A
NZ_JABBPH010000001.1	906915	907833	WP_182261039.1	HG717_RS04505	LysR family transcriptional regulator	WP_182261039.1
NZ_JABBPH010000001.1	907967	908660	WP_182261038.1	HG717_RS04510	SDR family NAD(P)-dependent oxidoreductase	WP_182261038.1
NZ_JABBPH010000001.1	908682	909456	WP_019744985.1	HG717_RS04515	hypothetical protein	WP_019744985.1
NZ_JABBPH010000001.1	909561	910389	WP_019744984.1	HG717_RS04520	crotonase/enoyl-CoA hydratase family protein	WP_019744984.1
NZ_JABBPH010000001.1	910385	911924	WP_182261037.1	HG717_RS04525	AMP-binding protein	WP_182261037.1
NZ_JABBPH010000001.1	911916	912549	WP_182261036.1	HG717_RS04530	alpha-ketoglutarate-dependent dioxygenase AlkB	WP_182261036.1
NZ_JABBPH010000001.1	912696	913113	WP_003940106.1	HG717_RS04535	hypothetical protein	N/A
NZ_JABBPH010000001.1	913207	913435	WP_020970523.1	HG717_RS04540	hypothetical protein	N/A
NZ_JABBPH010000001.1	913626	914211	WP_182261035.1	HG717_RS04545	hypothetical protein	N/A
NZ_JABBPH010000001.1	914340	914919	WP_080909088.1	HG717_RS04550	TetR/AcrR family transcriptional regulator	WP_080909088.1
NZ_JABBPH010000001.1	914941	915937	WP_182261034.1	HG717_RS04555	type I glyceraldehyde-3-phosphate dehydrogenase	WP_182261034.1
NZ_JABBPH010000001.1	916237	916606	WP_042952746.1	HG717_RS04560	hypothetical protein	WP_042952746.1
NZ_JABBPH010000001.1	916628	917774	WP_220463452.1	HG717_RS04565	HoxN/HupN/NixA family nickel/cobalt transporter	N/A
NZ_JABBPH010000001.1	917914	918244	WP_003940007.1	HG717_RS04570	branched-chain amino acid transporter permease	WP_003940007.1
NZ_JABBPH010000001.1	918236	918974	WP_020970518.1	HG717_RS04575	AzlC family ABC transporter permease	WP_020970518.1
NZ_JABBPH010000001.1	919053	919494	WP_020970517.1	HG717_RS04580	Lrp/AsnC family transcriptional regulator	WP_020970517.1
NZ_JABBPH010000001.1	919551	919977	WP_003940409.1	HG717_RS04585	VOC family protein	WP_003940409.1
NZ_JABBPH010000001.1	919973	920984	WP_019744973.1	HG717_RS04590	AraC family transcriptional regulator	WP_019744973.1
NZ_JABBPH010000001.1	920980	922171	WP_172932962.1	HG717_RS04595	pyridoxal phosphate-dependent aminotransferase	WP_172932962.1
NZ_JABBPH010000001.1	922306	922885	WP_020908828.1	HG717_RS04600	carboxymuconolactone decarboxylase family protein	WP_020908828.1
NZ_JABBPH010000001.1	923010	923406	WP_020908827.1	HG717_RS04605	molybdopterin-binding protein	WP_020908827.1
NZ_JABBPH010000001.1	923430	924240	WP_113683303.1	HG717_RS04610	molybdate ABC transporter substrate-binding protein	WP_113683303.1
NZ_JABBPH010000001.1	924236	925046	WP_020970514.1	HG717_RS04615	ABC transporter permease	WP_020970514.1
NZ_JABBPH010000001.1	925042	926128	WP_020908824.1	HG717_RS04620	sulfate/molybdate ABC transporter ATP-binding protein	WP_020908824.1
NZ_JABBPH010000001.1	926103	927906	WP_182261033.1	HG717_RS04625	fatty acid--CoA ligase FadD11	N/A
NZ_JABBPH010000001.1	927902	928865	WP_069145735.1	HG717_RS04630	SDR family oxidoreductase	N/A
NZ_JABBPH010000001.1	928869	930303	WP_069145736.1	HG717_RS04635	aldehyde dehydrogenase family protein	N/A
NZ_JABBPH010000001.1	930299	930800	WP_182261032.1	HG717_RS04640	SRPBCC family protein	N/A
NZ_JABBPH010000001.1	930796	931888	WP_182261031.1	HG717_RS04645	PDR/VanB family oxidoreductase	N/A
NZ_JABBPH010000001.1	931884	932817	WP_222671229.1	HG717_RS04650	metal-dependent hydrolase	N/A
NZ_JABBPH010000001.1	932816	934373	WP_047889902.1	HG717_RS04655	NAD(P)/FAD-dependent oxidoreductase	N/A
NZ_JABBPH010000001.1	934556	935213	WP_020908817.1	HG717_RS04660	TetR/AcrR family transcriptional regulator	WP_020908817.1
NZ_JABBPH010000001.1	935209	935836	WP_019744959.1	HG717_RS04665	TetR/AcrR family transcriptional regulator	WP_019744959.1
NZ_JABBPH010000001.1	935840	937019	WP_222671230.1	HG717_RS04670	acyl-CoA dehydrogenase family protein	WP_222671230.1
NZ_JABBPH010000001.1	937206	938928	WP_182261030.1	HG717_RS04675	FUSC family protein	N/A
NZ_JABBPH010000001.1	938903	939866	WP_182261029.1	HG717_RS04680	sigma-70 family RNA polymerase sigma factor	WP_182261029.1
NZ_JABBPH010000001.1	940143	941223	WP_019744955.1	HG717_RS04685	ABC transporter substrate-binding protein	N/A
NZ_JABBPH010000001.1	941219	942041	WP_003940477.1	HG717_RS04690	ABC transporter ATP-binding protein	N/A
NZ_JABBPH010000001.1	942033	942906	WP_030535349.1	HG717_RS04695	ABC transporter permease	N/A
NZ_JABBPH010000001.1	942937	944284	WP_182261028.1	HG717_RS04700	LLM class flavin-dependent oxidoreductase	N/A
NZ_JABBPH010000001.1	944280	945513	WP_020908811.1	HG717_RS04705	MFS transporter	N/A
NZ_JABBPH010000001.1	945526	946513	WP_020908810.1	HG717_RS04710	LLM class F420-dependent oxidoreductase	WP_020908810.1
NZ_JABBPH010000001.1	946522	947185	WP_020970500.1	HG717_RS04715	DUF3239 domain-containing protein	WP_020970500.1
NZ_JABBPH010000001.1	947259	949338	WP_222671231.1	HG717_RS04720	dipeptidase	WP_222671231.1
NZ_JABBPH010000001.1	949440	951099	WP_019744947.1	HG717_RS04725	DNA repair helicase XPB	WP_019744947.1
NZ_JABBPH010000001.1	951279	952359	WP_020970498.1	HG717_RS04730	alcohol dehydrogenase catalytic domain-containing protein	WP_020970498.1
NZ_JABBPH010000001.1	952355	953549	WP_020908805.1	HG717_RS04735	LLM class flavin-dependent oxidoreductase	WP_020908805.1
NZ_JABBPH010000001.1	953766	954078	WP_020970497.1	HG717_RS04740	hypothetical protein	WP_020970497.1
NZ_JABBPH010000001.1	954132	954792	WP_222671232.1	HG717_RS04745	TetR/AcrR family transcriptional regulator	WP_222671232.1
NZ_JABBPH010000001.1	955205	955331	WP_019744941.1	HG717_RS38150	hypothetical protein	WP_019744941.1
NZ_JABBPH010000001.1	955418	957743	WP_020908802.1	HG717_RS04750	helicase-associated domain-containing protein	WP_020908802.1
NZ_JABBPH010000001.1	957803	957992	WP_019744939.1	HG717_RS04755	hypothetical protein	WP_019744939.1
NZ_JABBPH010000001.1	958075	958639	WP_019744938.1	HG717_RS04760	transglycosylase family protein	WP_019744938.1
NZ_JABBPH010000001.1	959251	960649	WP_182261026.1	HG717_RS04765	YncE family protein	WP_182261026.1
NZ_JABBPH010000001.1	960770	961160	WP_003939919.1	HG717_RS04770	YccF domain-containing protein	WP_003939919.1
NZ_JABBPH010000001.1	961193	961421	WP_003940194.1	HG717_RS04775	hypothetical protein	WP_003940194.1
NZ_JABBPH010000001.1	961636	962050	WP_007733502.1	HG717_RS04780	cold-shock protein	WP_007733502.1
NZ_JABBPH010000001.1	962138	962633	WP_261779136.1	HG717_RS04785	DUF2771 domain-containing protein	WP_261779136.1
NZ_JABBPH010000001.1	962632	964324	WP_372461224.1	HG717_RS04790	MFS transporter	WP_372461224.1
NZ_JABBPH010000001.1	964393	965224	WP_238076548.1	HG717_RS04795	glutaminyl-peptide cyclotransferase	WP_238076548.1
NZ_JABBPH010000001.1	965262	966084	WP_019744932.1	HG717_RS04800	DUF3027 domain-containing protein	WP_019744932.1
NZ_JABBPH010000001.1	966152	968825	WP_019744931.1	HG717_RS04805	sacsin N-terminal ATP-binding-like domain-containing protein	WP_019744931.1
NZ_JABBPH010000001.1	968831	969383	WP_020908797.1	HG717_RS04810	phosphatase PAP2 family protein	WP_020908797.1
NZ_JABBPH010000001.1	969372	970413	WP_182261024.1	HG717_RS04815	iron-siderophore ABC transporter substrate-binding protein	WP_182261024.1
NZ_JABBPH010000001.1	970503	970761	WP_019744928.1	HG717_RS04820	DUF2530 domain-containing protein	N/A
NZ_JABBPH010000001.1	970863	972318	WP_020970489.1	HG717_RS04825	NCS2 family permease	WP_020970489.1
NZ_JABBPH010000001.1	972383	972815	WP_019744926.1	HG717_RS04830	MarR family winged helix-turn-helix transcriptional regulator	WP_019744926.1
NZ_JABBPH010000001.1	972943	974251	WP_222671529.1	HG717_RS04835	MFS transporter	WP_222671529.1
NZ_JABBPH010000001.1	974234	974783	WP_019744924.1	HG717_RS04840	hypothetical protein	WP_019744924.1
NZ_JABBPH010000001.1	974853	975444	WP_029256019.1	HG717_RS04845	TetR/AcrR family transcriptional regulator	WP_029256019.1
NZ_JABBPH010000001.1	975492	976299	WP_020970487.1	HG717_RS04850	RNA methyltransferase	WP_020970487.1
NZ_JABBPH010000001.1	976295	976556	WP_019744921.1	HG717_RS04855	DUF2537 domain-containing protein	N/A
NZ_JABBPH010000001.1	976576	977362	WP_046379063.1	HG717_RS04860	hypothetical protein	WP_046379063.1
NZ_JABBPH010000001.1	977414	978356	WP_222671233.1	HG717_RS04865	septation protein SepH	WP_222671233.1
NZ_JABBPH010000001.1	978555	979677	WP_007733484.1	HG717_RS04870	phosphoserine transaminase	WP_007733484.1
NZ_JABBPH010000001.1	979740	980868	WP_003940025.1	HG717_RS04875	citrate synthase 2	WP_003940025.1
NZ_JABBPH010000001.1	981113	981827	WP_222671234.1	HG717_RS04880	pyridoxamine 5'-phosphate oxidase	WP_222671234.1
NZ_JABBPH010000001.1	981823	983089	WP_019744915.1	HG717_RS04885	MFS transporter	WP_019744915.1
NZ_JABBPH010000001.1	983130	984078	WP_020908787.1	HG717_RS04890	aldose 1-epimerase family protein	WP_020908787.1
NZ_JABBPH010000001.1	984436	985735	WP_003940509.1	HG717_RS04895	citrate synthase	WP_003940509.1
NZ_JABBPH010000001.1	985836	986199	WP_019744913.1	HG717_RS04900	FKBP-type peptidyl-prolyl cis-trans isomerase	WP_019744913.1
NZ_JABBPH010000001.1	986291	987053	WP_133727946.1	HG717_RS04905	ABC transporter permease	N/A
NZ_JABBPH010000001.1	987049	988003	WP_019744911.1	HG717_RS04910	ATP-binding cassette domain-containing protein	N/A
NZ_JABBPH010000001.1	988096	988900	WP_222671235.1	HG717_RS04915	TetR/AcrR family transcriptional regulator	WP_222671235.1
NZ_JABBPH010000001.1	988834	989818	WP_007733475.1	HG717_RS04920	sugar-binding transcriptional regulator	WP_007733475.1
NZ_JABBPH010000001.1	990057	990888	WP_019744909.1	HG717_RS04925	MIP/aquaporin family protein	WP_019744909.1
NZ_JABBPH010000001.1	990953	992462	WP_222671236.1	HG717_RS04930	glycerol kinase GlpK	WP_222671236.1
NZ_JABBPH010000001.1	992510	994226	WP_019744907.1	HG717_RS04935	glycerol-3-phosphate dehydrogenase/oxidase	WP_019744907.1
NZ_JABBPH010000001.1	994290	995568	WP_060938160.1	HG717_RS04940	HAMP domain-containing sensor histidine kinase	N/A
NZ_JABBPH010000001.1	995564	996242	WP_029256009.1	HG717_RS04945	response regulator transcription factor	WP_029256009.1
NZ_JABBPH010000001.1	996254	996818	WP_060938161.1	HG717_RS04950	hypothetical protein	WP_060938161.1
NZ_JABBPH010000001.1	996810	997467	WP_020970476.1	HG717_RS04955	hypothetical protein	WP_020970476.1
NZ_JABBPH010000001.1	997723	998290	WP_019744902.1	HG717_RS04960	hypothetical protein	N/A
NZ_JABBPH010000001.1	998353	998815	WP_060938163.1	HG717_RS04965	hypothetical protein	N/A
NZ_JABBPH010000001.1	999051	999975	WP_044479496.1	HG717_RS04970	thiamine pyrophosphate-dependent dehydrogenase E1 component subunit alpha	N/A
NZ_JABBPH010000001.1	999985	1001035	WP_070385568.1	HG717_RS04975	alpha-ketoacid dehydrogenase subunit beta	N/A
NZ_JABBPH010000001.1	1001037	1002555	WP_047889562.1	HG717_RS04980	2-oxo acid dehydrogenase subunit E2	WP_047889562.1
NZ_JABBPH010000001.1	1002561	1003959	WP_222671237.1	HG717_RS04985	dihydrolipoyl dehydrogenase	N/A
NZ_JABBPH010000001.1	1004064	1005303	WP_182261016.1	HG717_RS04990	helix-turn-helix domain-containing protein	WP_182261016.1
NZ_JABBPH010000001.1	1005313	1006525	WP_019744895.1	HG717_RS04995	low temperature requirement protein A	N/A
NZ_JABBPH010000001.1	1006717	1006945	WP_223257974.1	HG717_RS05000	flavin reductase family protein	N/A
NZ_JABBPH010000001.1	1006966	1007257	WP_031333759.1	HG717_RS05005	hypothetical protein	WP_031333759.1
NZ_JABBPH010000001.1	1007266	1009684	WP_019744892.1	HG717_RS05010	lysylphosphatidylglycerol synthase transmembrane domain-containing protein	WP_019744892.1
NZ_JABBPH010000001.1	1009895	1010861	WP_047889565.1	HG717_RS05015	polyphosphate kinase 2	WP_047889565.1
NZ_JABBPH010000001.1	1010874	1011906	WP_182261060.1	HG717_RS05020	L-glyceraldehyde 3-phosphate reductase	WP_182261060.1
NZ_JABBPH010000001.1	1012224	1014501	WP_182261015.1	HG717_RS05025	bifunctional SulP family inorganic anion transporter/carbonic anhydrase	WP_182261015.1
NZ_JABBPH010000001.1	1014506	1015850	WP_020908761.1	HG717_RS05030	sensor histidine kinase KdpD	WP_020908761.1
NZ_JABBPH010000001.1	1015846	1016551	WP_003939853.1	HG717_RS05035	response regulator transcription factor	WP_003939853.1
NZ_JABBPH010000001.1	1016591	1017167	WP_020970464.1	HG717_RS05040	TetR/AcrR family transcriptional regulator	WP_020970464.1
NZ_JABBPH010000001.1	1017256	1018252	WP_020908759.1	HG717_RS05045	hypothetical protein	N/A
NZ_JABBPH010000001.1	1018248	1018626	WP_020908758.1	HG717_RS05050	DUF952 domain-containing protein	WP_020908758.1
NZ_JABBPH010000001.1	1018702	1019290	WP_020908757.1	HG717_RS05055	TetR/AcrR family transcriptional regulator	WP_020908757.1
NZ_JABBPH010000001.1	1019300	1020647	WP_182261014.1	HG717_RS05060	deoxyribodipyrimidine photo-lyase	WP_182261014.1
NZ_JABBPH010000001.1	1020651	1021020	WP_182261013.1	HG717_RS05065	VOC family protein	N/A
NZ_JABBPH010000001.1	1021176	1021623	WP_182261012.1	HG717_RS05070	hypothetical protein	N/A
NZ_JABBPH010000001.1	1021757	1022996	WP_141488543.1	HG717_RS05075	MFS transporter	N/A
NZ_JABBPH010000001.1	1023108	1023699	WP_020970457.1	HG717_RS05080	TetR/AcrR family transcriptional regulator	WP_020970457.1
NZ_JABBPH010000001.1	1023656	1023884	WP_290283637.1	HG717_RS38705	GNAT family N-acetyltransferase	N/A
NZ_JABBPH010000001.1	1023896	1024490	WP_070795829.1	HG717_RS05085	TetR/AcrR family transcriptional regulator	WP_070795829.1
NZ_JABBPH010000001.1	1024577	1024964	WP_003939752.1	HG717_RS05090	DUF1304 domain-containing protein	N/A
NZ_JABBPH010000001.1	1024971	1025481	WP_259349023.1	HG717_RS05095	hypothetical protein	WP_259349023.1
NZ_JABBPH010000001.1	1025782	1026628	WP_020908748.1	HG717_RS05100	mycofactocin-coupled SDR family oxidoreductase	WP_020908748.1
NZ_JABBPH010000001.1	1026721	1028638	WP_019744874.1	HG717_RS05105	propionyl-CoA synthetase	WP_019744874.1
NZ_JABBPH010000001.1	1028718	1029510	WP_261779138.1	HG717_RS05110	MFS transporter	N/A
NZ_JABBPH010000001.1	1029514	1030555	WP_222671238.1	HG717_RS05115	hypothetical protein	WP_222671238.1
NZ_JABBPH010000001.1	1030551	1032039	WP_019744871.1	HG717_RS05120	carboxyl transferase domain-containing protein	WP_019744871.1
NZ_JABBPH010000001.1	1032132	1033326	WP_019744870.1	HG717_RS05125	ABC transporter permease	N/A
NZ_JABBPH010000001.1	1033322	1034219	WP_019744869.1	HG717_RS05130	ABC transporter ATP-binding protein	WP_019744869.1
NZ_JABBPH010000001.1	1034262	1034808	WP_020970450.1	HG717_RS05135	hypothetical protein	WP_020970450.1
NZ_JABBPH010000001.1	1034800	1035124	WP_003940147.1	HG717_RS05140	helix-turn-helix transcriptional regulator	WP_003940147.1
NZ_JABBPH010000001.1	1035230	1035650	WP_029255992.1	HG717_RS05145	hypothetical protein	WP_029255992.1
NZ_JABBPH010000001.1	1035724	1036138	WP_080909125.1	HG717_RS05150	VOC family protein	WP_080909125.1
NZ_JABBPH010000001.1	1036138	1036714	WP_007733408.1	HG717_RS05155	TetR/AcrR family transcriptional regulator	WP_007733408.1
NZ_JABBPH010000001.1	1036726	1037566	WP_020908738.1	HG717_RS05160	aldo/keto reductase	WP_020908738.1
NZ_JABBPH010000001.1	1037709	1039341	WP_222671239.1	HG717_RS05165	ABC-F family ATP-binding cassette domain-containing protein	WP_222671239.1
NZ_JABBPH010000001.1	1039430	1040027	WP_182261008.1	HG717_RS05170	class I SAM-dependent methyltransferase	WP_182261008.1
NZ_JABBPH010000001.1	1040157	1041006	WP_222671240.1	HG717_RS05175	aldo/keto reductase	WP_222671240.1
NZ_JABBPH010000001.1	1041070	1042222	WP_113683265.1	HG717_RS05180	NADH:flavin oxidoreductase	WP_113683265.1
NZ_JABBPH010000001.1	1042425	1044180	WP_046379038.1	HG717_RS05185	cytochrome c oxidase subunit I	WP_046379038.1
NZ_JABBPH010000001.1	1044225	1044699	WP_019744857.1	HG717_RS05190	MarR family winged helix-turn-helix transcriptional regulator	WP_019744857.1
NZ_JABBPH010000001.1	1044751	1045171	WP_042451127.1	HG717_RS05195	DUF5313 family protein	WP_042451127.1
NZ_JABBPH010000001.1	1045180	1046209	WP_182261007.1	HG717_RS05200	NAD(P)/FAD-dependent oxidoreductase	N/A
NZ_JABBPH010000001.1	1046242	1046869	WP_019744854.1	HG717_RS05205	helix-turn-helix domain-containing protein	N/A
NZ_JABBPH010000001.1	1046925	1047384	WP_060938180.1	HG717_RS05210	GNAT family N-acetyltransferase	WP_060938180.1
NZ_JABBPH010000001.1	1047391	1047934	WP_182261006.1	HG717_RS05215	AAA family ATPase	N/A
NZ_JABBPH010000001.1	1047987	1048782	WP_019744851.1	HG717_RS05220	MHYT domain-containing protein	N/A
NZ_JABBPH010000001.1	1048822	1049410	WP_003940118.1	HG717_RS05225	ATP/GTP-binding protein	N/A
NZ_JABBPH010000001.1	1049390	1049765	WP_019744850.1	HG717_RS05230	DUF742 domain-containing protein	N/A
NZ_JABBPH010000001.1	1049770	1050187	WP_003940329.1	HG717_RS05235	roadblock/LC7 domain-containing protein	N/A
NZ_JABBPH010000001.1	1050183	1053030	WP_259349021.1	HG717_RS05240	ATP-binding protein	WP_259349021.1
NZ_JABBPH010000001.1	1053380	1053917	WP_202022970.1	HG717_RS05245	hypothetical protein	WP_202022970.1
NZ_JABBPH010000001.1	1053921	1055364	WP_060938182.1	HG717_RS05250	phospholipase D-like domain-containing protein	WP_060938182.1
NZ_JABBPH010000001.1	1055360	1056464	WP_182261004.1	HG717_RS05255	NAD(P)-binding domain-containing protein	WP_182261004.1
NZ_JABBPH010000001.1	1056576	1057308	WP_019744845.1	HG717_RS05260	enoyl-CoA hydratase	WP_019744845.1
NZ_JABBPH010000001.1	1057370	1058486	WP_019744844.1	HG717_RS05265	MBL fold metallo-hydrolase	WP_019744844.1
NZ_JABBPH010000001.1	1058562	1061067	WP_222671241.1	HG717_RS05270	HAD-IC family P-type ATPase	WP_222671241.1
NZ_JABBPH010000001.1	1061073	1061400	WP_259349020.1	HG717_RS38155	GGDEF domain-containing protein	N/A
NZ_JABBPH010000001.1	1061396	1062206	WP_259349019.1	HG717_RS05275	diguanylate cyclase domain-containing protein	N/A
NZ_JABBPH010000001.1	1062395	1062587	WP_003940164.1	HG717_RS05280	antitoxin	WP_003940164.1
NZ_JABBPH010000001.1	1062693	1064337	WP_019744841.1	HG717_RS05285	Na+/H+ antiporter	WP_019744841.1
NZ_JABBPH010000001.1	1064352	1065570	WP_182261002.1	HG717_RS05290	lipase family protein	WP_182261002.1
NZ_JABBPH010000001.1	1065574	1065961	WP_020970430.1	HG717_RS05295	MmcQ/YjbR family DNA-binding protein	WP_020970430.1
NZ_JABBPH010000001.1	1065957	1067175	WP_019744838.1	HG717_RS05300	sensor histidine kinase	WP_019744838.1
NZ_JABBPH010000001.1	1067226	1068018	WP_021332251.1	HG717_RS05305	LytTR family DNA-binding domain-containing protein	WP_021332251.1
NZ_JABBPH010000001.1	1068014	1068386	WP_003939880.1	HG717_RS05310	membrane protein	N/A
NZ_JABBPH010000001.1	1068396	1070148	WP_020970427.1	HG717_RS05315	cation acetate symporter	N/A
NZ_JABBPH010000001.1	1070310	1070673	WP_182261001.1	HG717_RS05320	DUF485 domain-containing protein	WP_182261001.1
NZ_JABBPH010000001.1	1070669	1072307	WP_003939876.1	HG717_RS05325	cation acetate symporter	WP_003939876.1
NZ_JABBPH010000001.1	1072380	1072812	WP_003939735.1	HG717_RS05330	SRPBCC family protein	WP_003939735.1
NZ_JABBPH010000001.1	1072932	1074588	WP_182261000.1	HG717_RS05335	substrate-binding domain-containing protein	N/A
NZ_JABBPH010000001.1	1074589	1075495	WP_020970424.1	HG717_RS05340	transporter substrate-binding domain-containing protein	WP_020970424.1
NZ_JABBPH010000001.1	1075560	1075833	WP_019744832.1	HG717_RS05345	WhiB family transcriptional regulator	N/A
NZ_JABBPH010000001.1	1075948	1078225	WP_182260999.1	HG717_RS05350	ATP-dependent DNA ligase	WP_182260999.1
NZ_JABBPH010000001.1	1078246	1078942	WP_182260998.1	HG717_RS05355	MerR family transcriptional regulator	N/A
NZ_JABBPH010000001.1	1079049	1080273	WP_182260997.1	HG717_RS05360	erythromycin esterase family protein	WP_182260997.1
NZ_JABBPH010000001.1	1080278	1081346	WP_182260996.1	HG717_RS05365	serine hydrolase	N/A
NZ_JABBPH010000001.1	1081596	1082130	WP_029255974.1	HG717_RS05370	NlpC/P60 family protein	WP_029255974.1
NZ_JABBPH010000001.1	1082195	1082882	WP_020908708.1	HG717_RS05375	response regulator transcription factor	WP_020908708.1
NZ_JABBPH010000001.1	1082878	1083874	WP_020908707.1	HG717_RS05380	HAMP domain-containing sensor histidine kinase	N/A
NZ_JABBPH010000001.1	1083982	1085485	WP_259349018.1	HG717_RS05385	DUF4153 domain-containing protein	N/A
NZ_JABBPH010000001.1	1085558	1087895	WP_042952632.1	HG717_RS05390	arylsulfatase	N/A
NZ_JABBPH010000001.1	1088099	1088768	WP_021332258.1	HG717_RS05395	TetR family transcriptional regulator	WP_021332258.1
NZ_JABBPH010000001.1	1088803	1089721	WP_029255969.1	HG717_RS05400	TauD/TfdA family dioxygenase	WP_029255969.1
NZ_JABBPH010000001.1	1089722	1090685	WP_182260994.1	HG717_RS05405	formylglycine-generating enzyme family protein	WP_182260994.1
NZ_JABBPH010000001.1	1090764	1091646	WP_182260993.1	HG717_RS05410	glycosyltransferase family 2 protein	WP_182260993.1
NZ_JABBPH010000001.1	1092031	1093411	WP_182261058.1	HG717_RS05420	LLM class flavin-dependent oxidoreductase	N/A
NZ_JABBPH010000001.1	1093420	1094437	WP_081329017.1	HG717_RS05425	helix-turn-helix domain-containing protein	WP_081329017.1
NZ_JABBPH010000001.1	1094518	1095385	WP_020908689.1	HG717_RS05430	acyl-CoA thioesterase II	N/A
NZ_JABBPH010000001.1	1095381	1096206	WP_182260992.1	HG717_RS05435	DUF1295 domain-containing protein	N/A
NZ_JABBPH010000001.1	1096202	1097126	WP_182260991.1	HG717_RS05440	SDR family NAD(P)-dependent oxidoreductase	N/A
NZ_JABBPH010000001.1	1097122	1097563	WP_261779139.1	HG717_RS38160	hypothetical protein	N/A
NZ_JABBPH010000001.1	1097499	1098333	WP_261779140.1	HG717_RS05445	hypothetical protein	N/A
NZ_JABBPH010000001.1	1098456	1099689	WP_182260990.1	HG717_RS05450	acetyl-CoA acetyltransferase	WP_182260990.1
NZ_JABBPH010000001.1	1099732	1101250	WP_182260989.1	HG717_RS05455	carotenoid oxygenase family protein	WP_182260989.1
NZ_JABBPH010000001.1	1101246	1101978	WP_046379014.1	HG717_RS05460	VOC family protein	N/A
NZ_JABBPH010000001.1	1102052	1103681	WP_020970392.1	HG717_RS05465	long-chain-fatty-acid--CoA ligase	N/A
NZ_JABBPH010000001.1	1103677	1104733	WP_097387043.1	HG717_RS05470	dihydrodipicolinate reductase	N/A
NZ_JABBPH010000001.1	1104729	1105500	WP_080909148.1	HG717_RS05475	SDR family oxidoreductase	N/A
NZ_JABBPH010000001.1	1105496	1106084	WP_182260988.1	HG717_RS05480	nuclear transport factor 2 family protein	N/A
NZ_JABBPH010000001.1	1106198	1107002	WP_069146421.1	HG717_RS05485	ABC transporter ATP-binding protein	N/A
NZ_JABBPH010000001.1	1106998	1107712	WP_182260987.1	HG717_RS05490	ABC transporter ATP-binding protein	N/A
NZ_JABBPH010000001.1	1107715	1108612	WP_019744803.1	HG717_RS05495	branched-chain amino acid ABC transporter permease	N/A
NZ_JABBPH010000001.1	1108608	1109697	WP_070385535.1	HG717_RS05500	branched-chain amino acid ABC transporter permease	N/A
NZ_JABBPH010000001.1	1109755	1111039	WP_020908683.1	HG717_RS05505	ABC transporter substrate-binding protein	N/A
NZ_JABBPH010000001.1	1112486	1112774	WP_259349027.1	HG717_RS38165	hypothetical protein	N/A
NZ_JABBPH010000001.1	1112770	1113172	WP_019744799.1	HG717_RS05515	nuclear transport factor 2 family protein	N/A
NZ_JABBPH010000001.1	1113233	1114187	WP_261779188.1	HG717_RS05520	LLM class F420-dependent oxidoreductase	N/A
NZ_JABBPH010000001.1	1114252	1115053	WP_020970383.1	HG717_RS05525	crotonase/enoyl-CoA hydratase family protein	WP_020970383.1
NZ_JABBPH010000001.1	1115099	1116401	WP_019744796.1	HG717_RS05530	MFS transporter	WP_019744796.1
NZ_JABBPH010000001.1	1116667	1117855	WP_019744795.1	HG717_RS05535	ROK family transcriptional regulator	WP_019744795.1
NZ_JABBPH010000001.1	1118049	1118280	WP_020970382.1	HG717_RS05540	DUF3263 domain-containing protein	WP_020970382.1
NZ_JABBPH010000001.1	1118349	1118667	WP_003946343.1	HG717_RS05545	WhiB family transcriptional regulator	WP_003946343.1
NZ_JABBPH010000001.1	1118691	1120089	WP_182260985.1	HG717_RS05550	xylulokinase	WP_182260985.1
NZ_JABBPH010000001.1	1120129	1121608	WP_031333752.1	HG717_RS05555	FGGY-family carbohydrate kinase	WP_031333752.1
NZ_JABBPH010000001.1	1121630	1122401	WP_021345206.1	HG717_RS05560	SDR family NAD(P)-dependent oxidoreductase	WP_021345206.1
NZ_JABBPH010000001.1	1122418	1123441	WP_372461226.1	HG717_RS05565	sugar-binding transcriptional regulator	WP_372461226.1
NZ_JABBPH010000001.1	1123618	1124692	WP_037249529.1	HG717_RS05570	erythritol/L-threitol dehyrogenase	WP_037249529.1
NZ_JABBPH010000001.1	1124821	1126201	WP_021345203.1	HG717_RS05575	ABC transporter substrate-binding protein	WP_021345203.1
NZ_JABBPH010000001.1	1126238	1127204	WP_182260984.1	HG717_RS05580	carbohydrate ABC transporter permease	N/A
NZ_JABBPH010000001.1	1127208	1128075	WP_172933015.1	HG717_RS05585	carbohydrate ABC transporter permease	N/A
NZ_JABBPH010000001.1	1128074	1129250	WP_182260983.1	HG717_RS05590	ABC transporter ATP-binding protein	WP_182260983.1
NZ_JABBPH010000001.1	1129246	1130395	WP_021345199.1	HG717_RS05595	ABC transporter ATP-binding protein	WP_021345199.1
NZ_JABBPH010000001.1	1130407	1132156	WP_021345198.1	HG717_RS05600	dihydroxyacetone kinase family protein	N/A
NZ_JABBPH010000001.1	1132148	1132628	WP_021345197.1	HG717_RS05605	ribose-5-phosphate isomerase	WP_021345197.1
NZ_JABBPH010000001.1	1132635	1133352	WP_135000461.1	HG717_RS05610	HAD family hydrolase	WP_135000461.1
NZ_JABBPH010000001.1	1133494	1134958	WP_019744791.1	HG717_RS05615	D-serine/D-alanine/glycine transporter	WP_019744791.1
NZ_JABBPH010000001.1	1135080	1135851	WP_003946431.1	HG717_RS05620	M23 family metallopeptidase	WP_003946431.1
NZ_JABBPH010000001.1	1135976	1137482	WP_021345194.1	HG717_RS05625	glutamate-cysteine ligase family protein	WP_021345194.1
NZ_JABBPH010000001.1	1137623	1138517	WP_019744789.1	HG717_RS05630	universal stress protein	WP_019744789.1
NZ_JABBPH010000001.1	1138692	1139733	WP_007727670.1	HG717_RS05635	LLM class F420-dependent oxidoreductase	WP_007727670.1
NZ_JABBPH010000001.1	1140091	1140985	WP_182260981.1	HG717_RS05640	universal stress protein	WP_182260981.1
NZ_JABBPH010000001.1	1141061	1141700	WP_222671242.1	HG717_RS05645	response regulator transcription factor	WP_222671242.1
NZ_JABBPH010000001.1	1141702	1143394	WP_021332279.1	HG717_RS05650	GAF domain-containing protein	WP_021332279.1
NZ_JABBPH010000001.1	1143421	1144117	WP_070795877.1	HG717_RS05655	hypothetical protein	WP_070795877.1
NZ_JABBPH010000001.1	1144136	1144469	WP_003946336.1	HG717_RS05660	cupin domain-containing protein	WP_003946336.1
NZ_JABBPH010000001.1	1144553	1145045	WP_019744784.1	HG717_RS05665	dihydrofolate reductase	WP_019744784.1
NZ_JABBPH010000001.1	1145047	1145848	WP_003946427.1	HG717_RS05670	thymidylate synthase	WP_003946427.1
NZ_JABBPH010000001.1	1145934	1146675	WP_019744783.1	HG717_RS05675	precorrin-6A synthase (deacetylating)	WP_019744783.1
NZ_JABBPH010000001.1	1146750	1147917	WP_024487188.1	HG717_RS05680	GGDEF domain-containing protein	WP_024487188.1
NZ_JABBPH010000001.1	1147960	1149136	WP_020970372.1	HG717_RS05685	diguanylate cyclase	N/A
NZ_JABBPH010000001.1	1149176	1150043	WP_019744780.1	HG717_RS05690	Fpg/Nei family DNA glycosylase	WP_019744780.1
NZ_JABBPH010000001.1	1150035	1150911	WP_019744779.1	HG717_RS05695	LysR family transcriptional regulator	WP_019744779.1
NZ_JABBPH010000001.1	1150983	1152216	WP_041815142.1	HG717_RS05700	MFS transporter	WP_041815142.1
NZ_JABBPH010000001.1	1152264	1153044	WP_084325267.1	HG717_RS05705	DUF427 domain-containing protein	WP_084325267.1
NZ_JABBPH010000001.1	1153101	1153578	WP_019744776.1	HG717_RS05710	nitroreductase/quinone reductase family protein	N/A
NZ_JABBPH010000001.1	1153833	1155627	WP_020970369.1	HG717_RS05715	DEAD/DEAH box helicase family protein	WP_020970369.1
NZ_JABBPH010000001.1	1155626	1156487	WP_222671243.1	HG717_RS05720	SDR family oxidoreductase	WP_222671243.1
NZ_JABBPH010000001.1	1156546	1157449	WP_222671244.1	HG717_RS05725	dihydrodipicolinate synthase family protein	N/A
NZ_JABBPH010000001.1	1157482	1158268	WP_019744772.1	HG717_RS05730	aldolase	N/A
NZ_JABBPH010000001.1	1158433	1159024	WP_019744771.1	HG717_RS05735	helix-turn-helix domain-containing protein	WP_019744771.1
NZ_JABBPH010000001.1	1159020	1159446	WP_003946354.1	HG717_RS05740	hypothetical protein	N/A
NZ_JABBPH010000001.1	1159453	1160926	WP_080909161.1	HG717_RS05745	carboxylesterase/lipase family protein	WP_080909161.1
NZ_JABBPH010000001.1	1160922	1162452	WP_182260977.1	HG717_RS05750	carboxylesterase/lipase family protein	WP_182260977.1
NZ_JABBPH010000001.1	1162481	1163891	WP_030244277.1	HG717_RS05755	NAD(P)/FAD-dependent oxidoreductase	WP_030244277.1
NZ_JABBPH010000001.1	1163973	1164726	WP_182260976.1	HG717_RS05760	SDR family oxidoreductase	WP_182260976.1
NZ_JABBPH010000001.1	1164725	1166048	WP_003946361.1	HG717_RS05765	NAD(P)/FAD-dependent oxidoreductase	WP_003946361.1
NZ_JABBPH010000001.1	1166051	1166555	WP_019744765.1	HG717_RS05770	hypothetical protein	N/A
NZ_JABBPH010000001.1	1166679	1167156	WP_020908655.1	HG717_RS05775	MarR family winged helix-turn-helix transcriptional regulator	WP_020908655.1
NZ_JABBPH010000001.1	1167157	1168009	WP_021332293.1	HG717_RS05780	ABC transporter ATP-binding protein	WP_021332293.1
NZ_JABBPH010000001.1	1167968	1168787	WP_019744762.1	HG717_RS05785	ABC transporter permease	WP_019744762.1
NZ_JABBPH010000001.1	1168800	1169244	WP_019744761.1	HG717_RS05790	helix-turn-helix domain-containing protein	WP_019744761.1
NZ_JABBPH010000001.1	1170136	1170949	WP_182260974.1	HG717_RS05795	FAD:protein FMN transferase	WP_182260974.1
NZ_JABBPH010000001.1	1170950	1172606	WP_021345178.1	HG717_RS05800	glucose-6-phosphate isomerase	WP_021345178.1
NZ_JABBPH010000001.1	1172698	1174153	WP_182260973.1	HG717_RS05805	NAD-dependent succinate-semialdehyde dehydrogenase	WP_182260973.1
NZ_JABBPH010000001.1	1174227	1174554	WP_182260972.1	HG717_RS05810	chorismate mutase	WP_182260972.1
NZ_JABBPH010000001.1	1174870	1177363	WP_020908650.1	HG717_RS05815	DNA helicase PcrA	WP_020908650.1
NZ_JABBPH010000001.1	1177442	1178336	WP_372461228.1	HG717_RS05820	M23 family metallopeptidase	WP_372461228.1
NZ_JABBPH010000001.1	1178697	1180539	WP_259349017.1	HG717_RS05825	hypothetical protein	WP_259349017.1
NZ_JABBPH010000001.1	1180718	1181888	WP_019744753.1	HG717_RS05830	ADP-forming succinate--CoA ligase subunit beta	WP_019744753.1
NZ_JABBPH010000001.1	1181903	1182806	WP_222671246.1	HG717_RS05835	succinate--CoA ligase subunit alpha	WP_222671246.1
NZ_JABBPH010000001.1	1182848	1183484	WP_182260970.1	HG717_RS05840	YigZ family protein	WP_182260970.1
NZ_JABBPH010000001.1	1183570	1184623	WP_182260969.1	HG717_RS05845	DUF5336 domain-containing protein	WP_182260969.1
NZ_JABBPH010000001.1	1184744	1186289	WP_182260968.1	HG717_RS05850	DUF6350 family protein	WP_182260968.1
NZ_JABBPH010000001.1	1186295	1187015	WP_182260967.1	HG717_RS05855	phosphoribosylglycinamide formyltransferase	WP_182260967.1
NZ_JABBPH010000001.1	1187007	1188567	WP_003946407.1	HG717_RS05860	bifunctional phosphoribosylaminoimidazolecarboxamide formyltransferase/IMP cyclohydrolase	WP_003946407.1
NZ_JABBPH010000001.1	1188644	1188866	WP_003946391.1	HG717_RS05865	hypothetical protein	N/A
NZ_JABBPH010000001.1	1189317	1190286	WP_182260966.1	HG717_RS05870	S9 family peptidase	WP_182260966.1
NZ_JABBPH010000001.1	1190313	1190886	WP_182260965.1	HG717_RS05875	DUF4126 domain-containing protein	N/A
NZ_JABBPH010000001.1	1190971	1191388	WP_019744746.1	HG717_RS05880	VOC family protein	WP_019744746.1
NZ_JABBPH010000001.1	1191442	1192819	WP_182260964.1	HG717_RS05885	ATP-binding protein	WP_182260964.1
NZ_JABBPH010000001.1	1192828	1194766	WP_182260963.1	HG717_RS05890	VWA domain-containing protein	WP_182260963.1
NZ_JABBPH010000001.1	1194777	1195803	WP_182260962.1	HG717_RS05895	agmatine/peptidylarginine deiminase	WP_182260962.1
NZ_JABBPH010000001.1	1195799	1196747	WP_041815132.1	HG717_RS05900	nitrilase-related carbon-nitrogen hydrolase	WP_041815132.1
NZ_JABBPH010000001.1	1196896	1197514	WP_019744741.1	HG717_RS05905	TetR/AcrR family transcriptional regulator C-terminal domain-containing protein	WP_019744741.1
NZ_JABBPH010000001.1	1197510	1199037	WP_007727566.1	HG717_RS05910	APC family permease	WP_007727566.1
NZ_JABBPH010000001.1	1199033	1199933	WP_020970346.1	HG717_RS05915	universal stress protein	WP_020970346.1
NZ_JABBPH010000001.1	1200023	1201454	WP_020970345.1	HG717_RS05920	gamma-aminobutyraldehyde dehydrogenase	WP_020970345.1
NZ_JABBPH010000001.1	1201623	1203141	WP_222671247.1	HG717_RS05925	PucR family transcriptional regulator	WP_222671247.1
NZ_JABBPH010000001.1	1203177	1204539	WP_020908634.1	HG717_RS05930	NAD(P)/FAD-dependent oxidoreductase	WP_020908634.1
NZ_JABBPH010000001.1	1204691	1205156	WP_020908633.1	HG717_RS05935	hypothetical protein	WP_020908633.1
NZ_JABBPH010000001.1	1205175	1206111	WP_019744736.1	HG717_RS05940	AEC family transporter	N/A
NZ_JABBPH010000001.1	1206240	1206498	WP_003946414.1	HG717_RS05945	30S ribosomal protein S18	WP_003946414.1
NZ_JABBPH010000001.1	1206507	1206813	WP_182260961.1	HG717_RS05950	30S ribosomal protein S14	N/A
NZ_JABBPH010000001.1	1206815	1206980	WP_019744734.1	HG717_RS05955	50S ribosomal protein L33	N/A
NZ_JABBPH010000001.1	1206984	1207221	WP_020908631.1	HG717_RS05960	50S ribosomal protein L28	N/A
NZ_JABBPH010000001.1	1207325	1208579	WP_021345156.1	HG717_RS05965	ribosome hibernation factor-recruiting GTPase MRF	N/A
NZ_JABBPH010000001.1	1208575	1208830	WP_003946367.1	HG717_RS05970	type B 50S ribosomal protein L31	N/A
NZ_JABBPH010000001.1	1208829	1209003	WP_007727540.1	HG717_RS05975	50S ribosomal protein L32	N/A
NZ_JABBPH010000001.1	1209021	1209633	WP_003946409.1	HG717_RS05980	trimeric intracellular cation channel family protein	N/A
NZ_JABBPH010000001.1	1209703	1210390	WP_003946387.1	HG717_RS05985	response regulator transcription factor	WP_003946387.1
NZ_JABBPH010000001.1	1210455	1211835	WP_020908630.1	HG717_RS05990	HAMP domain-containing sensor histidine kinase	WP_020908630.1
NZ_JABBPH010000001.1	1212061	1213561	WP_261779141.1	HG717_RS05995	S1C family serine protease	WP_261779141.1
NZ_JABBPH010000001.1	1213641	1214139	WP_176720912.1	HG717_RS06000	molybdenum cofactor biosynthesis protein B	WP_176720912.1
NZ_JABBPH010000001.1	1214145	1214322	WP_019744729.1	HG717_RS06005	hypothetical protein	WP_019744729.1
NZ_JABBPH010000001.1	1214382	1214805	WP_019744728.1	HG717_RS06010	large conductance mechanosensitive channel protein MscL	WP_019744728.1
NZ_JABBPH010000001.1	1214904	1215651	WP_182260959.1	HG717_RS06015	SAF domain-containing protein	N/A
NZ_JABBPH010000001.1	1215728	1216040	WP_003946378.1	HG717_RS06020	FmdB family zinc ribbon protein	WP_003946378.1
NZ_JABBPH010000001.1	1216151	1216730	WP_182260958.1	HG717_RS06025	5-formyltetrahydrofolate cyclo-ligase	WP_182260958.1
NZ_JABBPH010000001.1	1216789	1217701	WP_019744725.1	HG717_RS06030	UTP--glucose-1-phosphate uridylyltransferase	WP_019744725.1
NZ_JABBPH010000001.1	1217826	1219086	WP_003946353.1	HG717_RS06035	gephyrin-like molybdotransferase Glp	WP_003946353.1
NZ_JABBPH010000001.1	1219107	1219743	WP_007727523.1	HG717_RS06040	GNAT family N-acetyltransferase	WP_007727523.1
NZ_JABBPH010000001.1	1220010	1220745	WP_182260956.1	HG717_RS06045	gephyrin-like molybdotransferase receptor GlpR	WP_182260956.1
NZ_JABBPH010000001.1	1221215	1221446	WP_182260955.1	HG717_RS06055	hypothetical protein	N/A
NZ_JABBPH010000001.1	1221445	1222213	WP_222671249.1	HG717_RS06060	hypothetical protein	N/A
NZ_JABBPH010000001.1	1222391	1222892	WP_003946241.1	HG717_RS06065	ImmA/IrrE family metallo-endopeptidase	WP_003946241.1
NZ_JABBPH010000001.1	1222888	1223890	WP_182260953.1	HG717_RS06070	hypothetical protein	N/A
NZ_JABBPH010000001.1	1223932	1224349	WP_003946231.1	HG717_RS06075	helix-turn-helix domain-containing protein	WP_003946231.1
NZ_JABBPH010000001.1	1224841	1224985	WP_162267916.1	HG717_RS06080	hypothetical protein	WP_162267916.1
NZ_JABBPH010000001.1	1225127	1225973	WP_182260952.1	HG717_RS06085	SDR family oxidoreductase	WP_182260952.1
NZ_JABBPH010000001.1	1226021	1226504	WP_182260951.1	HG717_RS06090	DUF2505 domain-containing protein	WP_182260951.1
NZ_JABBPH010000001.1	1226489	1226969	WP_019744715.1	HG717_RS06095	redox-sensitive transcriptional activator SoxR	WP_019744715.1
NZ_JABBPH010000001.1	1226974	1227463	WP_182260949.1	HG717_RS06100	FABP family protein	WP_182260949.1
NZ_JABBPH010000001.1	1227562	1228780	WP_019744713.1	HG717_RS06105	arginine deiminase	WP_019744713.1
NZ_JABBPH010000001.1	1228790	1229144	WP_020970331.1	HG717_RS06110	arsenate reductase (glutaredoxin)	WP_020970331.1
NZ_JABBPH010000001.1	1229238	1229922	WP_031330896.1	HG717_RS06115	SDR family oxidoreductase	WP_031330896.1
NZ_JABBPH010000001.1	1229947	1230307	WP_020908617.1	HG717_RS06120	GntR family transcriptional regulator	WP_020908617.1
NZ_JABBPH010000001.1	1230355	1230787	WP_020908616.1	HG717_RS06125	DoxX family protein	WP_020908616.1
NZ_JABBPH010000001.1	1230871	1232506	WP_182260948.1	HG717_RS06130	BCCT family transporter	WP_182260948.1
NZ_JABBPH010000001.1	1232560	1234120	WP_024487795.1	HG717_RS06135	dolichyl-phosphate-mannose--protein mannosyltransferase	WP_024487795.1
NZ_JABBPH010000001.1	1234143	1234974	WP_019744707.1	HG717_RS06140	16S rRNA (cytidine(1402)-2'-O)-methyltransferase	WP_019744707.1
NZ_JABBPH010000001.1	1234970	1236218	WP_257237269.1	HG717_RS06145	DUF2786 domain-containing protein	WP_257237269.1
NZ_JABBPH010000001.1	1236299	1237898	WP_222671250.1	HG717_RS06150	methionine--tRNA ligase	WP_222671250.1
NZ_JABBPH010000001.1	1237919	1238747	WP_182260946.1	HG717_RS06155	TatD family hydrolase	WP_182260946.1
NZ_JABBPH010000001.1	1238937	1239363	WP_021345137.1	HG717_RS06160	DUF6578 domain-containing protein	N/A
NZ_JABBPH010000001.1	1239400	1240168	WP_019744702.1	HG717_RS06165	amino acid ABC transporter ATP-binding protein	WP_019744702.1
NZ_JABBPH010000001.1	1240164	1241613	WP_020908609.1	HG717_RS06170	amino acid ABC transporter substrate-binding protein/permease	WP_020908609.1
NZ_JABBPH010000001.1	1241849	1242974	WP_182260945.1	HG717_RS06175	resuscitation-promoting factor	WP_182260945.1
NZ_JABBPH010000001.1	1243007	1244135	WP_021332325.1	HG717_RS06180	resuscitation-promoting factor	WP_021332325.1
NZ_JABBPH010000001.1	1244144	1245044	WP_003946263.1	HG717_RS06185	16S rRNA (adenine(1518)-N(6)/adenine(1519)-N(6))-dimethyltransferase RsmA	WP_003946263.1
NZ_JABBPH010000001.1	1245103	1247365	WP_060939745.1	HG717_RS06190	cation-translocating P-type ATPase	WP_060939745.1
NZ_JABBPH010000001.1	1247364	1248279	WP_046378969.1	HG717_RS06195	hypothetical protein	WP_046378969.1
NZ_JABBPH010000001.1	1248286	1248496	WP_003946267.1	HG717_RS06200	heavy-metal-associated domain-containing protein	WP_003946267.1
NZ_JABBPH010000001.1	1248810	1249014	WP_003946232.1	HG717_RS06205	cold-shock protein	WP_003946232.1
NZ_JABBPH010000001.1	1249111	1250080	WP_019744696.1	HG717_RS06210	YafY family protein	WP_019744696.1
NZ_JABBPH010000001.1	1250176	1251172	WP_092763140.1	HG717_RS06215	ABC transporter ATP-binding protein	WP_092763140.1
NZ_JABBPH010000001.1	1251209	1251986	WP_019744694.1	HG717_RS06220	ABC transporter permease	N/A
NZ_JABBPH010000001.1	1252067	1253003	WP_060939748.1	HG717_RS06225	4-(cytidine 5'-diphospho)-2-C-methyl-D-erythritol kinase	WP_060939748.1
NZ_JABBPH010000001.1	1253002	1254811	WP_003946255.1	HG717_RS06230	ABC-F family ATP-binding cassette domain-containing protein	WP_003946255.1
NZ_JABBPH010000001.1	1254807	1255227	WP_020970320.1	HG717_RS06235	TetR/AcrR family transcriptional regulator	N/A
NZ_JABBPH010000001.1	1255445	1256684	WP_222671251.1	HG717_RS06240	HNH endonuclease signature motif containing protein	N/A
NZ_JABBPH010000001.1	1256750	1258241	WP_182260943.1	HG717_RS06245	acetyl-CoA acetyltransferase	WP_182260943.1
NZ_JABBPH010000001.1	1258380	1259205	WP_182260942.1	HG717_RS06250	AraC family transcriptional regulator	WP_182260942.1
NZ_JABBPH010000001.1	1259248	1261006	WP_182260941.1	HG717_RS06255	ABC transporter ATP-binding protein	N/A
NZ_JABBPH010000001.1	1261002	1262661	WP_259349011.1	HG717_RS06260	ABC transporter ATP-binding protein	N/A
NZ_JABBPH010000001.1	1262919	1263807	WP_259349010.1	HG717_RS06265	siderophore-interacting protein	WP_259349010.1
NZ_JABBPH010000001.1	1263803	1264931	WP_020970315.1	HG717_RS06270	Fe(3+)-siderophore ABC transporter permease	N/A
NZ_JABBPH010000001.1	1264927	1265977	WP_019744683.1	HG717_RS06275	iron-enterobactin ABC transporter permease	N/A
NZ_JABBPH010000001.1	1266000	1266852	WP_259349009.1	HG717_RS06280	ABC transporter ATP-binding protein	WP_259349009.1
NZ_JABBPH010000001.1	1266848	1267889	WP_222671252.1	HG717_RS06285	ABC transporter substrate-binding protein	N/A
NZ_JABBPH010000001.1	1267890	1268865	WP_182260937.1	HG717_RS06290	ABC transporter substrate-binding protein	WP_182260937.1
NZ_JABBPH010000001.1	1268936	1269575	WP_047890214.1	HG717_RS06295	TetR/AcrR family transcriptional regulator	WP_047890214.1
NZ_JABBPH010000001.1	1269659	1271042	WP_182260936.1	HG717_RS06300	MFS transporter	N/A
NZ_JABBPH010000001.1	1271097	1271967	WP_019744677.1	HG717_RS06305	ABC transporter substrate-binding protein	WP_019744677.1
NZ_JABBPH010000001.1	1271963	1273877	WP_259349008.1	HG717_RS06310	ABC transporter ATP-binding protein	WP_259349008.1
NZ_JABBPH010000001.1	1273873	1275610	WP_172933054.1	HG717_RS06315	ABC transporter ATP-binding protein	WP_172933054.1
NZ_JABBPH010000001.1	1275631	1276273	WP_019744674.1	HG717_RS06320	TetR/AcrR family transcriptional regulator	N/A
NZ_JABBPH010000001.1	1276370	1276871	WP_020970307.1	HG717_RS06325	nuclear transport factor 2 family protein	WP_020970307.1
NZ_JABBPH010000001.1	1276896	1277571	WP_021345110.1	HG717_RS06330	pyridoxal 5'-phosphate synthase	WP_021345110.1
NZ_JABBPH010000001.1	1277586	1277895	WP_306490525.1	HG717_RS38710	hypothetical protein	N/A
NZ_JABBPH010000001.1	1277950	1278142	WP_306294056.1	HG717_RS38715	hypothetical protein	N/A
NZ_JABBPH010000001.1	1278234	1278885	WP_019744670.1	HG717_RS06340	nicotinamide riboside transporter PnuC	N/A
NZ_JABBPH010000001.1	1278884	1280489	WP_135000451.1	HG717_RS06345	peptide chain release factor 3	WP_135000451.1
NZ_JABBPH010000001.1	1280842	1282477	WP_097387086.1	HG717_RS06350	fatty acyl-AMP ligase	WP_097387086.1
NZ_JABBPH010000001.1	1282480	1283053	WP_003946229.1	HG717_RS06355	aminoacyl-tRNA hydrolase	WP_003946229.1
NZ_JABBPH010000001.1	1283158	1283767	WP_020908579.1	HG717_RS06360	50S ribosomal protein L25/general stress protein Ctc	WP_020908579.1
NZ_JABBPH010000001.1	1284057	1285263	WP_259349007.1	HG717_RS06365	GAF domain-containing protein	WP_259349007.1
NZ_JABBPH010000001.1	1285259	1286720	WP_182260933.1	HG717_RS06370	FAD-dependent oxidoreductase	WP_182260933.1
NZ_JABBPH010000001.1	1286802	1287984	WP_182260932.1	HG717_RS06375	aminotransferase class V-fold PLP-dependent enzyme	WP_182260932.1
NZ_JABBPH010000001.1	1287998	1289273	WP_182260931.1	HG717_RS06380	APC family permease	N/A
NZ_JABBPH010000001.1	1289351	1290575	WP_182260930.1	HG717_RS06385	ergothioneine biosynthesis glutamate--cysteine ligase EgtA	WP_182260930.1
NZ_JABBPH010000001.1	1290571	1291879	WP_182260929.1	HG717_RS06390	ergothioneine biosynthesis protein EgtB	WP_182260929.1
NZ_JABBPH010000001.1	1291880	1292627	WP_020908572.1	HG717_RS06395	ergothioneine biosynthesis protein EgtC	WP_020908572.1
NZ_JABBPH010000001.1	1292623	1293595	WP_029255892.1	HG717_RS06400	L-histidine N(alpha)-methyltransferase	WP_029255892.1
NZ_JABBPH010000001.1	1293727	1294933	WP_092763174.1	HG717_RS06405	sorbosone dehydrogenase family protein	WP_092763174.1
NZ_JABBPH010000001.1	1294936	1295824	WP_092763176.1	HG717_RS06410	cyclase family protein	WP_092763176.1
NZ_JABBPH010000001.1	1295823	1297404	WP_042952518.1	HG717_RS06415	SLC13 family permease	WP_042952518.1
NZ_JABBPH010000001.1	1297482	1298139	WP_182260928.1	HG717_RS06420	hypothetical protein	WP_182260928.1
NZ_JABBPH010000001.1	1298378	1299359	WP_019744654.1	HG717_RS06425	ribose-phosphate diphosphokinase	WP_019744654.1
NZ_JABBPH010000001.1	1299450	1300902	WP_019744653.1	HG717_RS06430	bifunctional UDP-N-acetylglucosamine diphosphorylase/glucosamine-1-phosphate N-acetyltransferase GlmU	WP_019744653.1
NZ_JABBPH010000001.1	1301217	1301871	WP_019744652.1	HG717_RS06440	TetR/AcrR family transcriptional regulator	WP_019744652.1
NZ_JABBPH010000001.1	1302060	1302702	WP_003946317.1	HG717_RS06445	ScbR family autoregulator-binding transcription factor	WP_003946317.1
NZ_JABBPH010000001.1	1302988	1303447	WP_182260927.1	HG717_RS06450	holo-ACP synthase	N/A
NZ_JABBPH010000001.1	1303439	1303682	WP_003946296.1	HG717_RS06455	acyl carrier protein	N/A
NZ_JABBPH010000001.1	1303678	1304869	WP_222671253.1	HG717_RS06460	acyl-CoA dehydrogenase family protein	N/A
NZ_JABBPH010000001.1	1304865	1305822	WP_031333718.1	HG717_RS06465	amino acid--[acyl-carrier-protein] ligase	WP_031333718.1
NZ_JABBPH010000001.1	1305821	1306808	WP_019744648.1	HG717_RS06470	DUF1839 family protein	N/A
NZ_JABBPH010000001.1	1306810	1309396	WP_182260926.1	HG717_RS06475	glycosyl hydrolase	N/A
NZ_JABBPH010000001.1	1309524	1313151	WP_182260925.1	HG717_RS06480	transcription-repair coupling factor	WP_182260925.1
NZ_JABBPH010000001.1	1313158	1313995	WP_046378951.1	HG717_RS06485	MazG family protein	WP_046378951.1
NZ_JABBPH010000001.1	1314314	1315796	WP_141488619.1	HG717_RS06490	sugar transferase	N/A
NZ_JABBPH010000001.1	1315856	1316378	WP_020970286.1	HG717_RS06495	YdcF family protein	WP_020970286.1
NZ_JABBPH010000001.1	1316431	1317211	WP_222671254.1	HG717_RS06500	N-acetyltransferase	N/A
NZ_JABBPH010000001.1	1317303	1319073	WP_134999507.1	HG717_RS06505	hypothetical protein	N/A
NZ_JABBPH010000001.1	1319088	1320186	WP_172933063.1	HG717_RS06510	cellulase family glycosylhydrolase	WP_172933063.1
NZ_JABBPH010000001.1	1320406	1321339	WP_261779142.1	HG717_RS06515	beta-xylosidase	N/A
NZ_JABBPH010000001.1	1321484	1322573	WP_259349003.1	HG717_RS06520	glycosyltransferase family 4 protein	N/A
NZ_JABBPH010000001.1	1322569	1324159	WP_019744637.1	HG717_RS06525	flippase	N/A
NZ_JABBPH010000001.1	1324166	1325189	WP_259349002.1	HG717_RS06530	glycosyltransferase family 1 protein	N/A
NZ_JABBPH010000001.1	1325116	1326523	WP_020970281.1	HG717_RS06535	O-antigen ligase	N/A
NZ_JABBPH010000001.1	1326534	1328301	WP_020970280.1	HG717_RS06540	alpha/beta fold hydrolase	N/A
NZ_JABBPH010000001.1	1328417	1329554	WP_020970279.1	HG717_RS06545	glycosyltransferase	N/A
NZ_JABBPH010000001.1	1329526	1330807	WP_019744632.1	HG717_RS06550	iron uptake transporter deferrochelatase/peroxidase subunit	WP_019744632.1
NZ_JABBPH010000001.1	1330807	1331938	WP_084325325.1	HG717_RS06555	iron uptake system protein EfeO	WP_084325325.1
NZ_JABBPH010000001.1	1331952	1332855	WP_222671530.1	HG717_RS06560	iron uptake transporter permease EfeU	N/A
NZ_JABBPH010000001.1	1332995	1333808	WP_182260922.1	HG717_RS06565	lytic transglycosylase domain-containing protein	WP_182260922.1
NZ_JABBPH010000001.1	1334022	1335309	WP_019744628.1	HG717_RS06570	phosphopyruvate hydratase	WP_019744628.1
NZ_JABBPH010000001.1	1335329	1336061	WP_042952506.1	HG717_RS06575	septum formation initiator family protein	WP_042952506.1
NZ_JABBPH010000001.1	1336057	1336603	WP_020908542.1	HG717_RS06580	DUF501 domain-containing protein	WP_020908542.1
NZ_JABBPH010000001.1	1336599	1337565	WP_182260921.1	HG717_RS06585	Ppx/GppA phosphatase family protein	WP_182260921.1
NZ_JABBPH010000001.1	1337769	1338456	WP_029255863.1	HG717_RS06595	hypothetical protein	WP_029255863.1
NZ_JABBPH010000001.1	1339004	1339199	WP_020908540.1	HG717_RS06600	hypothetical protein	N/A
NZ_JABBPH010000001.1	1339489	1340167	WP_007728823.1	HG717_RS06605	tellurium resistance protein TerA	WP_007728823.1
NZ_JABBPH010000001.1	1340464	1342768	WP_223257895.1	HG717_RS06610	bifunctional diguanylate cyclase/phosphodiesterase	N/A
NZ_JABBPH010000001.1	1342760	1345166	WP_182260920.1	HG717_RS06615	bifunctional diguanylate cyclase/phosphodiesterase	N/A
NZ_JABBPH010000001.1	1345212	1346064	WP_133727846.1	HG717_RS06620	SDR family NAD(P)-dependent oxidoreductase	N/A
NZ_JABBPH010000001.1	1346067	1346973	WP_046378941.1	HG717_RS06625	TIGR03619 family F420-dependent LLM class oxidoreductase	N/A
NZ_JABBPH010000001.1	1347041	1347728	WP_020908534.1	HG717_RS06630	nitroreductase	WP_020908534.1
NZ_JABBPH010000001.1	1347801	1348938	WP_182260919.1	HG717_RS06635	class I SAM-dependent methyltransferase	WP_182260919.1
NZ_JABBPH010000001.1	1349115	1349964	WP_020970268.1	HG717_RS06640	Bax inhibitor-1/YccA family protein	WP_020970268.1
NZ_JABBPH010000001.1	1350084	1350840	WP_182260918.1	HG717_RS06645	enoyl-CoA hydratase/isomerase family protein	N/A
NZ_JABBPH010000001.1	1350906	1352124	WP_019744600.1	HG717_RS06650	acetyl-CoA C-acetyltransferase	WP_019744600.1
NZ_JABBPH010000001.1	1352245	1353217	WP_046378939.1	HG717_RS06655	SGNH/GDSL hydrolase family protein	WP_046378939.1
NZ_JABBPH010000001.1	1353288	1354674	WP_003943292.1	HG717_RS06660	cystathionine beta-synthase	WP_003943292.1
NZ_JABBPH010000001.1	1354718	1355891	WP_003943272.1	HG717_RS06665	cystathionine gamma-synthase	WP_003943272.1
NZ_JABBPH010000001.1	1356026	1357190	WP_238077114.1	HG717_RS06670	threonine ammonia-lyase	WP_238077114.1
NZ_JABBPH010000001.1	1357196	1357991	WP_060939517.1	HG717_RS06675	FAD:protein FMN transferase	WP_060939517.1
NZ_JABBPH010000001.1	1357987	1358233	WP_153211881.1	HG717_RS06680	hypothetical protein	N/A
NZ_JABBPH010000001.1	1358438	1359539	WP_051636488.1	HG717_RS06685	bifunctional lysozyme/C40 family peptidase	WP_051636488.1
NZ_JABBPH010000001.1	1359625	1360120	WP_007726385.1	HG717_RS06690	transcription elongation factor GreA	WP_007726385.1
NZ_JABBPH010000001.1	1360347	1360773	WP_020970262.1	HG717_RS06695	DUF4307 domain-containing protein	WP_020970262.1
NZ_JABBPH010000001.1	1361076	1361955	WP_020908526.1	HG717_RS06700	mycothiol conjugate amidase Mca	WP_020908526.1
NZ_JABBPH010000001.1	1361951	1362266	WP_007726381.1	HG717_RS06705	hypothetical protein	WP_007726381.1
NZ_JABBPH010000001.1	1362285	1364313	WP_182260917.1	HG717_RS06710	thioredoxin domain-containing protein	WP_182260917.1
NZ_JABBPH010000001.1	1364279	1364948	WP_182260916.1	HG717_RS06715	hemolysin III family protein	WP_182260916.1
NZ_JABBPH010000001.1	1365120	1365888	WP_003945211.1	HG717_RS06720	isoprenyl transferase	WP_003945211.1
NZ_JABBPH010000001.1	1365894	1366827	WP_003945270.1	HG717_RS06725	type I pantothenate kinase	WP_003945270.1
NZ_JABBPH010000001.1	1366999	1368196	WP_020970259.1	HG717_RS06730	hypothetical protein	WP_020970259.1
NZ_JABBPH010000001.1	1368272	1369580	WP_003945195.1	HG717_RS06735	serine hydroxymethyltransferase	WP_003945195.1
NZ_JABBPH010000001.1	1369732	1371166	WP_222671255.1	HG717_RS06740	amidase	WP_222671255.1
NZ_JABBPH010000001.1	1371192	1371909	WP_182260914.1	HG717_RS06745	LuxR family transcriptional regulator	WP_182260914.1
NZ_JABBPH010000001.1	1372184	1373552	WP_182260913.1	HG717_RS06750	PhoH family protein	WP_182260913.1
NZ_JABBPH010000001.1	1373612	1374017	WP_019744588.1	HG717_RS06755	carboxymuconolactone decarboxylase family protein	WP_019744588.1
NZ_JABBPH010000001.1	1374047	1374473	WP_019744587.1	HG717_RS06760	limonene-1%2C2-epoxide hydrolase family protein	WP_019744587.1
NZ_JABBPH010000001.1	1374490	1376104	WP_182260912.1	HG717_RS06765	serine hydrolase	WP_182260912.1
NZ_JABBPH010000001.1	1376201	1377773	WP_020970254.1	HG717_RS06770	MFS transporter	N/A
NZ_JABBPH010000001.1	1377870	1378437	WP_003945239.1	HG717_RS06775	TetR/AcrR family transcriptional regulator	WP_003945239.1
NZ_JABBPH010000001.1	1378777	1379233	WP_182260911.1	HG717_RS06780	nitroreductase family deazaflavin-dependent oxidoreductase	N/A
NZ_JABBPH010000001.1	1379292	1380012	WP_020908517.1	HG717_RS06785	NADPH-dependent F420 reductase	WP_020908517.1
NZ_JABBPH010000001.1	1380061	1381465	WP_019744582.1	HG717_RS06790	class II fumarate hydratase	WP_019744582.1
NZ_JABBPH010000001.1	1381566	1382601	WP_019744581.1	HG717_RS06795	class II fructose-bisphosphatase	WP_019744581.1
NZ_JABBPH010000001.1	1382781	1383351	WP_003945206.1	HG717_RS06800	DUF4245 domain-containing protein	WP_003945206.1
NZ_JABBPH010000001.1	1383372	1383597	WP_019744579.1	HG717_RS06805	exodeoxyribonuclease VII small subunit	WP_019744579.1
NZ_JABBPH010000001.1	1383593	1384859	WP_003945258.1	HG717_RS06810	exodeoxyribonuclease VII large subunit	WP_003945258.1
NZ_JABBPH010000001.1	1384855	1385455	WP_113683167.1	HG717_RS06815	lipid droplet-associated protein	WP_113683167.1
NZ_JABBPH010000001.1	1385608	1386622	WP_003945273.1	HG717_RS06820	4-hydroxy-3-methylbut-2-enyl diphosphate reductase	WP_003945273.1
NZ_JABBPH010000001.1	1386689	1387646	WP_182260910.1	HG717_RS06825	DUF6542 domain-containing protein	WP_182260910.1
NZ_JABBPH010000001.1	1387863	1389039	WP_182260909.1	HG717_RS06830	exonuclease SbcCD subunit D	WP_182260909.1
NZ_JABBPH010000001.1	1389035	1392014	WP_020908512.1	HG717_RS06835	AAA family ATPase	WP_020908512.1
NZ_JABBPH010000001.1	1392014	1393208	WP_003945249.1	HG717_RS06840	AI-2E family transporter	WP_003945249.1
NZ_JABBPH010000001.1	1393360	1393765	WP_019744573.1	HG717_RS06845	hypothetical protein	WP_019744573.1
NZ_JABBPH010000001.1	1393771	1393972	WP_019744572.1	HG717_RS06850	YbdD/YjiX family protein	N/A
NZ_JABBPH010000001.1	1393974	1396257	WP_019744571.1	HG717_RS06855	carbon starvation CstA family protein	WP_019744571.1
NZ_JABBPH010000001.1	1396368	1397946	WP_182261052.1	HG717_RS06860	FMN-binding glutamate synthase family protein	WP_182261052.1
NZ_JABBPH010000001.1	1398035	1398539	WP_020908510.1	HG717_RS06865	CD225/dispanin family protein	WP_020908510.1
NZ_JABBPH010000001.1	1398609	1399689	WP_019744568.1	HG717_RS06870	redox-regulated ATPase YchF	WP_019744568.1
NZ_JABBPH010000001.1	1399745	1401644	WP_182260908.1	HG717_RS06875	class I SAM-dependent DNA methyltransferase	WP_182260908.1
NZ_JABBPH010000001.1	1401604	1402810	WP_222671256.1	HG717_RS06880	restriction endonuclease subunit S	WP_222671256.1
NZ_JABBPH010000001.1	1402810	1403236	WP_220463450.1	HG717_RS06885	hypothetical protein	N/A
NZ_JABBPH010000001.1	1403498	1404509	WP_182260906.1	HG717_RS06895	YfbU family protein	WP_182260906.1
NZ_JABBPH010000001.1	1404834	1405020	WP_220463449.1	HG717_RS06900	hypothetical protein	N/A
NZ_JABBPH010000001.1	1405060	1405441	WP_220463448.1	HG717_RS06905	hypothetical protein	N/A
NZ_JABBPH010000001.1	1405569	1405950	WP_182260905.1	HG717_RS06910	TIR domain-containing protein	WP_182260905.1
NZ_JABBPH010000001.1	1405946	1406420	WP_259348993.1	HG717_RS06915	hypothetical protein	WP_259348993.1
NZ_JABBPH010000001.1	1406416	1406707	WP_182260904.1	HG717_RS06920	hypothetical protein	WP_182260904.1
NZ_JABBPH010000001.1	1407055	1408024	WP_182260903.1	HG717_RS06925	pseudouridine synthase	WP_182260903.1
NZ_JABBPH010000001.1	1408585	1409650	WP_259348991.1	HG717_RS06935	glycerophosphodiester phosphodiesterase family protein	WP_259348991.1
NZ_JABBPH010000001.1	1409745	1410603	WP_222671257.1	HG717_RS06940	PE-PPE domain-containing protein	WP_222671257.1
NZ_JABBPH010000001.1	1411715	1412102	WP_019744552.1	HG717_RS06950	phage holin family protein	N/A
NZ_JABBPH010000001.1	1412098	1412464	WP_182260901.1	HG717_RS06955	VOC family protein	WP_182260901.1
NZ_JABBPH010000001.1	1412539	1413034	WP_042952474.1	HG717_RS06960	SRPBCC family protein	WP_042952474.1
NZ_JABBPH010000001.1	1413066	1414395	WP_182260900.1	HG717_RS06965	WS/DGAT domain-containing protein	WP_182260900.1
NZ_JABBPH010000001.1	1414415	1414979	WP_047270329.1	HG717_RS06970	mismatch-specific DNA-glycosylase	WP_047270329.1
NZ_JABBPH010000001.1	1415032	1415383	WP_222671258.1	HG717_RS06975	hypothetical protein	WP_222671258.1
NZ_JABBPH010000001.1	1415443	1417141	WP_182261050.1	HG717_RS06980	fumarate hydratase	WP_182261050.1
NZ_JABBPH010000001.1	1417255	1418278	WP_182260899.1	HG717_RS06985	winged helix DNA-binding domain-containing protein	N/A
NZ_JABBPH010000001.1	1418549	1418675	WP_257898927.1	HG717_RS38170	hypothetical protein	N/A
NZ_JABBPH010000001.1	1419005	1420010	WP_182260898.1	HG717_RS06990	alpha/beta hydrolase family protein	WP_182260898.1
NZ_JABBPH010000001.1	1420006	1420993	WP_020908496.1	HG717_RS06995	alpha/beta hydrolase family protein	WP_020908496.1
NZ_JABBPH010000001.1	1422044	1424531	WP_052416963.1	HG717_RS07005	site-specific integrase	N/A
NZ_JABBPH010000001.1	1424527	1425790	WP_222671259.1	HG717_RS07010	site-specific integrase	WP_222671259.1
NZ_JABBPH010000001.1	1425683	1426205	WP_222671260.1	HG717_RS07015	transposase	WP_222671260.1
NZ_JABBPH010000001.1	1426425	1426905	WP_007726307.1	HG717_RS07020	VOC family protein	N/A
NZ_JABBPH010000001.1	1427015	1427978	WP_259348990.1	HG717_RS07025	iron-siderophore ABC transporter substrate-binding protein	WP_259348990.1
NZ_JABBPH010000001.1	1428146	1428845	WP_020908494.1	HG717_RS07030	CPBP family intramembrane glutamic endopeptidase	N/A
NZ_JABBPH010000001.1	1428914	1430315	WP_182260896.1	HG717_RS07035	amidohydrolase family protein	WP_182260896.1
NZ_JABBPH010000001.1	1430316	1431258	WP_020970233.1	HG717_RS07040	antibiotic biosynthesis monooxygenase	N/A
NZ_JABBPH010000001.1	1431245	1431476	WP_182260895.1	HG717_RS07045	hypothetical protein	WP_182260895.1
NZ_JABBPH010000001.1	1432371	1433154	WP_020908491.1	HG717_RS07050	DUF1906 domain-containing protein	WP_020908491.1
NZ_JABBPH010000001.1	1433140	1433641	WP_007726289.1	HG717_RS07055	nuclear transport factor 2 family protein	N/A
NZ_JABBPH010000001.1	1433876	1435322	WP_060939502.1	HG717_RS07060	MFS transporter	N/A
NZ_JABBPH010000001.1	1435408	1435867	WP_078377383.1	HG717_RS07065	MarR family winged helix-turn-helix transcriptional regulator	WP_078377383.1
NZ_JABBPH010000001.1	1435857	1436259	WP_223257892.1	HG717_RS38175	hypothetical protein	WP_223257892.1
NZ_JABBPH010000001.1	1436337	1437081	WP_029255827.1	HG717_RS07070	hypothetical protein	WP_029255827.1
NZ_JABBPH010000001.1	1437352	1437655	WP_029255826.1	HG717_RS07075	4a-hydroxytetrahydrobiopterin dehydratase	WP_029255826.1
NZ_JABBPH010000001.1	1437671	1438097	WP_024487314.1	HG717_RS07080	(deoxy)nucleoside triphosphate pyrophosphohydrolase	WP_024487314.1
NZ_JABBPH010000001.1	1438074	1438251	WP_019744526.1	HG717_RS07085	hypothetical protein	N/A
NZ_JABBPH010000001.1	1438575	1440483	WP_019744525.1	HG717_RS07090	translational GTPase TypA	WP_019744525.1
NZ_JABBPH010000001.1	1440634	1442419	WP_182260894.1	HG717_RS07095	ABC transporter family substrate-binding protein	WP_182260894.1
NZ_JABBPH010000001.1	1442415	1443300	WP_182260893.1	HG717_RS07100	N-acetyl-1-D-myo-inositol-2-amino-2-deoxy-alpha-D-glucopyranoside deacetylase	WP_182260893.1
NZ_JABBPH010000001.1	1443407	1443566	WP_019744522.1	HG717_RS07105	hypothetical protein	N/A
NZ_JABBPH010000001.1	1443658	1444075	WP_070795987.1	HG717_RS07110	hypothetical protein	N/A
NZ_JABBPH010000001.1	1444126	1444972	WP_020970223.1	HG717_RS07115	uroporphyrinogen-III synthase	WP_020970223.1
NZ_JABBPH010000001.1	1444931	1446503	WP_259348989.1	HG717_RS07120	PH domain-containing protein	WP_259348989.1
NZ_JABBPH010000001.1	1446499	1447003	WP_020970221.1	HG717_RS07125	PH domain-containing protein	WP_020970221.1
NZ_JABBPH010000001.1	1447085	1447274	WP_003945217.1	HG717_RS07130	hypothetical protein	WP_003945217.1
NZ_JABBPH010000001.1	1447392	1449951	WP_046378911.1	HG717_RS07135	bifunctional FO biosynthesis protein CofGH	WP_046378911.1
NZ_JABBPH010000001.1	1449950	1450709	WP_020908480.1	HG717_RS07140	hypothetical protein	WP_020908480.1
NZ_JABBPH010000001.1	1450855	1451179	WP_003945248.1	HG717_RS07145	ferredoxin	WP_003945248.1
NZ_JABBPH010000001.1	1451184	1452288	WP_182260892.1	HG717_RS07150	succinyldiaminopimelate transaminase	WP_182260892.1
NZ_JABBPH010000001.1	1452352	1453033	WP_182260891.1	HG717_RS07155	rhomboid family intramembrane serine protease	N/A
NZ_JABBPH010000001.1	1453045	1454458	WP_182261048.1	HG717_RS07160	acyl-CoA synthetase	WP_182261048.1
NZ_JABBPH010000001.1	1454671	1456273	WP_031333674.1	HG717_RS07165	substrate-binding and VWA domain-containing protein	WP_031333674.1
NZ_JABBPH010000001.1	1456288	1457509	WP_259348988.1	HG717_RS07170	HNH endonuclease signature motif containing protein	N/A
NZ_JABBPH010000001.1	1457720	1458710	WP_222671261.1	HG717_RS07175	ABC transporter ATP-binding protein	WP_222671261.1
NZ_JABBPH010000001.1	1458709	1459468	WP_021345003.1	HG717_RS07180	ABC transporter permease	WP_021345003.1
NZ_JABBPH010000001.1	1459477	1460860	WP_020908472.1	HG717_RS07185	amino acid permease	WP_020908472.1
NZ_JABBPH010000001.1	1460859	1461813	WP_222671262.1	HG717_RS07190	2%2C3%2C4%2C5-tetrahydropyridine-2%2C6-dicarboxylate N-succinyltransferase	WP_222671262.1
NZ_JABBPH010000001.1	1461862	1462933	WP_021332795.1	HG717_RS07195	succinyl-diaminopimelate desuccinylase	WP_021332795.1
NZ_JABBPH010000001.1	1462949	1463753	WP_003945176.1	HG717_RS07200	TIGR00730 family Rossman fold protein	WP_003945176.1
NZ_JABBPH010000001.1	1463746	1464304	WP_182262097.1	HG717_RS07205	TIGR00730 family Rossman fold protein	WP_182262097.1
NZ_JABBPH010000001.1	1464416	1466189	WP_019749365.1	HG717_RS07210	long-chain-acyl-CoA synthetase	WP_019749365.1
NZ_JABBPH010000001.1	1466219	1467119	WP_069146321.1	HG717_RS07215	dihydropteroate synthase	WP_069146321.1
NZ_JABBPH010000001.1	1467115	1468057	WP_019749363.1	HG717_RS07220	glucosyl-3-phosphoglycerate synthase	WP_019749363.1
NZ_JABBPH010000001.1	1468089	1468467	WP_020908467.1	HG717_RS07225	DivIVA domain-containing protein	WP_020908467.1
NZ_JABBPH010000001.1	1468466	1469036	WP_019749361.1	HG717_RS07230	DNA-3-methyladenine glycosylase I	WP_019749361.1
NZ_JABBPH010000001.1	1469187	1469355	WP_003945169.1	HG717_RS07235	DUF3117 domain-containing protein	WP_003945169.1
NZ_JABBPH010000001.1	1469470	1470310	WP_020970207.1	HG717_RS07240	putative RNA methyltransferase	WP_020970207.1
NZ_JABBPH010000001.1	1470316	1471489	WP_070386685.1	HG717_RS07245	glycogen synthase	WP_070386685.1
NZ_JABBPH010000001.1	1471621	1472836	WP_003945185.1	HG717_RS07250	glucose-1-phosphate adenylyltransferase	WP_003945185.1
NZ_JABBPH010000001.1	1472832	1473468	WP_007736091.1	HG717_RS07255	O-methyltransferase	WP_007736091.1
NZ_JABBPH010000001.1	1473798	1474395	WP_029255812.1	HG717_RS07260	RNA polymerase sigma factor SigE	N/A
NZ_JABBPH010000001.1	1474447	1474807	WP_020970204.1	HG717_RS07265	hypothetical protein	N/A
NZ_JABBPH010000001.1	1474906	1476385	WP_047889716.1	HG717_RS07270	S1C family serine protease	WP_047889716.1
NZ_JABBPH010000001.1	1476459	1476852	WP_003945177.1	HG717_RS07275	Sec-independent protein translocase protein TatB	WP_003945177.1
NZ_JABBPH010000001.1	1476915	1478052	WP_003945178.1	HG717_RS07280	Mrp/NBP35 family ATP-binding protein	WP_003945178.1
NZ_JABBPH010000001.1	1478076	1478940	WP_003945171.1	HG717_RS07285	lytic transglycosylase domain-containing protein	WP_003945171.1
NZ_JABBPH010000001.1	1479085	1480501	WP_182262096.1	HG717_RS07290	lytic transglycosylase domain-containing protein	WP_182262096.1
NZ_JABBPH010000001.1	1480631	1481174	WP_003945067.1	HG717_RS07295	DUF1003 domain-containing protein	WP_003945067.1
NZ_JABBPH010000001.1	1481170	1482457	WP_019749352.1	HG717_RS07300	magnesium transporter MgtE N-terminal domain-containing protein	WP_019749352.1
NZ_JABBPH010000001.1	1482529	1483492	WP_020908461.1	HG717_RS07305	CoA ester lyase	WP_020908461.1
NZ_JABBPH010000001.1	1483598	1484093	WP_003945065.1	HG717_RS07310	general stress protein	WP_003945065.1
NZ_JABBPH010000001.1	1484319	1485657	WP_029538448.1	HG717_RS07315	ABC transporter substrate-binding protein	WP_029538448.1
NZ_JABBPH010000001.1	1485737	1486619	WP_044480569.1	HG717_RS07320	carbohydrate ABC transporter permease	WP_044480569.1
NZ_JABBPH010000001.1	1486620	1487451	WP_019749348.1	HG717_RS07325	carbohydrate ABC transporter permease	WP_019749348.1
NZ_JABBPH010000001.1	1487455	1488625	WP_020908458.1	HG717_RS07330	ABC transporter ATP-binding protein	WP_020908458.1
NZ_JABBPH010000001.1	1488628	1488865	WP_007736112.1	HG717_RS07335	hypothetical protein	N/A
NZ_JABBPH010000001.1	1488991	1490257	WP_182262095.1	HG717_RS07340	sensor histidine kinase	WP_182262095.1
NZ_JABBPH010000001.1	1490267	1491374	WP_182262094.1	HG717_RS07345	winged helix DNA-binding domain-containing protein	WP_182262094.1
NZ_JABBPH010000001.1	1491366	1492230	WP_003945080.1	HG717_RS07350	hypothetical protein	WP_003945080.1
NZ_JABBPH010000001.1	1492219	1492918	WP_182262101.1	HG717_RS07355	metallophosphoesterase	N/A
NZ_JABBPH010000001.1	1492989	1493574	WP_019749342.1	HG717_RS07360	suppressor of fused domain protein	WP_019749342.1
NZ_JABBPH010000001.1	1493599	1494046	WP_007736117.1	HG717_RS07365	SRPBCC family protein	N/A
NZ_JABBPH010000001.1	1494179	1495250	WP_019749341.1	HG717_RS07370	magnesium and cobalt transport protein CorA	WP_019749341.1
NZ_JABBPH010000001.1	1495408	1496263	WP_019749340.1	HG717_RS07375	PHP domain-containing protein	WP_019749340.1
NZ_JABBPH010000001.1	1496259	1496874	WP_164490628.1	HG717_RS07380	MarC family protein	N/A
NZ_JABBPH010000001.1	1496877	1497252	WP_020908450.1	HG717_RS07385	hypothetical protein	N/A
NZ_JABBPH010000001.1	1497685	1498879	WP_003945072.1	HG717_RS07390	NADP-dependent malic enzyme	WP_003945072.1
NZ_JABBPH010000001.1	1498949	1499639	WP_003945081.1	HG717_RS07395	ABC transporter permease	WP_003945081.1
NZ_JABBPH010000001.1	1499635	1500319	WP_019749338.1	HG717_RS07400	ABC transporter permease	N/A
NZ_JABBPH010000001.1	1500323	1501469	WP_182262093.1	HG717_RS07405	ABC transporter ATP-binding protein	WP_182262093.1
NZ_JABBPH010000001.1	1501473	1502412	WP_019749336.1	HG717_RS07410	ABC transporter substrate-binding protein	WP_019749336.1
NZ_JABBPH010000001.1	1502615	1503500	WP_182262092.1	HG717_RS07415	ABC transporter substrate-binding protein	WP_182262092.1
NZ_JABBPH010000001.1	1503493	1504435	WP_020970192.1	HG717_RS07420	alpha/beta hydrolase fold domain-containing protein	WP_020970192.1
NZ_JABBPH010000001.1	1504498	1505329	WP_019749333.1	HG717_RS07425	SDR family oxidoreductase	WP_019749333.1
NZ_JABBPH010000001.1	1505325	1506900	WP_172933092.1	HG717_RS07430	NAD(P)/FAD-dependent oxidoreductase	WP_172933092.1
NZ_JABBPH010000001.1	1506971	1507601	WP_007736130.1	HG717_RS07435	TetR/AcrR family transcriptional regulator	WP_007736130.1
NZ_JABBPH010000001.1	1507700	1511462	WP_021344987.1	HG717_RS07440	multifunctional oxoglutarate decarboxylase/oxoglutarate dehydrogenase thiamine pyrophosphate-binding subunit/dihydrolipoyllysine-residue succinyltransferase subunit	WP_021344987.1
NZ_JABBPH010000001.1	1511637	1515447	WP_182262090.1	HG717_RS07445	ABC transporter ATP-binding protein	WP_182262090.1
NZ_JABBPH010000001.1	1515483	1516257	WP_019749328.1	HG717_RS07450	ABC transporter permease	WP_019749328.1
NZ_JABBPH010000001.1	1516253	1517255	WP_182262100.1	HG717_RS07455	ABC transporter ATP-binding protein	WP_182262100.1
NZ_JABBPH010000001.1	1517323	1518073	WP_029538444.1	HG717_RS07460	hypothetical protein	WP_029538444.1
NZ_JABBPH010000001.1	1518227	1518638	WP_019749325.1	HG717_RS07465	VOC family protein	WP_019749325.1
NZ_JABBPH010000001.1	1518648	1519683	WP_020970189.1	HG717_RS07470	glutathione S-transferase family protein	WP_020970189.1
NZ_JABBPH010000001.1	1519718	1520408	WP_182262089.1	HG717_RS07475	GNAT family N-acetyltransferase	WP_182262089.1
NZ_JABBPH010000001.1	1520552	1521176	WP_019749322.1	HG717_RS07480	PadR family transcriptional regulator	WP_019749322.1
NZ_JABBPH010000001.1	1521178	1522663	WP_019749321.1	HG717_RS07485	DHA2 family efflux MFS transporter permease subunit	WP_019749321.1
NZ_JABBPH010000001.1	1522622	1524023	WP_182262088.1	HG717_RS07490	FAD-binding oxidoreductase	WP_182262088.1
NZ_JABBPH010000001.1	1524021	1524822	WP_182262087.1	HG717_RS07495	enoyl-CoA hydratase/isomerase family protein	WP_182262087.1
NZ_JABBPH010000001.1	1524915	1526109	WP_182262086.1	HG717_RS07500	class I adenylate-forming enzyme family protein	WP_182262086.1
NZ_JABBPH010000001.1	1526144	1526906	WP_019749317.1	HG717_RS07505	crotonase/enoyl-CoA hydratase family protein	WP_019749317.1
NZ_JABBPH010000001.1	1526913	1527879	WP_019749316.1	HG717_RS07510	adenosine deaminase	WP_019749316.1
NZ_JABBPH010000001.1	1527882	1529196	WP_019749315.1	HG717_RS07515	D-arabinono-1%2C4-lactone oxidase	WP_019749315.1
NZ_JABBPH010000001.1	1529274	1529922	WP_020908434.1	HG717_RS07520	TetR/AcrR family transcriptional regulator	WP_020908434.1
NZ_JABBPH010000001.1	1529992	1531168	WP_097387141.1	HG717_RS07525	amino acid deaminase/aldolase	WP_097387141.1
NZ_JABBPH010000001.1	1531248	1534692	WP_182262085.1	HG717_RS07530	bifunctional RecB family nuclease/DEAD/DEAH box helicase	WP_182262085.1
NZ_JABBPH010000001.1	1534775	1535417	WP_021344970.1	HG717_RS07535	alpha/beta hydrolase	WP_021344970.1
NZ_JABBPH010000001.1	1535422	1536040	WP_020908430.1	HG717_RS07540	cysteine hydrolase family protein	WP_020908430.1
NZ_JABBPH010000001.1	1536132	1536834	WP_021334305.1	HG717_RS07545	FadR/GntR family transcriptional regulator	WP_021334305.1
NZ_JABBPH010000001.1	1536830	1538201	WP_182262084.1	HG717_RS07550	FAD-binding oxidoreductase	WP_182262084.1
NZ_JABBPH010000001.1	1538288	1539275	WP_041816081.1	HG717_RS07555	NAD-dependent epimerase/dehydratase family protein	WP_041816081.1
NZ_JABBPH010000001.1	1539331	1541119	WP_019749307.1	HG717_RS07560	long-chain fatty acid--CoA ligase	WP_019749307.1
NZ_JABBPH010000001.1	1541258	1541957	WP_019749306.1	HG717_RS07565	hypothetical protein	WP_019749306.1
NZ_JABBPH010000001.1	1542083	1542710	WP_024487772.1	HG717_RS07570	phosphoribosyltransferase	N/A
NZ_JABBPH010000001.1	1542765	1543593	WP_182262083.1	HG717_RS07575	carbon-nitrogen hydrolase family protein	WP_182262083.1
NZ_JABBPH010000001.1	1543695	1545471	WP_003945121.1	HG717_RS07580	DEAD/DEAH box helicase	WP_003945121.1
NZ_JABBPH010000001.1	1545572	1547471	WP_113683127.1	HG717_RS07585	ABC transporter ATP-binding protein	WP_113683127.1
NZ_JABBPH010000001.1	1547563	1548154	WP_019749302.1	HG717_RS07590	hypothetical protein	WP_019749302.1
NZ_JABBPH010000001.1	1548210	1548621	WP_021344960.1	HG717_RS07595	YchJ family protein	WP_021344960.1
NZ_JABBPH010000001.1	1548643	1550206	WP_019749300.1	HG717_RS07600	long-chain-fatty-acid--CoA ligase	WP_019749300.1
NZ_JABBPH010000001.1	1550466	1551240	WP_092763254.1	HG717_RS07605	ABC transporter ATP-binding protein	WP_092763254.1
NZ_JABBPH010000001.1	1551244	1553779	WP_031333659.1	HG717_RS07610	ABC transporter permease	WP_031333659.1
NZ_JABBPH010000001.1	1553846	1554293	WP_020970172.1	HG717_RS07615	hypothetical protein	WP_020970172.1
NZ_JABBPH010000001.1	1554400	1555576	WP_007736177.1	HG717_RS07620	acyl-CoA dehydrogenase family protein	WP_007736177.1
NZ_JABBPH010000001.1	1555584	1556715	WP_222671263.1	HG717_RS07625	acyl-CoA dehydrogenase family protein	WP_222671263.1
NZ_JABBPH010000001.1	1556773	1558120	WP_080910921.1	HG717_RS07630	DUF5691 domain-containing protein	WP_080910921.1
NZ_JABBPH010000001.1	1558224	1559454	WP_047888028.1	HG717_RS07635	hypothetical protein	WP_047888028.1
NZ_JABBPH010000001.1	1559590	1560361	WP_019749294.1	HG717_RS07640	hypothetical protein	N/A
NZ_JABBPH010000001.1	1560363	1561311	WP_007732210.1	HG717_RS07645	aldo/keto reductase	WP_007732210.1
NZ_JABBPH010000001.1	1561494	1561920	WP_029255779.1	HG717_RS07650	hypothetical protein	N/A
NZ_JABBPH010000001.1	1561931	1566023	WP_261779143.1	HG717_RS07655	cation-translocating P-type ATPase	N/A
NZ_JABBPH010000001.1	1566034	1566316	WP_020970168.1	HG717_RS07660	hypothetical protein	N/A
NZ_JABBPH010000001.1	1566385	1571869	WP_182262099.1	HG717_RS07665	carboxyl transferase domain-containing protein	WP_182262099.1
NZ_JABBPH010000001.1	1572377	1573148	WP_019749288.1	HG717_RS07670	HD domain-containing protein	WP_019749288.1
NZ_JABBPH010000001.1	1573364	1574096	WP_084325852.1	HG717_RS07675	GNAT family N-acetyltransferase	N/A
NZ_JABBPH010000001.1	1574149	1575124	WP_205906472.1	HG717_RS07680	sigma-70 family RNA polymerase sigma factor	WP_205906472.1
NZ_JABBPH010000001.1	1575196	1575607	WP_003945103.1	HG717_RS07685	VOC family protein	WP_003945103.1
NZ_JABBPH010000001.1	1582010	1583330	WP_261779144.1	HG717_RS07705	plasmid pRiA4b ORF-3 family protein	WP_261779144.1
NZ_JABBPH010000001.1	1583412	1583988	WP_222671264.1	HG717_RS07710	TerD family protein	WP_222671264.1
NZ_JABBPH010000001.1	1584101	1587284	WP_182262210.1	HG717_RS07715	DEAD/DEAH box helicase	WP_182262210.1
NZ_JABBPH010000001.1	1587396	1588515	WP_019749282.1	HG717_RS07720	alpha/beta hydrolase family protein	WP_019749282.1
NZ_JABBPH010000001.1	1588607	1589981	WP_042952395.1	HG717_RS07725	dicarboxylate/amino acid:cation symporter	WP_042952395.1
NZ_JABBPH010000001.1	1590320	1591226	WP_097387149.1	HG717_RS07730	phosphodiesterase	WP_097387149.1
NZ_JABBPH010000001.1	1591400	1592747	WP_182262211.1	HG717_RS07735	LLM class flavin-dependent oxidoreductase	N/A
NZ_JABBPH010000001.1	1592767	1594135	WP_182262212.1	HG717_RS07740	NtaA/DmoA family FMN-dependent monooxygenase	N/A
NZ_JABBPH010000001.1	1594186	1595680	WP_020970156.1	HG717_RS07745	stealth family protein	N/A
NZ_JABBPH010000001.1	1595960	1596194	WP_080910610.1	HG717_RS07750	hypothetical protein	N/A
NZ_JABBPH010000001.1	1596197	1596746	WP_259349266.1	HG717_RS07755	nuclear transport factor 2 family protein	WP_259349266.1
NZ_JABBPH010000001.1	1596857	1597832	WP_153212424.1	HG717_RS07760	TauD/TfdA family dioxygenase	WP_153212424.1
NZ_JABBPH010000001.1	1598390	1598675	WP_231915212.1	HG717_RS38180	hypothetical protein	N/A
NZ_JABBPH010000001.1	1598706	1600500	WP_065351173.1	HG717_RS07770	alanine racemase	WP_065351173.1
NZ_JABBPH010000001.1	1600659	1602105	WP_182262213.1	HG717_RS07775	amino acid permease	WP_182262213.1
NZ_JABBPH010000001.1	1602101	1603022	WP_182262214.1	HG717_RS07780	universal stress protein	WP_182262214.1
NZ_JABBPH010000001.1	1603064	1604066	WP_019749272.1	HG717_RS07785	MBL fold metallo-hydrolase	WP_019749272.1
NZ_JABBPH010000001.1	1604363	1605464	WP_029538420.1	HG717_RS07790	LLM class flavin-dependent oxidoreductase	WP_029538420.1
NZ_JABBPH010000001.1	1605573	1607697	WP_261779145.1	HG717_RS07795	hypothetical protein	N/A
NZ_JABBPH010000001.1	1607689	1609207	WP_182262216.1	HG717_RS07800	ATP-binding protein	N/A
NZ_JABBPH010000001.1	1609203	1612128	WP_019749268.1	HG717_RS07805	Z1 domain-containing protein	N/A
NZ_JABBPH010000001.1	1612161	1613016	WP_003940667.1	HG717_RS07810	ParA family protein	WP_003940667.1
NZ_JABBPH010000001.1	1613012	1613504	WP_029255760.1	HG717_RS07815	hypothetical protein	N/A
NZ_JABBPH010000001.1	1614089	1614674	WP_259349267.1	HG717_RS07820	HNH endonuclease	N/A
NZ_JABBPH010000001.1	1614719	1615310	WP_019749265.1	HG717_RS07825	hypothetical protein	WP_019749265.1
NZ_JABBPH010000001.1	1615691	1616948	WP_019749264.1	HG717_RS07830	plasmid pRiA4b ORF-3 family protein	WP_019749264.1
NZ_JABBPH010000001.1	1617336	1618989	WP_182262229.1	HG717_RS07835	sodium:solute symporter family protein	N/A
NZ_JABBPH010000001.1	1619016	1619148	WP_003941363.1	HG717_RS07840	putative transporter small subunit	N/A
NZ_JABBPH010000001.1	1619321	1620329	WP_222671266.1	HG717_RS07845	IS481 family transposase	N/A
NZ_JABBPH010000001.1	1620368	1620812	WP_020970117.1	HG717_RS07850	MarR family winged helix-turn-helix transcriptional regulator	N/A
NZ_JABBPH010000001.1	1620808	1622602	WP_019749261.1	HG717_RS07855	long-chain fatty acid--CoA ligase	WP_019749261.1
NZ_JABBPH010000001.1	1622598	1622979	WP_003941392.1	HG717_RS07860	helix-turn-helix domain-containing protein	WP_003941392.1
NZ_JABBPH010000001.1	1623202	1623448	WP_020908376.1	HG717_RS07865	hypothetical protein	N/A
NZ_JABBPH010000001.1	1623572	1625162	WP_182262218.1	HG717_RS07870	FAD-dependent oxidoreductase	N/A
NZ_JABBPH010000001.1	1625158	1625482	WP_007726052.1	HG717_RS07875	ferredoxin family protein	N/A
NZ_JABBPH010000001.1	1625471	1626527	WP_003941279.1	HG717_RS07880	2%2C3-butanediol dehydrogenase	WP_003941279.1
NZ_JABBPH010000001.1	1626708	1627200	WP_167548980.1	HG717_RS07885	DUF3558 domain-containing protein	N/A
NZ_JABBPH010000001.1	1627226	1627556	WP_020970112.1	HG717_RS07890	hypothetical protein	N/A
NZ_JABBPH010000001.1	1627557	1627911	WP_020970111.1	HG717_RS07895	UBP-type zinc finger domain-containing protein	WP_020970111.1
NZ_JABBPH010000001.1	1627981	1629418	WP_003941311.1	HG717_RS07900	ATP-binding protein	WP_003941311.1
NZ_JABBPH010000001.1	1629427	1631104	WP_019749255.1	HG717_RS07905	FAD-dependent oxidoreductase	WP_019749255.1
NZ_JABBPH010000001.1	1631326	1631812	WP_259349270.1	HG717_RS07910	DUF3558 domain-containing protein	WP_259349270.1
NZ_JABBPH010000001.1	1631911	1632226	WP_238077037.1	HG717_RS07915	hypothetical protein	N/A
NZ_JABBPH010000001.1	1632222	1632750	WP_259349268.1	HG717_RS07920	DUF3558 domain-containing protein	N/A
NZ_JABBPH010000001.1	1632910	1633117	WP_232329881.1	HG717_RS07925	hypothetical protein	N/A
NZ_JABBPH010000001.1	1633173	1633635	WP_003941401.1	HG717_RS07930	6%2C7-dimethyl-8-ribityllumazine synthase	WP_003941401.1
NZ_JABBPH010000001.1	1633681	1634194	WP_003941343.1	HG717_RS07935	Lrp/AsnC family transcriptional regulator	WP_003941343.1
NZ_JABBPH010000001.1	1634413	1635529	WP_060938982.1	HG717_RS07940	Glu/Leu/Phe/Val dehydrogenase	WP_060938982.1
NZ_JABBPH010000001.1	1635658	1636777	WP_222671267.1	HG717_RS07945	class I SAM-dependent methyltransferase	WP_222671267.1
NZ_JABBPH010000001.1	1636890	1638258	WP_182262221.1	HG717_RS07950	acetamidase/formamidase family protein	WP_182262221.1
NZ_JABBPH010000001.1	1638278	1639625	WP_042923120.1	HG717_RS07955	hypothetical protein	WP_042923120.1
NZ_JABBPH010000001.1	1639837	1640320	WP_020970103.1	HG717_RS07960	hypothetical protein	WP_020970103.1
NZ_JABBPH010000001.1	1640485	1641043	WP_020970102.1	HG717_RS07965	LysM peptidoglycan-binding domain-containing protein	WP_020970102.1
NZ_JABBPH010000001.1	1641349	1642144	WP_031331938.1	HG717_RS07970	ABC transporter ATP-binding protein	WP_031331938.1
NZ_JABBPH010000001.1	1642152	1642956	WP_069147280.1	HG717_RS07975	ABC transporter permease	WP_069147280.1
NZ_JABBPH010000001.1	1642933	1643962	WP_070797161.1	HG717_RS07980	ABC transporter substrate-binding protein	WP_070797161.1
NZ_JABBPH010000001.1	1643961	1644705	WP_020970100.1	HG717_RS07985	TenA family protein	WP_020970100.1
NZ_JABBPH010000001.1	1644918	1646487	WP_182262222.1	HG717_RS07990	carboxylesterase/lipase family protein	WP_182262222.1
NZ_JABBPH010000001.1	1646479	1647754	WP_020908357.1	HG717_RS07995	MFS transporter	N/A
NZ_JABBPH010000001.1	1647876	1648146	WP_020908356.1	HG717_RS08000	GNAT family N-acetyltransferase	WP_020908356.1
NZ_JABBPH010000001.1	1648721	1649048	WP_003941297.1	HG717_RS08005	hypothetical protein	N/A
NZ_JABBPH010000001.1	1649105	1649729	WP_021334158.1	HG717_RS08010	Type 1 glutamine amidotransferase-like domain-containing protein	N/A
NZ_JABBPH010000001.1	1649763	1650582	WP_182262223.1	HG717_RS08015	maleylpyruvate isomerase family mycothiol-dependent enzyme	WP_182262223.1
NZ_JABBPH010000001.1	1650773	1652312	WP_070797138.1	HG717_RS08020	AMP-binding protein	WP_070797138.1
NZ_JABBPH010000001.1	1652403	1652565	WP_158024830.1	HG717_RS08025	hypothetical protein	N/A
NZ_JABBPH010000001.1	1652838	1653948	WP_047889211.1	HG717_RS08030	Re/Si-specific NAD(P)(+) transhydrogenase subunit alpha	WP_047889211.1
NZ_JABBPH010000001.1	1653947	1654271	WP_003941319.1	HG717_RS08035	NAD(P) transhydrogenase subunit alpha	N/A
NZ_JABBPH010000001.1	1654270	1655698	WP_020970092.1	HG717_RS08040	NAD(P)(+) transhydrogenase (Re/Si-specific) subunit beta	WP_020970092.1
NZ_JABBPH010000001.1	1656055	1656709	WP_020908349.1	HG717_RS08045	hypothetical protein	N/A
NZ_JABBPH010000001.1	1656738	1657944	WP_019749231.1	HG717_RS08050	MFS transporter	WP_019749231.1
NZ_JABBPH010000001.1	1657954	1659190	WP_182262224.1	HG717_RS08055	dihydrolipoamide acetyltransferase family protein	WP_182262224.1
NZ_JABBPH010000001.1	1659186	1660164	WP_092765283.1	HG717_RS08060	alpha-ketoacid dehydrogenase subunit beta	WP_092765283.1
NZ_JABBPH010000001.1	1660160	1661249	WP_182262225.1	HG717_RS08065	pyruvate dehydrogenase (acetyl-transferring) E1 component subunit alpha	WP_182262225.1
NZ_JABBPH010000001.1	1661470	1662499	WP_020908344.1	HG717_RS08070	phosphotransferase family protein	WP_020908344.1
NZ_JABBPH010000001.1	1662495	1662945	WP_019749226.1	HG717_RS08075	thioesterase family protein	WP_019749226.1
NZ_JABBPH010000001.1	1662941	1664180	WP_003941402.1	HG717_RS08080	benzoate/H(+) symporter BenE family transporter	WP_003941402.1
NZ_JABBPH010000001.1	1664216	1664690	WP_003941284.1	HG717_RS08085	Lrp/AsnC family transcriptional regulator	WP_003941284.1
NZ_JABBPH010000001.1	1664792	1665416	WP_003941342.1	HG717_RS08090	LysE family translocator	WP_003941342.1
NZ_JABBPH010000001.1	1665438	1666275	WP_182262226.1	HG717_RS08095	sulfurtransferase	WP_182262226.1
NZ_JABBPH010000001.1	1666276	1666738	WP_003941357.1	HG717_RS08100	DUF6328 family protein	WP_003941357.1
NZ_JABBPH010000001.1	1666751	1667570	WP_029538385.1	HG717_RS08105	shikimate 5-dehydrogenase	WP_029538385.1
NZ_JABBPH010000001.1	1667697	1669272	WP_019749223.1	HG717_RS08110	molybdopterin-dependent oxidoreductase	N/A
NZ_JABBPH010000001.1	1669258	1669894	WP_019749222.1	HG717_RS08115	TetR/AcrR family transcriptional regulator C-terminal domain-containing protein	WP_019749222.1
NZ_JABBPH010000001.1	1670052	1671285	WP_019749221.1	HG717_RS08120	amidohydrolase family protein	WP_019749221.1
NZ_JABBPH010000001.1	1675917	1676838	WP_019749219.1	HG717_RS08140	NADP-dependent oxidoreductase	WP_019749219.1
NZ_JABBPH010000001.1	1676930	1679747	WP_019749218.1	HG717_RS08145	DEAD/DEAH box helicase	WP_019749218.1
NZ_JABBPH010000001.1	1679743	1680517	WP_182262384.1	HG717_RS08150	SWIM zinc finger family protein	WP_182262384.1
NZ_JABBPH010000001.1	1680666	1681416	WP_019749216.1	HG717_RS08155	GntR family transcriptional regulator	WP_019749216.1
NZ_JABBPH010000001.1	1681470	1681929	WP_019749215.1	HG717_RS08160	glucose PTS transporter subunit IIA	WP_019749215.1
NZ_JABBPH010000001.1	1681925	1682156	WP_003941324.1	HG717_RS08165	glucose PTS transporter subunit EIIB	WP_003941324.1
NZ_JABBPH010000001.1	1682483	1683827	WP_019749213.1	HG717_RS08170	PTS transporter subunit EIIC	WP_019749213.1
NZ_JABBPH010000001.1	1683829	1684099	WP_019749212.1	HG717_RS08175	HPr family phosphocarrier protein	WP_019749212.1
NZ_JABBPH010000001.1	1684098	1685772	WP_182262383.1	HG717_RS08180	phosphoenolpyruvate--protein phosphotransferase	WP_182262383.1
NZ_JABBPH010000001.1	1685768	1687010	WP_182262382.1	HG717_RS08185	N-acetylglucosamine-6-phosphate deacetylase	WP_182262382.1
NZ_JABBPH010000001.1	1686997	1687777	WP_007726140.1	HG717_RS08190	glucosamine-6-phosphate deaminase	WP_007726140.1
NZ_JABBPH010000001.1	1687778	1688501	WP_222671268.1	HG717_RS08195	copper homeostasis protein CutC	N/A
NZ_JABBPH010000001.1	1688630	1690148	WP_003941275.1	HG717_RS08200	CoA-acylating methylmalonate-semialdehyde dehydrogenase	WP_003941275.1
NZ_JABBPH010000001.1	1690162	1691323	WP_182262381.1	HG717_RS08205	isobutyryl-CoA dehydrogenase	WP_182262381.1
NZ_JABBPH010000001.1	1691319	1692378	WP_182262380.1	HG717_RS08210	enoyl-CoA hydratase/isomerase family protein	WP_182262380.1
NZ_JABBPH010000001.1	1692401	1693295	WP_182262379.1	HG717_RS08215	3-hydroxyisobutyrate dehydrogenase	WP_182262379.1
NZ_JABBPH010000001.1	1693294	1694071	WP_003941374.1	HG717_RS08220	enoyl-CoA hydratase	WP_003941374.1
NZ_JABBPH010000001.1	1694164	1694698	WP_020970065.1	HG717_RS08225	MarR family winged helix-turn-helix transcriptional regulator	WP_020970065.1
NZ_JABBPH010000001.1	1694783	1695860	WP_003941316.1	HG717_RS08230	phospho-N-acetylmuramoyl-pentapeptide-transferase	N/A
NZ_JABBPH010000001.1	1695856	1697143	WP_182262378.1	HG717_RS08235	multidrug effflux MFS transporter	WP_182262378.1
NZ_JABBPH010000001.1	1697595	1698891	WP_021334279.1	HG717_RS08245	DNA cytosine methyltransferase	N/A
NZ_JABBPH010000001.1	1698973	1699099	WP_255246884.1	HG717_RS38190	hypothetical protein	WP_255246884.1
NZ_JABBPH010000001.1	1699493	1700141	WP_019749202.1	HG717_RS08250	TetR/AcrR family transcriptional regulator	WP_019749202.1
NZ_JABBPH010000001.1	1700238	1702029	WP_113684087.1	HG717_RS08255	amidohydrolase family protein	N/A
NZ_JABBPH010000001.1	1702025	1702871	WP_113684088.1	HG717_RS08260	alpha/beta fold hydrolase	WP_113684088.1
NZ_JABBPH010000001.1	1702944	1704084	WP_020908307.1	HG717_RS08265	sulfotransferase	WP_020908307.1
NZ_JABBPH010000001.1	1704091	1704874	WP_007726165.1	HG717_RS08270	SDR family oxidoreductase	WP_007726165.1
NZ_JABBPH010000001.1	1704876	1706043	WP_182262377.1	HG717_RS08275	hypothetical protein	WP_182262377.1
NZ_JABBPH010000001.1	1706159	1707095	WP_113684089.1	HG717_RS08280	helix-turn-helix domain-containing protein	WP_113684089.1
NZ_JABBPH010000001.1	1707238	1708165	WP_019749195.1	HG717_RS08285	sulfate adenylyltransferase subunit CysD	WP_019749195.1
NZ_JABBPH010000001.1	1708164	1710009	WP_113684090.1	HG717_RS08290	adenylyl-sulfate kinase	WP_113684090.1
NZ_JABBPH010000001.1	1710005	1711175	WP_113684091.1	HG717_RS08295	3'(2')%2C5'-bisphosphate nucleotidase CysQ	WP_113684091.1
NZ_JABBPH010000001.1	1711156	1711528	WP_113684092.1	HG717_RS08300	nuclear transport factor 2 family protein	WP_113684092.1
NZ_JABBPH010000001.1	1711537	1712689	WP_019749192.1	HG717_RS08305	N(5)-(carboxyethyl)ornithine synthase	N/A
NZ_JABBPH010000001.1	1712922	1713300	WP_019749191.1	HG717_RS08310	MarR family winged helix-turn-helix transcriptional regulator	WP_019749191.1
NZ_JABBPH010000001.1	1713385	1714915	WP_019749190.1	HG717_RS08315	MFS transporter	N/A
NZ_JABBPH010000001.1	1714988	1716881	WP_222671533.1	HG717_RS08320	FAD-dependent monooxygenase	WP_222671533.1
NZ_JABBPH010000001.1	1716883	1718212	WP_020908300.1	HG717_RS08325	MFS transporter	WP_020908300.1
NZ_JABBPH010000001.1	1718340	1719267	WP_019749187.1	HG717_RS08330	LysR family transcriptional regulator	WP_019749187.1
NZ_JABBPH010000001.1	1719675	1722045	WP_182262376.1	HG717_RS08340	phosphoketolase	WP_182262376.1
NZ_JABBPH010000001.1	1722110	1722830	WP_029255708.1	HG717_RS08345	DUF305 domain-containing protein	WP_029255708.1
NZ_JABBPH010000001.1	1722834	1723662	WP_020908297.1	HG717_RS08350	DUF3105 domain-containing protein	WP_020908297.1
NZ_JABBPH010000001.1	1723878	1725531	WP_019749183.1	HG717_RS08355	arginine--tRNA ligase	WP_019749183.1
NZ_JABBPH010000001.1	1725527	1726949	WP_019749182.1	HG717_RS08360	diaminopimelate decarboxylase	WP_019749182.1
NZ_JABBPH010000001.1	1726945	1728259	WP_007726192.1	HG717_RS08365	homoserine dehydrogenase	WP_007726192.1
NZ_JABBPH010000001.1	1728255	1729338	WP_003941280.1	HG717_RS08370	threonine synthase	WP_003941280.1
NZ_JABBPH010000001.1	1729382	1730327	WP_007726194.1	HG717_RS08375	homoserine kinase	WP_007726194.1
NZ_JABBPH010000001.1	1730830	1732969	WP_182262375.1	HG717_RS08380	transcription termination factor Rho	WP_182262375.1
NZ_JABBPH010000001.1	1733194	1733431	WP_003941310.1	HG717_RS08385	50S ribosomal protein L31	WP_003941310.1
NZ_JABBPH010000001.1	1733577	1734657	WP_003941341.1	HG717_RS08390	peptide chain release factor 1	WP_003941341.1
NZ_JABBPH010000001.1	1734734	1735667	WP_019749178.1	HG717_RS08395	peptide chain release factor N(5)-glutamine methyltransferase	WP_019749178.1
NZ_JABBPH010000001.1	1735663	1736326	WP_003941345.1	HG717_RS08400	L-threonylcarbamoyladenylate synthase	WP_003941345.1
NZ_JABBPH010000001.1	1736328	1737654	WP_182262374.1	HG717_RS08405	serine hydroxymethyltransferase	WP_182262374.1
NZ_JABBPH010000001.1	1737650	1738838	WP_019749176.1	HG717_RS08410	glycosyltransferase family 4 protein	WP_019749176.1
NZ_JABBPH010000001.1	1738870	1739341	WP_019749175.1	HG717_RS08415	glycine zipper family protein	WP_019749175.1
NZ_JABBPH010000001.1	1739621	1740449	WP_019749174.1	HG717_RS08420	F0F1 ATP synthase subunit A	WP_019749174.1
NZ_JABBPH010000001.1	1740532	1740775	WP_003941327.1	HG717_RS08425	ATP synthase F0 subunit C	WP_003941327.1
NZ_JABBPH010000001.1	1740782	1741340	WP_019749173.1	HG717_RS08430	F0F1 ATP synthase subunit B	WP_019749173.1
NZ_JABBPH010000001.1	1741345	1742170	WP_003941304.1	HG717_RS08435	F0F1 ATP synthase subunit delta	WP_003941304.1
NZ_JABBPH010000001.1	1742232	1743876	WP_019749171.1	HG717_RS08440	F0F1 ATP synthase subunit alpha	WP_019749171.1
NZ_JABBPH010000001.1	1743924	1744908	WP_003941320.1	HG717_RS08445	F0F1 ATP synthase subunit gamma	WP_003941320.1
NZ_JABBPH010000001.1	1744911	1746363	WP_003941349.1	HG717_RS08450	F0F1 ATP synthase subunit beta	WP_003941349.1
NZ_JABBPH010000001.1	1746369	1746738	WP_019749170.1	HG717_RS08455	F0F1 ATP synthase subunit epsilon	WP_019749170.1
NZ_JABBPH010000001.1	1746787	1747210	WP_222671269.1	HG717_RS08460	DUF2550 domain-containing protein	WP_222671269.1
NZ_JABBPH010000001.1	1747220	1747793	WP_020908291.1	HG717_RS08465	cob(I)yrinic acid a%2Cc-diamide adenosyltransferase	WP_020908291.1
NZ_JABBPH010000001.1	1747847	1749107	WP_003941314.1	HG717_RS08470	UDP-N-acetylglucosamine 1-carboxyvinyltransferase	WP_003941314.1
NZ_JABBPH010000001.1	1755265	1755892	WP_182263471.1	HG717_RS08490	dihydrofolate reductase family protein	WP_182263471.1
NZ_JABBPH010000001.1	1756034	1757627	WP_182263472.1	HG717_RS08495	adenylate/guanylate cyclase domain-containing protein	WP_182263472.1
NZ_JABBPH010000001.1	1757669	1758344	WP_003945160.1	HG717_RS08500	endonuclease NucS	WP_003945160.1
NZ_JABBPH010000001.1	1758363	1758708	WP_020908287.1	HG717_RS38195	hypothetical protein	WP_020908287.1
NZ_JABBPH010000001.1	1758715	1759759	WP_019749164.1	HG717_RS08505	hypothetical protein	WP_019749164.1
NZ_JABBPH010000001.1	1759799	1760273	WP_020723660.1	HG717_RS08510	methylmalonyl-CoA epimerase	WP_020723660.1
NZ_JABBPH010000001.1	1760380	1761574	WP_222671270.1	HG717_RS08515	acetyl-CoA C-acetyltransferase	WP_222671270.1
NZ_JABBPH010000001.1	1761674	1762037	WP_020908283.1	HG717_RS08520	DUF3817 domain-containing protein	WP_020908283.1
NZ_JABBPH010000001.1	1762142	1763039	WP_029538373.1	HG717_RS08525	tetratricopeptide repeat protein	WP_029538373.1
NZ_JABBPH010000001.1	1763057	1764506	WP_182262290.1	HG717_RS08530	neutral zinc metallopeptidase	WP_182262290.1
NZ_JABBPH010000001.1	1764505	1766707	WP_182262285.1	HG717_RS08535	1%2C4-alpha-glucan branching protein GlgB	WP_182262285.1
NZ_JABBPH010000001.1	1766706	1768731	WP_020970040.1	HG717_RS08540	alpha-1%2C4-glucan--maltose-1-phosphate maltosyltransferase	WP_020970040.1
NZ_JABBPH010000001.1	1768931	1771532	WP_182262284.1	HG717_RS08545	alpha-glucan family phosphorylase	WP_182262284.1
NZ_JABBPH010000001.1	1771600	1773649	WP_182262283.1	HG717_RS08550	ATP-dependent DNA helicase	WP_182262283.1
NZ_JABBPH010000001.1	1773658	1774306	WP_182262282.1	HG717_RS08555	isochorismatase family protein	WP_182262282.1
NZ_JABBPH010000001.1	1774302	1775643	WP_029255696.1	HG717_RS08560	nicotinate phosphoribosyltransferase	WP_029255696.1
NZ_JABBPH010000001.1	1775764	1776076	WP_029255695.1	HG717_RS08565	ATP-dependent Clp protease adapter ClpS	WP_029255695.1
NZ_JABBPH010000001.1	1776132	1776723	WP_003945318.1	HG717_RS08570	DUF2017 domain-containing protein	WP_003945318.1
NZ_JABBPH010000001.1	1776719	1777787	WP_182262281.1	HG717_RS08575	P1 family peptidase	WP_182262281.1
NZ_JABBPH010000001.1	1777879	1778539	WP_020970033.1	HG717_RS08580	rhomboid family intramembrane serine protease	WP_020970033.1
NZ_JABBPH010000001.1	1778636	1779395	WP_007733274.1	HG717_RS08585	cyclic nucleotide-degrading phosphodiesterase	WP_007733274.1
NZ_JABBPH010000001.1	1779447	1780233	WP_003945332.1	HG717_RS08590	ribonuclease PH	WP_003945332.1
NZ_JABBPH010000001.1	1780236	1780845	WP_084324795.1	HG717_RS08595	RdgB/HAM1 family non-canonical purine NTP pyrophosphatase	WP_084324795.1
NZ_JABBPH010000001.1	1780908	1781289	WP_003945334.1	HG717_RS08600	DUF3817 domain-containing protein	WP_003945334.1
NZ_JABBPH010000001.1	1781285	1781693	WP_021333455.1	HG717_RS08605	hypothetical protein	WP_021333455.1
NZ_JABBPH010000001.1	1781939	1782659	WP_019749146.1	HG717_RS08610	aspartate/glutamate racemase family protein	WP_019749146.1
NZ_JABBPH010000001.1	1782871	1783588	WP_182262280.1	HG717_RS08620	hypothetical protein	WP_182262280.1
NZ_JABBPH010000001.1	1784007	1793319	WP_182262279.1	HG717_RS08625	type I polyketide synthase	WP_182262279.1
NZ_JABBPH010000001.1	1793329	1793728	WP_021333452.1	HG717_RS08630	holo-ACP synthase	N/A
NZ_JABBPH010000001.1	1793786	1794488	WP_019749142.1	HG717_RS08635	TetR family transcriptional regulator	WP_019749142.1
NZ_JABBPH010000001.1	1794778	1796128	WP_182262278.1	HG717_RS08640	dipeptidase	WP_182262278.1
NZ_JABBPH010000001.1	1796124	1796598	WP_019749140.1	HG717_RS08645	thioredoxin-dependent thiol peroxidase	WP_019749140.1
NZ_JABBPH010000001.1	1796743	1796965	WP_003945299.1	HG717_RS08650	DUF3618 domain-containing protein	WP_003945299.1
NZ_JABBPH010000001.1	1797197	1798628	WP_070797081.1	HG717_RS08660	amidase	WP_070797081.1
NZ_JABBPH010000001.1	1799141	1800350	WP_019749139.1	HG717_RS08670	Ig-like domain-containing protein	WP_019749139.1
NZ_JABBPH010000001.1	1800484	1801447	WP_182262277.1	HG717_RS08675	oxidoreductase	N/A
NZ_JABBPH010000001.1	1801502	1801913	WP_019749137.1	HG717_RS08680	MerR family transcriptional regulator	WP_019749137.1
NZ_JABBPH010000001.1	1802291	1802891	WP_024487359.1	HG717_RS08690	oligoribonuclease	WP_024487359.1
NZ_JABBPH010000001.1	1803011	1804751	WP_020970020.1	HG717_RS08695	helicase HerA-like domain-containing protein	WP_020970020.1
NZ_JABBPH010000001.1	1804770	1806114	WP_020908262.1	HG717_RS08700	diaminopimelate decarboxylase	N/A
NZ_JABBPH010000001.1	1806267	1806705	WP_182262276.1	HG717_RS08705	hypothetical protein	N/A
NZ_JABBPH010000001.1	1806877	1807681	WP_182262275.1	HG717_RS08710	mycolate reductase	WP_182262275.1
NZ_JABBPH010000001.1	1807700	1809731	WP_092763307.1	HG717_RS08715	NADPH-dependent 2%2C4-dienoyl-CoA reductase	WP_092763307.1
NZ_JABBPH010000001.1	1809727	1810342	WP_019749131.1	HG717_RS08720	PadR family transcriptional regulator	WP_019749131.1
NZ_JABBPH010000001.1	1810470	1811832	WP_046378786.1	HG717_RS08725	MFS transporter	WP_046378786.1
NZ_JABBPH010000001.1	1811821	1812643	WP_222671271.1	HG717_RS08730	acyl-CoA thioesterase II	WP_222671271.1
NZ_JABBPH010000001.1	1812718	1813558	WP_003945355.1	HG717_RS08735	alpha/beta fold hydrolase	WP_003945355.1
NZ_JABBPH010000001.1	1813593	1814289	WP_003945327.1	HG717_RS08740	TetR family transcriptional regulator	WP_003945327.1
NZ_JABBPH010000001.1	1814457	1815591	WP_021344756.1	HG717_RS08745	ferredoxin reductase	WP_021344756.1
NZ_JABBPH010000001.1	1815626	1816799	WP_222671272.1	HG717_RS08750	acyl-CoA desaturase	WP_222671272.1
NZ_JABBPH010000001.1	1816812	1817058	WP_019749125.1	HG717_RS08755	hypothetical protein	WP_019749125.1
NZ_JABBPH010000001.1	1817233	1817401	WP_003945367.1	HG717_RS08760	hypothetical protein	N/A
NZ_JABBPH010000001.1	1817645	1817792	WP_167333749.1	HG717_RS08765	hypothetical protein	N/A
NZ_JABBPH010000001.1	1818155	1819415	WP_182262274.1	HG717_RS08770	CdaR family transcriptional regulator	WP_182262274.1
NZ_JABBPH010000001.1	1819901	1821245	WP_003945368.1	HG717_RS08775	NADP-specific glutamate dehydrogenase	WP_003945368.1
NZ_JABBPH010000001.1	1821515	1822850	WP_182262289.1	HG717_RS08780	DUF4185 domain-containing protein	WP_182262289.1
NZ_JABBPH010000001.1	1822934	1825112	WP_019749120.1	HG717_RS08785	glutamine synthetase III	N/A
NZ_JABBPH010000001.1	1825322	1825607	WP_182262273.1	HG717_RS08790	putative quinol monooxygenase	WP_182262273.1
NZ_JABBPH010000001.1	1825971	1826787	WP_021333434.1	HG717_RS08795	class E sortase	N/A
NZ_JABBPH010000001.1	1826853	1826997	WP_003945342.1	HG717_RS08800	hypothetical protein	N/A
NZ_JABBPH010000001.1	1827122	1831730	WP_222671534.1	HG717_RS08805	DUF5979 domain-containing protein	WP_222671534.1
NZ_JABBPH010000001.1	1833455	1833614	WP_003945304.1	HG717_RS08810	hypothetical protein	WP_003945304.1
NZ_JABBPH010000001.1	1833715	1833841	WP_259349277.1	HG717_RS38200	hypothetical protein	N/A
NZ_JABBPH010000001.1	1834109	1834646	WP_182262272.1	HG717_RS08815	hypothetical protein	N/A
NZ_JABBPH010000001.1	1834721	1835480	WP_182262271.1	HG717_RS08820	hypothetical protein	WP_182262271.1
NZ_JABBPH010000001.1	1835681	1835894	WP_182262270.1	HG717_RS08825	hypothetical protein	N/A
NZ_JABBPH010000001.1	1835893	1836274	WP_182262269.1	HG717_RS08830	hypothetical protein	N/A
NZ_JABBPH010000001.1	1836690	1836927	WP_182262268.1	HG717_RS08835	SGNH/GDSL hydrolase family protein	N/A
NZ_JABBPH010000001.1	1836953	1837106	WP_182262267.1	HG717_RS08840	hypothetical protein	N/A
NZ_JABBPH010000001.1	1837256	1837433	WP_222671273.1	HG717_RS08845	hypothetical protein	N/A
NZ_JABBPH010000001.1	1837790	1838354	WP_182262265.1	HG717_RS08850	hypothetical protein	WP_182262265.1
NZ_JABBPH010000001.1	1838692	1839124	WP_259349276.1	HG717_RS08855	hypothetical protein	N/A
NZ_JABBPH010000001.1	1840025	1840496	WP_259349275.1	HG717_RS08865	GNAT family N-acetyltransferase	N/A
NZ_JABBPH010000001.1	1840632	1840893	WP_182262263.1	HG717_RS08870	hypothetical protein	N/A
NZ_JABBPH010000001.1	1841410	1841830	WP_182262262.1	HG717_RS08875	SMI1/KNR4 family protein	WP_182262262.1
NZ_JABBPH010000001.1	1842302	1844438	WP_113684270.1	HG717_RS08885	cytochrome c oxidase assembly protein	WP_113684270.1
NZ_JABBPH010000001.1	1844619	1845033	WP_007733347.1	HG717_RS08890	single-stranded DNA-binding protein	N/A
NZ_JABBPH010000001.1	1845037	1845496	WP_182262261.1	HG717_RS08895	MarR family winged helix-turn-helix transcriptional regulator	WP_182262261.1
NZ_JABBPH010000001.1	1845602	1847420	WP_182262286.1	HG717_RS08900	ABC transporter ATP-binding protein	WP_182262286.1
NZ_JABBPH010000001.1	1847515	1848694	WP_222671274.1	HG717_RS08905	acyl-CoA dehydrogenase family protein	N/A
NZ_JABBPH010000001.1	1848860	1850540	WP_007730925.1	HG717_RS08910	energy-dependent translational throttle protein EttA	WP_007730925.1
NZ_JABBPH010000001.1	1850544	1850964	WP_019749099.1	HG717_RS08915	thioesterase family protein	WP_019749099.1
NZ_JABBPH010000001.1	1851063	1855911	WP_047888445.1	HG717_RS08920	NAD-glutamate dehydrogenase	WP_047888445.1
NZ_JABBPH010000001.1	1855907	1856327	WP_003944573.1	HG717_RS08925	thioesterase family protein	WP_003944573.1
NZ_JABBPH010000001.1	1856319	1857006	WP_020970006.1	HG717_RS08930	hypothetical protein	WP_020970006.1
NZ_JABBPH010000001.1	1857072	1858671	WP_182262620.1	HG717_RS08935	glycoside hydrolase family 13 protein	WP_182262620.1
NZ_JABBPH010000001.1	1858834	1859269	WP_021344735.1	HG717_RS08940	cupin domain-containing protein	WP_021344735.1
NZ_JABBPH010000001.1	1859273	1859681	WP_003944464.1	HG717_RS08945	globin	WP_003944464.1
NZ_JABBPH010000001.1	1859863	1860562	WP_020908239.1	HG717_RS08950	HNH endonuclease	WP_020908239.1
NZ_JABBPH010000001.1	1860652	1860916	WP_007730943.1	HG717_RS08955	hypothetical protein	WP_007730943.1
NZ_JABBPH010000001.1	1860902	1861382	WP_019749092.1	HG717_RS08960	DUF5130 domain-containing protein	WP_019749092.1
NZ_JABBPH010000001.1	1861453	1864033	WP_182262621.1	HG717_RS08965	aminopeptidase N	WP_182262621.1
NZ_JABBPH010000001.1	1864098	1865334	WP_020908238.1	HG717_RS08970	NAD(P)/FAD-dependent oxidoreductase	WP_020908238.1
NZ_JABBPH010000001.1	1865500	1866124	WP_003944541.1	HG717_RS08975	DsbA family protein	WP_003944541.1
NZ_JABBPH010000001.1	1867090	1867564	WP_003944571.1	HG717_RS08985	ribose-5-phosphate isomerase	WP_003944571.1
NZ_JABBPH010000001.1	1867579	1868377	WP_182262622.1	HG717_RS08990	Fpg/Nei family DNA glycosylase	WP_182262622.1
NZ_JABBPH010000001.1	1868373	1869168	WP_050768698.1	HG717_RS08995	hypothetical protein	WP_050768698.1
NZ_JABBPH010000001.1	1870023	1871397	WP_019749086.1	HG717_RS09010	trigger factor	WP_019749086.1
NZ_JABBPH010000001.1	1871613	1872201	WP_007730960.1	HG717_RS09015	ATP-dependent Clp protease proteolytic subunit	WP_007730960.1
NZ_JABBPH010000001.1	1872249	1872912	WP_003944539.1	HG717_RS09020	ATP-dependent Clp protease proteolytic subunit	WP_003944539.1
NZ_JABBPH010000001.1	1873281	1874562	WP_003944582.1	HG717_RS09025	ATP-dependent Clp protease ATP-binding subunit ClpX	WP_003944582.1
NZ_JABBPH010000001.1	1874647	1875985	WP_020970000.1	HG717_RS09030	MFS transporter	WP_020970000.1
NZ_JABBPH010000001.1	1876188	1878411	WP_222671275.1	HG717_RS09035	glycoside hydrolase family 3 C-terminal domain-containing protein	WP_222671275.1
NZ_JABBPH010000001.1	1878482	1879157	WP_019749082.1	HG717_RS09040	TetR family transcriptional regulator	WP_019749082.1
NZ_JABBPH010000001.1	1879284	1879734	WP_029538345.1	HG717_RS09045	type II 3-dehydroquinate dehydratase	N/A
NZ_JABBPH010000001.1	1879733	1880612	WP_021333420.1	HG717_RS09050	shikimate dehydrogenase	WP_021333420.1
NZ_JABBPH010000001.1	1880608	1882522	WP_182262624.1	HG717_RS09055	sugar phosphate isomerase/epimerase and 4-hydroxyphenylpyruvate domain-containing protein	WP_182262624.1
NZ_JABBPH010000001.1	1882472	1883342	WP_020908229.1	HG717_RS09060	formate dehydrogenase accessory sulfurtransferase FdhD	WP_020908229.1
NZ_JABBPH010000001.1	1883343	1885653	WP_021344728.1	HG717_RS09065	FdhF/YdeP family oxidoreductase	WP_021344728.1
NZ_JABBPH010000001.1	1885773	1886781	WP_182262625.1	HG717_RS09070	iron-siderophore ABC transporter substrate-binding protein	WP_182262625.1
NZ_JABBPH010000001.1	1886844	1887459	WP_003944518.1	HG717_RS09075	GNAT family N-acetyltransferase	WP_003944518.1
NZ_JABBPH010000001.1	1887471	1889505	WP_175470273.1	HG717_RS09080	S9 family peptidase	WP_175470273.1
NZ_JABBPH010000001.1	1889577	1890279	WP_019749074.1	HG717_RS09085	hypothetical protein	WP_019749074.1
NZ_JABBPH010000001.1	1890451	1893133	WP_182262626.1	HG717_RS09090	valine--tRNA ligase	WP_182262626.1
NZ_JABBPH010000001.1	1893129	1894569	WP_019749072.1	HG717_RS09095	folylpolyglutamate synthase/dihydrofolate synthase family protein	WP_019749072.1
NZ_JABBPH010000001.1	1894565	1895021	WP_019749071.1	HG717_RS09100	DUF4233 domain-containing protein	N/A
NZ_JABBPH010000001.1	1895039	1895459	WP_019749070.1	HG717_RS09105	nucleoside-diphosphate kinase	WP_019749070.1
NZ_JABBPH010000001.1	1895951	1899200	WP_222671276.1	HG717_RS09110	translation initiation factor IF-2 N-terminal domain-containing protein	WP_222671276.1
NZ_JABBPH010000001.1	1899519	1899831	WP_003944533.1	HG717_RS09115	50S ribosomal protein L21	WP_003944533.1
NZ_JABBPH010000001.1	1899873	1900143	WP_003944532.1	HG717_RS09120	50S ribosomal protein L27	WP_003944532.1
NZ_JABBPH010000001.1	1900355	1901807	WP_019749068.1	HG717_RS09125	GTPase ObgE	WP_019749068.1
NZ_JABBPH010000001.1	1901851	1902955	WP_019749067.1	HG717_RS09130	glutamate 5-kinase	WP_019749067.1
NZ_JABBPH010000001.1	1902927	1903752	WP_372461229.1	HG717_RS09135	Sir2 family NAD-dependent protein deacetylase	N/A
NZ_JABBPH010000001.1	1903750	1903975	WP_222671277.1	HG717_RS09140	hypothetical protein	N/A
NZ_JABBPH010000001.1	1904779	1906819	WP_222671278.1	HG717_RS09145	AAA family ATPase	N/A
NZ_JABBPH010000001.1	1907073	1907403	WP_222671279.1	HG717_RS09150	hypothetical protein	WP_222671279.1
NZ_JABBPH010000001.1	1908047	1908356	WP_222671280.1	HG717_RS09155	hypothetical protein	N/A
NZ_JABBPH010000001.1	1908571	1910005	WP_222671281.1	HG717_RS09160	recombinase family protein	WP_222671281.1
NZ_JABBPH010000001.1	1910219	1910741	WP_020969987.1	HG717_RS09170	VOC family protein	WP_020969987.1
NZ_JABBPH010000001.1	1910785	1911718	WP_007731007.1	HG717_RS09175	D-isomer specific 2-hydroxyacid dehydrogenase family protein	WP_007731007.1
NZ_JABBPH010000001.1	1911727	1912126	WP_003944463.1	HG717_RS09180	ectoine synthase	WP_003944463.1
NZ_JABBPH010000001.1	1912141	1913404	WP_020969986.1	HG717_RS09185	diaminobutyrate--2-oxoglutarate transaminase	WP_020969986.1
NZ_JABBPH010000001.1	1913452	1913968	WP_019749063.1	HG717_RS09190	diaminobutyrate acetyltransferase	WP_019749063.1
NZ_JABBPH010000001.1	1914128	1916228	WP_153210815.1	HG717_RS09195	DEAD/DEAH box helicase	WP_153210815.1
NZ_JABBPH010000001.1	1916267	1917089	WP_182262628.1	HG717_RS09200	MerR family transcriptional regulator	WP_182262628.1
NZ_JABBPH010000001.1	1917142	1918024	WP_182262629.1	HG717_RS09205	ribokinase	WP_182262629.1
NZ_JABBPH010000001.1	1918020	1919463	WP_019749059.1	HG717_RS09210	MFS transporter	N/A
NZ_JABBPH010000001.1	1919706	1920810	WP_020908218.1	HG717_RS09215	NADH:flavin oxidoreductase/NADH oxidase	WP_020908218.1
NZ_JABBPH010000001.1	1921005	1922292	WP_097387226.1	HG717_RS09220	glutamate-5-semialdehyde dehydrogenase	WP_097387226.1
NZ_JABBPH010000001.1	1922332	1923244	WP_019749056.1	HG717_RS09225	MoxR family ATPase	WP_019749056.1
NZ_JABBPH010000001.1	1923252	1924716	WP_021333409.1	HG717_RS09230	VWA domain-containing protein	WP_021333409.1
NZ_JABBPH010000001.1	1924734	1925451	WP_003944462.1	HG717_RS09235	nicotinate-nucleotide adenylyltransferase	WP_003944462.1
NZ_JABBPH010000001.1	1925497	1925944	WP_003944502.1	HG717_RS09240	ribosome silencing factor	WP_003944502.1
NZ_JABBPH010000001.1	1925940	1926615	WP_019749053.1	HG717_RS09245	histidine phosphatase family protein	WP_019749053.1
NZ_JABBPH010000001.1	1926601	1927384	WP_222671282.1	HG717_RS09250	diglucosylglycerate octanoyltransferase	WP_222671282.1
NZ_JABBPH010000001.1	1927388	1928231	WP_080910051.1	HG717_RS09255	DegV family protein	WP_080910051.1
NZ_JABBPH010000001.1	1928312	1929233	WP_182263390.1	HG717_RS09260	ComEA family DNA-binding protein	N/A
NZ_JABBPH010000001.1	1929229	1931590	WP_222671283.1	HG717_RS09265	ComEC/Rec2 family competence protein	N/A
NZ_JABBPH010000001.1	1931586	1932564	WP_003944476.1	HG717_RS09270	DNA polymerase III subunit delta	WP_003944476.1
NZ_JABBPH010000001.1	1933230	1933491	WP_003944567.1	HG717_RS09275	30S ribosomal protein S20	WP_003944567.1
NZ_JABBPH010000001.1	1933688	1935311	WP_019749047.1	HG717_RS09280	circularly permuted type 2 ATP-grasp protein	WP_019749047.1
NZ_JABBPH010000001.1	1935367	1936339	WP_019749046.1	HG717_RS09285	alpha-E domain-containing protein	WP_019749046.1
NZ_JABBPH010000001.1	1936347	1937178	WP_007731033.1	HG717_RS09290	transglutaminase family protein	WP_007731033.1
NZ_JABBPH010000001.1	1937237	1938011	WP_019749045.1	HG717_RS09295	aquaporin	WP_019749045.1
NZ_JABBPH010000001.1	1938041	1938575	WP_222671284.1	HG717_RS09300	type II toxin-antitoxin system PemK/MazF family toxin	WP_222671284.1
NZ_JABBPH010000001.1	1938647	1940540	WP_003944564.1	HG717_RS09305	translation elongation factor 4	WP_003944564.1
NZ_JABBPH010000001.1	1940546	1941476	WP_029255656.1	HG717_RS09310	nitronate monooxygenase family protein	WP_029255656.1
NZ_JABBPH010000001.1	1941556	1942537	WP_223257846.1	HG717_RS09315	ABC transporter substrate-binding protein	WP_223257846.1
NZ_JABBPH010000001.1	1942594	1944553	WP_003944557.1	HG717_RS09320	glycoside hydrolase family 15 protein	WP_003944557.1
NZ_JABBPH010000001.1	1944635	1944842	WP_003944489.1	HG717_RS09325	hypothetical protein	N/A
NZ_JABBPH010000001.1	1944965	1945055	WP_309599318.1	HG717_RS38810	Ms4533A family Cys-rich leader peptide	N/A
NZ_JABBPH010000001.1	1945251	1946283	WP_003944569.1	HG717_RS09330	sulfate ABC transporter substrate-binding protein	WP_003944569.1
NZ_JABBPH010000001.1	1946290	1947139	WP_003944556.1	HG717_RS09335	sulfate ABC transporter permease subunit CysT	WP_003944556.1
NZ_JABBPH010000001.1	1947135	1947942	WP_003944503.1	HG717_RS09340	sulfate ABC transporter permease subunit CysW	N/A
NZ_JABBPH010000001.1	1947938	1948988	WP_020908203.1	HG717_RS09345	sulfate/molybdate ABC transporter ATP-binding protein	WP_020908203.1
NZ_JABBPH010000001.1	1949113	1950010	WP_021333400.1	HG717_RS09350	universal stress protein	WP_021333400.1
NZ_JABBPH010000001.1	1950065	1950842	WP_020908202.1	HG717_RS09355	DUF998 domain-containing protein	N/A
NZ_JABBPH010000001.1	1950936	1951692	WP_021333399.1	HG717_RS09360	sirohydrochlorin chelatase	N/A
NZ_JABBPH010000001.1	1951696	1952983	WP_020969973.1	HG717_RS09365	sulfate adenylyltransferase subunit 1	WP_020969973.1
NZ_JABBPH010000001.1	1952982	1953918	WP_020908199.1	HG717_RS09370	sulfate adenylyltransferase subunit CysD	WP_020908199.1
NZ_JABBPH010000001.1	1953914	1954658	WP_020908198.1	HG717_RS09375	phosphoadenylyl-sulfate reductase	WP_020908198.1
NZ_JABBPH010000001.1	1954654	1956385	WP_020908197.1	HG717_RS09380	nitrite/sulfite reductase	WP_020908197.1
NZ_JABBPH010000001.1	1956888	1958115	WP_182262232.1	HG717_RS09385	radical SAM family heme chaperone HemW	WP_182262232.1
NZ_JABBPH010000001.1	1958150	1958771	WP_099698869.1	HG717_RS09390	hypothetical protein	WP_099698869.1
NZ_JABBPH010000001.1	1958797	1959121	WP_003944521.1	HG717_RS09395	type II toxin-antitoxin system VapB family antitoxin	WP_003944521.1
NZ_JABBPH010000001.1	1959278	1960322	WP_019749027.1	HG717_RS09400	heat-inducible transcriptional repressor HrcA	WP_019749027.1
NZ_JABBPH010000001.1	1960403	1961555	WP_182262233.1	HG717_RS09405	molecular chaperone DnaJ	WP_182262233.1
NZ_JABBPH010000001.1	1961557	1962319	WP_021333396.1	HG717_RS09410	16S rRNA (uracil(1498)-N(3))-methyltransferase	WP_021333396.1
NZ_JABBPH010000001.1	1962482	1963721	WP_182262234.1	HG717_RS09415	Ig-like domain-containing protein	WP_182262234.1
NZ_JABBPH010000001.1	1963735	1964512	WP_042952231.1	HG717_RS09420	S9 family peptidase	WP_042952231.1
NZ_JABBPH010000001.1	1964503	1966108	WP_172932148.1	HG717_RS09425	MFS transporter	N/A
NZ_JABBPH010000001.1	1966236	1966932	WP_019749021.1	HG717_RS09430	TetR/AcrR family transcriptional regulator	WP_019749021.1
NZ_JABBPH010000001.1	1967044	1968133	WP_372461230.1	HG717_RS09435	PhoH family protein	WP_372461230.1
NZ_JABBPH010000001.1	1968181	1968724	WP_003944525.1	HG717_RS09440	rRNA maturation RNase YbeY	WP_003944525.1
NZ_JABBPH010000001.1	1968745	1970050	WP_019749019.1	HG717_RS09445	hemolysin family protein	WP_019749019.1
NZ_JABBPH010000001.1	1970074	1970992	WP_020908188.1	HG717_RS09450	GTPase Era	WP_020908188.1
NZ_JABBPH010000001.1	1971041	1971596	WP_019749017.1	HG717_RS09455	TetR/AcrR family transcriptional regulator	WP_019749017.1
NZ_JABBPH010000001.1	1971600	1973019	WP_222671285.1	HG717_RS09460	amidase	N/A
NZ_JABBPH010000001.1	1973348	1973447	WP_007731078.1	HG717_RS09465	K(+)-transporting ATPase subunit F	N/A
NZ_JABBPH010000001.1	1973446	1975132	WP_020969964.1	HG717_RS09470	potassium-transporting ATPase subunit KdpA	N/A
NZ_JABBPH010000001.1	1975128	1977234	WP_182262237.1	HG717_RS09475	potassium-transporting ATPase subunit KdpB	WP_182262237.1
NZ_JABBPH010000001.1	1977240	1977891	WP_019749013.1	HG717_RS09480	potassium-transporting ATPase subunit C	WP_019749013.1
NZ_JABBPH010000001.1	1977898	1980439	WP_020969962.1	HG717_RS09485	sensor histidine kinase KdpD	WP_020969962.1
NZ_JABBPH010000001.1	1980435	1981116	WP_019749011.1	HG717_RS09490	response regulator	WP_019749011.1
NZ_JABBPH010000001.1	1981139	1982120	WP_182262238.1	HG717_RS09495	zinc-binding alcohol dehydrogenase family protein	WP_182262238.1
NZ_JABBPH010000001.1	1982116	1982578	WP_047887960.1	HG717_RS09500	MarR family winged helix-turn-helix transcriptional regulator	WP_047887960.1
NZ_JABBPH010000001.1	1982699	1983998	WP_182262239.1	HG717_RS09505	DNA polymerase IV	WP_182262239.1
NZ_JABBPH010000001.1	1983994	1985275	WP_020969959.1	HG717_RS09510	LLM class flavin-dependent oxidoreductase	N/A
NZ_JABBPH010000001.1	1985274	1986066	WP_182262240.1	HG717_RS09515	3-oxoacyl-ACP reductase	WP_182262240.1
NZ_JABBPH010000001.1	1986288	1986729	WP_020908179.1	HG717_RS09520	DoxX family protein	N/A
NZ_JABBPH010000001.1	1986833	1987823	WP_019749004.1	HG717_RS09525	diiron oxygenase	WP_019749004.1
NZ_JABBPH010000001.1	1987819	1988569	WP_007731095.1	HG717_RS09530	TetR/AcrR family transcriptional regulator	WP_007731095.1
NZ_JABBPH010000001.1	1988665	1989481	WP_182262242.1	HG717_RS09535	DNA repair protein RecO	WP_182262242.1
NZ_JABBPH010000001.1	1989437	1990256	WP_019749001.1	HG717_RS09540	isoprenyl transferase	WP_019749001.1
NZ_JABBPH010000001.1	1990252	1990675	WP_021333381.1	HG717_RS09545	YbjN domain-containing protein	WP_021333381.1
NZ_JABBPH010000001.1	1990701	1991133	WP_020908177.1	HG717_RS09550	Fur family transcriptional regulator	WP_020908177.1
NZ_JABBPH010000001.1	1991144	1991528	WP_003944457.1	HG717_RS09555	metalloregulator ArsR/SmtB family transcription factor	WP_003944457.1
NZ_JABBPH010000001.1	1991726	1993118	WP_003944491.1	HG717_RS09560	glycine--tRNA ligase	WP_003944491.1
NZ_JABBPH010000001.1	1993210	1993792	WP_182262243.1	HG717_RS09565	dihydrofolate reductase family protein	N/A
NZ_JABBPH010000001.1	1993766	1994228	WP_020969952.1	HG717_RS09570	MepB family protein	WP_020969952.1
NZ_JABBPH010000001.1	1994276	1994642	WP_024487641.1	HG717_RS09575	nuclear transport factor 2 family protein	WP_024487641.1
NZ_JABBPH010000001.1	1994779	1995586	WP_182262244.1	HG717_RS09580	helix-turn-helix domain-containing protein	WP_182262244.1
NZ_JABBPH010000001.1	1995560	1996298	WP_003944487.1	HG717_RS09585	polyprenol monophosphomannose synthase	WP_003944487.1
NZ_JABBPH010000001.1	1996397	1998464	WP_182262245.1	HG717_RS09590	TPM domain-containing protein	WP_182262245.1
NZ_JABBPH010000001.1	1998644	1999223	WP_128638009.1	HG717_RS09595	YdcF family protein	WP_128638009.1
NZ_JABBPH010000001.1	1999228	2000527	WP_019748992.1	HG717_RS09600	deoxyguanosinetriphosphate triphosphohydrolase	WP_019748992.1
NZ_JABBPH010000001.1	2000540	2002091	WP_182262246.1	HG717_RS09605	serine/threonine-protein kinase	N/A
NZ_JABBPH010000001.1	2002163	2004083	WP_182262247.1	HG717_RS09610	DNA primase	WP_182262247.1
NZ_JABBPH010000001.1	2004084	2004336	WP_003941570.1	HG717_RS09615	hypothetical protein	WP_003941570.1
NZ_JABBPH010000001.1	2004617	2005241	WP_259349271.1	HG717_RS09625	HAD family phosphatase	N/A
NZ_JABBPH010000001.1	2005372	2005570	WP_003941659.1	HG717_RS38205	hypothetical protein	WP_003941659.1
NZ_JABBPH010000001.1	2007151	2007499	WP_182262260.1	HG717_RS09640	hypothetical protein	N/A
NZ_JABBPH010000001.1	2008276	2008795	WP_047887967.1	HG717_RS09645	DinB family protein	WP_047887967.1
NZ_JABBPH010000001.1	2008795	2010268	WP_222671286.1	HG717_RS09650	mannitol dehydrogenase family protein	WP_222671286.1
NZ_JABBPH010000001.1	2010275	2011286	WP_031331962.1	HG717_RS09655	NAD(P)-dependent alcohol dehydrogenase	WP_031331962.1
NZ_JABBPH010000001.1	2011425	2012424	WP_021334180.1	HG717_RS09660	sugar-binding transcriptional regulator	WP_021334180.1
NZ_JABBPH010000001.1	2012487	2013840	WP_019748979.1	HG717_RS09665	sugar ABC transporter substrate-binding protein	WP_019748979.1
NZ_JABBPH010000001.1	2013836	2014787	WP_019748978.1	HG717_RS09670	carbohydrate ABC transporter permease	WP_019748978.1
NZ_JABBPH010000001.1	2014786	2015653	WP_020969937.1	HG717_RS09675	carbohydrate ABC transporter permease	WP_020969937.1
NZ_JABBPH010000001.1	2015680	2016775	WP_182261475.1	HG717_RS09680	ABC transporter ATP-binding protein	WP_182261475.1
NZ_JABBPH010000001.1	2016870	2017788	WP_182261474.1	HG717_RS09685	carbohydrate kinase	WP_182261474.1
NZ_JABBPH010000001.1	2017883	2020100	WP_024487648.1	HG717_RS09690	MMPL family transporter	N/A
NZ_JABBPH010000001.1	2020118	2021321	WP_182261472.1	HG717_RS09695	sensor histidine kinase	N/A
NZ_JABBPH010000001.1	2021317	2021992	WP_019748972.1	HG717_RS09700	response regulator transcription factor	WP_019748972.1
NZ_JABBPH010000001.1	2022056	2023361	WP_182261471.1	HG717_RS09705	HNH endonuclease signature motif containing protein	N/A
NZ_JABBPH010000001.1	2023671	2024799	WP_019748970.1	HG717_RS09710	NDMA-dependent alcohol dehydrogenase	WP_019748970.1
NZ_JABBPH010000001.1	2024835	2025675	WP_182261470.1	HG717_RS09715	serine hydrolase	WP_182261470.1
NZ_JABBPH010000001.1	2025803	2026313	WP_020969931.1	HG717_RS09720	DUF3145 domain-containing protein	WP_020969931.1
NZ_JABBPH010000001.1	2026438	2027872	WP_003941597.1	HG717_RS09725	acyl-CoA carboxylase subunit beta	WP_003941597.1
NZ_JABBPH010000001.1	2027980	2029231	WP_020969930.1	HG717_RS09730	KasA/KasB family beta-ketoacyl-ACP synthase	WP_020969930.1
NZ_JABBPH010000001.1	2029238	2029514	WP_003941649.1	HG717_RS09735	meromycolate extension acyl carrier protein AcpM	WP_003941649.1
NZ_JABBPH010000001.1	2029598	2030507	WP_081329056.1	HG717_RS09740	ACP S-malonyltransferase	WP_081329056.1
NZ_JABBPH010000001.1	2030634	2031963	WP_019748966.1	HG717_RS09745	CdaR family transcriptional regulator	WP_019748966.1
NZ_JABBPH010000001.1	2032062	2034918	WP_007735476.1	HG717_RS09750	pyruvate dehydrogenase (acetyl-transferring)%2C homodimeric type	WP_007735476.1
NZ_JABBPH010000001.1	2035151	2035712	WP_259349076.1	HG717_RS38210	hypothetical protein	N/A
NZ_JABBPH010000001.1	2035889	2036315	WP_003941575.1	HG717_RS09760	DUF3052 domain-containing protein	WP_003941575.1
[truncated: 4,046 more rows]

## Sheet: Plasmid
Contig	Start	Stop	RefSeq	GenBank	Product	In Proteome with ID
[truncated: 945 more rows]

## Sheet: Predicted_HGT_elements
Contig	Start	Stop	RefSeq	GenBank	Product	In Proteome with ID
[truncated: 551 more rows]

[truncated: 4 more sheets: GC% Content, PlasmidHunter , Phage and plasmid transfer, Phage related seq]
