# Supplementary material for: Genomic and proteomic analyses of the maize root isolate Rhodococcus erythropolis NI86/21 reveal extensive genome plasticity and parallel evolution of herbicide degradation
Source: Appl Environ Microbiol. 2026 Jan 28;92(2):e02407-25. doi: 10.1128/aem.02407-25 (PMC12915292; doi:10.1128/aem.02407-25)
Supplement: Table S2 — Mosaic-like structure of HGT islands and extrachromosomal elements of NI86/21. [file aem.02407-25-s0003.xlsx]

## Sheet: Munka1
Supplementary Table 2. HGT islands and extrachromosomal elements of Rhodococcus erythropolis NI86/21. Listed are each HGT element, its size (kb), predicted source, GC% content, and corresponding NCBI BlastN hits. Genomic regions are shown by start–stop coordinates (kb), with secondary rows indicating the closest matching sequences.
HGT element	Size in kb	NCBI BlastN hits of HGT islands and extrachromosomal elements. Regions are indicated from start to stop by numbers in kb, second rows idicate matching hits
HGTi_I	282	0 - 60	60 -185	185 - 215	215 - 235	232 - 250	252 -282
Source		NOM	Rhodococcus erythropolis XP, pXP3 plasmid	NOM	Rhodococcus erythropolis DN22, pl2 plasmid	NOM	Rhodococcus qingshengii DC2, plasmid unnamed2
GC%	61.58	62.28	61.15	60.98	61.38	61.58	62.81
HGTi_II	36.045	0 - 36
Source		Rhodococcus sp 008, pRC1 plasmid
GC%	63.00	63.00
HGTi_III	148.08	0 - 80	80 - 148
Source		NOM	phage DNA
GC%	58.48	57.49	59.66
HGTi_IV	71.82	0 - 72
Source		NOM with five 1000 bp conserved chromosomal strethches of Rhodococcus erythropolis and Rhodococcus qingshengii strains at approx. 10 kb distances
GC%	61.28	61.29
HGTi_V	114.938	0 - 55	55 - 82	82 - 115
Source		NOM	CHR of Rhodococcus sp and Rhodococcus opacus strains	Gordonia sihwensis B403 CHR and Rhodococcus erythropolis XP5, pRhX5 plasmid
GC%	63.55	60.58	66.79	65.99
C3	255.113	0 - 20	20 - 90	90 - 115	115 - 217	217 - 255
Source		Plasmids of Rhodococcus erythropolis and Rhodococcus qingshengii strains	Mycolicibacterium frederiksbergense strain LB 501T plasmid unnamed1	NOM	Rhodococcus erythropolis PR4, pREL1 plasmid	Rhodococcus erythropolis KB1, pl1 plasmid
GC%	62.66	59.23	65.85	61.49	61.99	61.20
C4	252.879	1 - 75 PL	75 - 230	230 - 252
Source		Rhodococcus erythropolis XP, pXP3 plasmid	Mycolicibacterium frederiksbergense strain LB 501T plasmid unnamed1	Rhodococcus qingshengii CX1, plasmid unnamed2
GC%	64.71	62.13	66.30	62.42
C5	122.952	1 - 60	62 -82	82 - 95	95 - 122
Source		CHR of Rhodococcus erythropolis and Rhodococcus qingshengii strains	CHR of Rhodococcus erythropolis and Rhodococcus qingshengii strains	NOM	Rhodococcus erythropolis X5, plasmid pRhX5
GC%	62.46	62.77	61.45	59.71	64.18
C6	106.991	80 - 106 - 10 PL	10 - 80 NOM
Source		Rhodococcus erythropolis KB1, p4 plasmid	NOM
GC%	62.20	62.13	61.37
C7	106.078	96 -106 - 10	10 - 50	50 - 80
Source		Rhodococcus qingshengii IGTS, pIGTS8 plasmid	Rhodococcus erythropolis CERE8, plasmid unnamed3	NOM
GC%	61.2	61.30	62.68	62.17
C8	104.114	0 - 18	18 - 104
Source		NOM	Rhodococcus sp YL-1, pYLL2 plasmid
GC%	61.90	62.31	61.82
C9	75.977	1 - 76
Source		Rhodococcus qingshengii CX1, plasmid_unnamed2
GC%	61.20	61.20
C10	61.653	1 - 61
Source		Rhodococcus qingshengii DC2, plasmid unnamed2
GC%		62.38
	62.38
C11	42.463	1-42
Source		Rhodococcus qingshengii CX1, plasmid unnamed2
GC%	61.45	61.45
C12	28.271	0 - 5	5 - 27	27 - 28
Source		Rhodococcus sp B1Y CHR	Tn7706	Rhodococcus qingshengii CHR Rhodococcus erythropolis PL
GC%	64.00	66.20	63.41	62.41
C13	24.569	0 - 2	2 - 22	22 - 24
Source		Rhodococcus qingshengii VER34 Chr and Rhodococcus erythropolis CERE8, plasmid unnamed1	Tn7706	Rhodococcus qingshengii VER34 Chr and Rhodococcus erythropolis CERE8, plasmid unnamed1
GC%	63.44	61.82	63.86	62.28
C14	16.247	0 - 2	2 -16
Source		PL	Rhodococcus erythropolis CHR
GC%	62.83	62.80	63.22
C15	14.785	1 - 5	5 - 14
Source		PL	CHR
GC%	61.43	60.38	62.58
C16	5.937	0 - 1,1	1,1 - 2,2	2,2 - 6
Source		PL	Nocardia sp CHR	PL
GC%	60.79	61.73	67.21	58.68
