# Supplementary material for: Genomic and proteomic analyses of the maize root isolate Rhodococcus erythropolis NI86/21 reveal extensive genome plasticity and parallel evolution of herbicide degradation
Source: Appl Environ Microbiol. 2026 Jan 28;92(2):e02407-25. doi: 10.1128/aem.02407-25 (PMC12915292; doi:10.1128/aem.02407-25)
Supplement: Table S3 — Integrases, transposases, and recombinases identified in NI86/21. [file aem.02407-25-s0004.xlsx]

## Sheet: Chromosomal_recombinases
Supplementary Table 3. Mobilome-associated genomic elements identified in R. erythropolis NI86/21. The table lists genes involved in genome mobility, including recombinases, integrases, and transposases. For each element, the predicted function, annotation ID, and genomic location (chromosomal, plasmid, or HGTi) are specified.
Contig	Start	Stop	RefSeq	GenBank	Product	In Proteome with ID
NZ_JABBPH010000001.1	280823	281831	WP_019745494.1	HG717_RS01465	substrate-binding domain-containing protein	WP_019745494.1
NZ_JABBPH010000001.1	796338	797496	HG717_RS04025	HG717_RS04025	tyrosine-type recombinase/integrase	N/A
NZ_JABBPH010000001.1	1908571	1910005	WP_222671281.1	HG717_RS09160	recombinase family protein	WP_222671281.1
NZ_JABBPH010000001.1	2485017	2485941	WP_050656157.1	HG717_RS11570	site-specific tyrosine recombinase XerD	WP_050656157.1
NZ_JABBPH010000001.1	3022918	3023956	WP_007735170.1	HG717_RS13930	recombinase RecA	WP_007735170.1
NZ_JABBPH010000001.1	3244423	3245350	WP_031331262.1	HG717_RS14990	tyrosine recombinase XerC	WP_031331262.1
NZ_JABBPH010000002.1	26879	27482	WP_182262895.1	HG717_RS22185	recombinase family protein	WP_182262895.1
NZ_JABBPH010000002.1	1965476	1966583	WP_047269064.1	HG717_RS31130	tyrosine-type recombinase/integrase	WP_047269064.1

## Sheet: Chromosomal_integrases
Contig	Start	Stop	RefSeq	GenBank	Product	In Proteome with ID
NZ_JABBPH010000001.1	280823	281831	WP_019745494.1	HG717_RS01465	substrate-binding domain-containing protein	WP_019745494.1
NZ_JABBPH010000001.1	796338	797496	HG717_RS04025	HG717_RS04025	tyrosine-type recombinase/integrase	N/A
NZ_JABBPH010000001.1	1422044	1424531	WP_052416963.1	HG717_RS07005	site-specific integrase	N/A
NZ_JABBPH010000001.1	1424527	1425790	WP_222671259.1	HG717_RS07010	site-specific integrase	WP_222671259.1
NZ_JABBPH010000002.1	1965476	1966583	WP_047269064.1	HG717_RS31130	tyrosine-type recombinase/integrase	WP_047269064.1
NZ_JABBPH010000002.1	1966579	1968787	WP_052959762.1	HG717_RS31135	site-specific integrase	WP_052959762.1

## Sheet: Chromosomal_transposases
Contig	Start	Stop	RefSeq	GenBank	Product	In Proteome with ID
NZ_JABBPH010000001.1	280823	281831	WP_019745494.1	HG717_RS01465	substrate-binding domain-containing protein	WP_019745494.1
NZ_JABBPH010000001.1	425613	425919	WP_029256938.1	HG717_RS02175	transposase	WP_029256938.1
NZ_JABBPH010000001.1	833057	834347	WP_083954796.1	HG717_RS04195	ISL3 family transposase	N/A
NZ_JABBPH010000001.1	1421088	1421988	HG717_RS07000	HG717_RS07000	IS110 family transposase	N/A
NZ_JABBPH010000001.1	1425683	1426205	WP_222671260.1	HG717_RS07015	transposase	WP_222671260.1
NZ_JABBPH010000001.1	1619321	1620329	WP_222671266.1	HG717_RS07845	IS481 family transposase	N/A
NZ_JABBPH010000001.1	3114245	3114947	WP_193604861.1	HG717_RS14345	transposase	WP_193604861.1
NZ_JABBPH010000001.1	4344625	4345327	WP_193604861.1	HG717_RS20120	transposase	WP_193604861.1
NZ_JABBPH010000002.1	12833	14918	WP_064075566.1	HG717_RS22125	Mu transposase C-terminal domain-containing protein	WP_064075566.1
NZ_JABBPH010000002.1	14914	15649	WP_182262169.1	HG717_RS22130	TnsA-like heteromeric transposase endonuclease subunit	N/A
NZ_JABBPH010000002.1	18133	19813	WP_032390135.1	HG717_RS22145	Mu transposase C-terminal domain-containing protein	N/A
NZ_JABBPH010000002.1	461075	462043	WP_135422486.1	HG717_RS24275	IS3-like element ISRru1 family transposase	WP_135422486.1
NZ_JABBPH010000002.1	462042	462337	WP_135422486.1	HG717_RS24275	IS3-like element ISRru1 family transposase	WP_135422486.1
NZ_JABBPH010000002.1	797933	798998	WP_222671608.1	HG717_RS25795	IS630 family transposase	WP_222671608.1
NZ_JABBPH010000002.1	1450898	1452128	WP_125052960.1	HG717_RS28800	IS110 family transposase	N/A
NZ_JABBPH010000002.1	2073987	2074293	WP_029256938.1	HG717_RS31705	transposase	WP_029256938.1
NZ_JABBPH010000002.1	2074779	2076459	WP_094648402.1	HG717_RS31710	Mu transposase C-terminal domain-containing protein	N/A

## Sheet: Recombinases_on_plasmid
Contig	Start	Stop	RefSeq	GenBank	Product	In Proteome with ID
NZ_JABBPH010000003.1	117	867	WP_222671688.1	HG717_RS31795	hypothetical protein	N/A
NZ_JABBPH010000003.1	4987	6163	WP_222671691.1	HG717_RS31820	tyrosine-type recombinase/integrase	N/A
NZ_JABBPH010000003.1	123689	124712	WP_222671843.1	HG717_RS32430	tyrosine-type recombinase/integrase	N/A
NZ_JABBPH010000003.1	145805	146981	WP_222671800.1	HG717_RS32570	tyrosine-type recombinase/integrase	WP_222671800.1
NZ_JABBPH010000003.1	146973	149133	WP_222671801.1	HG717_RS32575	tyrosine-type recombinase/integrase	N/A
NZ_JABBPH010000005.1	95286	95835	WP_222672019.1	HG717_RS34950	recombinase family protein	WP_222672019.1
NZ_JABBPH010000005.1	107629	108619	WP_222672020.1	HG717_RS35025	recombinase	WP_222672020.1
NZ_JABBPH010000006.1	23129	23948	WP_081377669.1	HG717_RS35205	DDE-type integrase/transposase/recombinase	N/A
NZ_JABBPH010000006.1	40769	41366	WP_075835989.1	HG717_RS35285	recombinase family protein	WP_075835989.1
NZ_JABBPH010000006.1	56534	56954	HG717_RS35370	HG717_RS35370	recombinase family protein	N/A
NZ_JABBPH010000007.1	73424	74018	WP_222672072.1	HG717_RS35980	recombinase family protein	WP_222672072.1
NZ_JABBPH010000012.1	2404	3394	WP_222672020.1	HG717_RS37610	recombinase	WP_222672020.1

## Sheet: Integrases_on_plasmid
Contig	Start	Stop	RefSeq	GenBank	Product	In Proteome with ID
NZ_JABBPH010000003.1	117	867	WP_222671688.1	HG717_RS31795	hypothetical protein	N/A
NZ_JABBPH010000003.1	4987	6163	WP_222671691.1	HG717_RS31820	tyrosine-type recombinase/integrase	N/A
NZ_JABBPH010000003.1	6248	8315	WP_222671692.1	HG717_RS31825	site-specific integrase	WP_222671692.1
NZ_JABBPH010000003.1	123689	124712	WP_222671843.1	HG717_RS32430	tyrosine-type recombinase/integrase	N/A
NZ_JABBPH010000003.1	145805	146981	WP_222671800.1	HG717_RS32570	tyrosine-type recombinase/integrase	WP_222671800.1
NZ_JABBPH010000003.1	146973	149133	WP_222671801.1	HG717_RS32575	tyrosine-type recombinase/integrase	N/A
NZ_JABBPH010000004.1	129616	131758	WP_222671909.1	HG717_RS33765	integrase	N/A
NZ_JABBPH010000004.1	133535	135044	WP_222671911.1	HG717_RS33775	site-specific integrase	N/A
NZ_JABBPH010000005.1	108720	109893	WP_027494235.1	HG717_RS35030	site-specific integrase	N/A
NZ_JABBPH010000006.1	15770	17291	WP_222672045.1	HG717_RS35180	site-specific integrase	WP_222672045.1
NZ_JABBPH010000006.1	23129	23948	WP_081377669.1	HG717_RS35205	DDE-type integrase/transposase/recombinase	N/A
NZ_JABBPH010000007.1	59282	60398	WP_083059644.1	HG717_RS35895	site-specific integrase	WP_083059644.1
NZ_JABBPH010000008.1	100909	103396	WP_261779406.1	HG717_RS36720	site-specific integrase	WP_261779406.1
NZ_JABBPH010000008.1	103392	103944	WP_261779407.1	HG717_RS36725	site-specific integrase	N/A
NZ_JABBPH010000012.1	3495	4668	WP_222672191.1	HG717_RS37615	site-specific integrase	WP_222672191.1
NZ_JABBPH010000016.1	1284	2220	WP_238587940.1	HG717_RS38690	site-specific integrase	WP_238587940.1

## Sheet: Transposases_on_plasmid
Contig	Start	Stop	RefSeq	GenBank	Product	In Proteome with ID
NZ_JABBPH010000003.1	23810	25325	WP_261779316.1	HG717_RS31895	transposase	N/A
NZ_JABBPH010000003.1	107033	107339	WP_029256938.1	HG717_RS32315	transposase	WP_029256938.1
NZ_JABBPH010000003.1	111951	113208	WP_222671774.1	HG717_RS32360	IS256 family transposase	N/A
NZ_JABBPH010000003.1	226426	227434	WP_222671827.1	HG717_RS32975	IS481 family transposase	N/A
NZ_JABBPH010000004.1	64108	64382	WP_222671856.1	HG717_RS33400	IS3 family transposase	WP_222671856.1
NZ_JABBPH010000004.1	64381	65253	WP_222671856.1	HG717_RS33400	IS3 family transposase	WP_222671856.1
NZ_JABBPH010000004.1	70615	71137	WP_222671260.1	HG717_RS33445	transposase	WP_222671260.1
NZ_JABBPH010000004.1	74832	75633	HG717_RS33460	HG717_RS33460	IS110 family transposase	N/A
NZ_JABBPH010000004.1	125135	125890	HG717_RS33735	HG717_RS33735	IS256 family transposase	N/A
NZ_JABBPH010000004.1	126687	127828	HG717_RS33745	HG717_RS33745	IS110 family transposase	N/A
NZ_JABBPH010000004.1	128106	128568	WP_261779373.1	HG717_RS33750	IS30 family transposase	N/A
NZ_JABBPH010000004.1	128611	129067	HG717_RS33755	HG717_RS33755	transposase	N/A
NZ_JABBPH010000005.1	81627	81933	WP_029256938.1	HG717_RS34855	transposase	WP_029256938.1
NZ_JABBPH010000006.1	22533	22950	WP_180279723.1	HG717_RS35200	transposase	WP_180279723.1
NZ_JABBPH010000006.1	23129	23948	WP_081377669.1	HG717_RS35205	DDE-type integrase/transposase/recombinase	N/A
NZ_JABBPH010000006.1	25960	27244	WP_003945410.1	HG717_RS35220	IS256 family transposase	WP_003945410.1
NZ_JABBPH010000006.1	27308	28472	WP_099699028.1	HG717_RS35225	IS30 family transposase	N/A
NZ_JABBPH010000006.1	31537	32545	WP_042445793.1	HG717_RS35245	IS481 family transposase	N/A
NZ_JABBPH010000006.1	44367	45909	WP_086558015.1	HG717_RS35305	IS21-like element IS1415 family transposase	WP_086558015.1
NZ_JABBPH010000006.1	52108	53338	WP_222672057.1	HG717_RS35345	IS110 family transposase	WP_222672057.1
NZ_JABBPH010000006.1	64633	65956	WP_261779382.1	HG717_RS35420	IS256 family transposase	WP_261779382.1
NZ_JABBPH010000006.1	67052	68309	WP_209912030.1	HG717_RS35430	IS256 family transposase	N/A
NZ_JABBPH010000006.1	71987	73135	HG717_RS35455	HG717_RS35455	transposase	N/A
NZ_JABBPH010000006.1	81753	83001	WP_106386906.1	HG717_RS35520	IS256 family transposase	WP_106386906.1
NZ_JABBPH010000007.1	10227	11769	WP_030538069.1	HG717_RS35690	IS21-like element IS1415 family transposase	N/A
NZ_JABBPH010000007.1	16589	17819	WP_044480144.1	HG717_RS35725	IS110 family transposase	N/A
NZ_JABBPH010000008.1	4889	5306	WP_064113408.1	HG717_RS36210	transposase	N/A
NZ_JABBPH010000010.1	26518	27748	WP_209907746.1	HG717_RS37240	IS110 family transposase	N/A
NZ_JABBPH010000010.1	60770	61653	WP_222672188.1	HG717_RS37400	transposase	N/A

## Sheet: HGT_Recombinases
Contig	Start	Stop	RefSeq	GenBank	Product	In Proteome with ID
NZ_JABBPH010000001.1	4655	5375	WP_082900914.1	HG717_RS00025	DDE-type integrase/transposase/recombinase	N/A
NZ_JABBPH010000001.1	11491	12088	WP_222671090.1	HG717_RS00075	recombinase family protein	WP_222671090.1
NZ_JABBPH010000001.1	174123	174624	WP_259349404.1	HG717_RS00905	recombinase family protein	N/A
NZ_JABBPH010000001.1	616742	617822	WP_222671524.1	HG717_RS03095	tyrosine-type recombinase/integrase	N/A
NZ_JABBPH010000001.1	649457	650405	WP_222671204.1	HG717_RS03215	recombinase family protein	WP_222671204.1
NZ_JABBPH010000001.1	3403126	3403480	HG717_RS38825	HG717_RS38825	recombinase family protein	N/A
NZ_JABBPH010000001.1	3403513	3404323	WP_222671339.1	HG717_RS15735	recombinase family protein	N/A
NZ_JABBPH010000001.1	3504354	3506130	WP_222671399.1	HG717_RS16160	recombinase family protein	WP_222671399.1
NZ_JABBPH010000001.1	3544313	3545219	WP_222671449.1	HG717_RS16460	phage recombination protein Bet	N/A
NZ_JABBPH010000001.1	3545433	3546354	WP_222671451.1	HG717_RS16470	YqaJ viral recombinase family protein	N/A
NZ_JABBPH010000001.1	4663881	4664433	WP_095971859.1	HG717_RS21660	recombinase family protein	N/A

## Sheet: HGT_Transposases
Contig	Start	Stop	RefSeq	GenBank	Product	In Proteome with ID
NZ_JABBPH010000001.1	3960	4377	WP_064113408.1	HG717_RS00020	transposase	N/A
NZ_JABBPH010000001.1	4655	5375	WP_082900914.1	HG717_RS00025	DDE-type integrase/transposase/recombinase	N/A
NZ_JABBPH010000001.1	59934	60669	WP_222671129.1	HG717_RS00275	IS6 family transposase	WP_222671129.1
NZ_JABBPH010000001.1	67588	68389	HG717_RS00320	HG717_RS00320	IS630 family transposase	N/A
NZ_JABBPH010000001.1	71219	71505	WP_256922089.1	HG717_RS00340	IS3 family transposase	WP_256922089.1
NZ_JABBPH010000001.1	71504	72454	WP_256922089.1	HG717_RS00340	IS3 family transposase	WP_256922089.1
NZ_JABBPH010000001.1	72514	72811	HG717_RS00345	HG717_RS00345	transposase	N/A
NZ_JABBPH010000001.1	72827	73934	WP_222671133.1	HG717_RS00350	IS110 family transposase	N/A
NZ_JABBPH010000001.1	74038	74869	WP_261779180.1	HG717_RS00355	IS3 family transposase	N/A
NZ_JABBPH010000001.1	74820	75126	WP_029256938.1	HG717_RS00360	transposase	WP_029256938.1
NZ_JABBPH010000001.1	87346	87886	WP_007728164.1	HG717_RS38775	IS3 family transposase	N/A
NZ_JABBPH010000001.1	87885	88188	WP_007728166.1	HG717_RS00430	transposase	WP_007728166.1
NZ_JABBPH010000001.1	98472	99453	HG717_RS00485	HG717_RS00485	IS1380 family transposase	N/A
NZ_JABBPH010000001.1	100529	101476	WP_372436780.1	HG717_RS00490	IS3 family transposase	WP_372436780.1
NZ_JABBPH010000001.1	101475	101764	WP_372436780.1	HG717_RS00490	IS3 family transposase	WP_372436780.1
NZ_JABBPH010000001.1	126676	127924	WP_030538129.1	HG717_RS00625	IS256 family transposase	WP_030538129.1
NZ_JABBPH010000001.1	132677	133553	WP_085989961.1	HG717_RS00645	IS3 family transposase	N/A
NZ_JABBPH010000001.1	133555	133840	WP_085989961.1	HG717_RS00645	IS3 family transposase	N/A
NZ_JABBPH010000001.1	133981	134255	WP_222671148.1	HG717_RS00650	IS3 family transposase	WP_222671148.1
NZ_JABBPH010000001.1	134254	135237	WP_222671148.1	HG717_RS00650	IS3 family transposase	WP_222671148.1
NZ_JABBPH010000001.1	157803	159219	WP_029538673.1	HG717_RS00800	IS30 family transposase	N/A
NZ_JABBPH010000001.1	159237	159363	HG717_RS38785	HG717_RS38785	transposase	N/A
NZ_JABBPH010000001.1	159410	159864	HG717_RS00805	HG717_RS00805	IS3 family transposase	N/A
NZ_JABBPH010000001.1	160101	161040	WP_230793658.1	HG717_RS00810	IS3 family transposase	N/A
NZ_JABBPH010000001.1	160991	161297	WP_029256938.1	HG717_RS00815	transposase	WP_029256938.1
NZ_JABBPH010000001.1	170729	171003	WP_118603796.1	HG717_RS00880	IS3 family transposase	N/A
NZ_JABBPH010000001.1	171002	171985	WP_118603796.1	HG717_RS00880	IS3 family transposase	N/A
NZ_JABBPH010000001.1	172090	172396	WP_029256938.1	HG717_RS00885	transposase	WP_029256938.1
NZ_JABBPH010000001.1	180577	181306	HG717_RS00950	HG717_RS00950	IS6 family transposase	N/A
NZ_JABBPH010000001.1	193651	195100	WP_197941279.1	HG717_RS01030	IS1380 family transposase	N/A
NZ_JABBPH010000001.1	195411	196419	WP_222671161.1	HG717_RS01035	IS481 family transposase	WP_222671161.1
NZ_JABBPH010000001.1	198204	199212	WP_222671163.1	HG717_RS01045	IS481 family transposase	N/A
NZ_JABBPH010000001.1	207268	207910	HG717_RS01070	HG717_RS01070	IS3 family transposase	N/A
NZ_JABBPH010000001.1	209524	209833	WP_261779124.1	HG717_RS01080	transposase	N/A
NZ_JABBPH010000001.1	211180	211783	HG717_RS01090	HG717_RS01090	IS21 family transposase	N/A
NZ_JABBPH010000001.1	256021	257251	WP_044480091.1	HG717_RS01365	IS110 family transposase	N/A
NZ_JABBPH010000001.1	633143	636179	WP_011331220.1	HG717_RS03175	Tn3 family transposase	N/A
NZ_JABBPH010000001.1	3429205	3430213	WP_222671351.1	HG717_RS15850	IS481 family transposase	N/A
NZ_JABBPH010000001.1	3442683	3443570	WP_372461237.1	HG717_RS15900	IS3 family transposase	WP_372461237.1
NZ_JABBPH010000001.1	3443569	3443831	WP_372461237.1	HG717_RS15900	IS3 family transposase	WP_372461237.1
NZ_JABBPH010000001.1	3462577	3463585	WP_222671370.1	HG717_RS15965	IS481 family transposase	N/A
NZ_JABBPH010000001.1	3464454	3465462	WP_222671372.1	HG717_RS15975	IS481 family transposase	N/A
NZ_JABBPH010000001.1	3466570	3466876	WP_029256938.1	HG717_RS15985	transposase	WP_029256938.1
NZ_JABBPH010000001.1	3486503	3487511	WP_222671384.1	HG717_RS16065	IS481 family transposase	N/A
NZ_JABBPH010000001.1	3523997	3524301	WP_230544151.1	HG717_RS16275	IS3 family transposase	WP_230544151.1
NZ_JABBPH010000001.1	3524300	3525262	WP_230544151.1	HG717_RS16275	IS3 family transposase	WP_230544151.1
NZ_JABBPH010000001.1	4651973	4652099	WP_182262687.1	HG717_RS38855	transposase	N/A

## Sheet: HGT_Integrases
Contig	Start	Stop	RefSeq	GenBank	Product	In Proteome with ID
NZ_JABBPH010000001.1	4655	5375	WP_082900914.1	HG717_RS00025	DDE-type integrase/transposase/recombinase	N/A
NZ_JABBPH010000001.1	242058	244545	WP_011133408.1	HG717_RS01280	site-specific integrase	N/A
NZ_JABBPH010000001.1	244541	245801	WP_011133407.1	HG717_RS01285	site-specific integrase	WP_011133407.1
NZ_JABBPH010000001.1	616742	617822	WP_222671524.1	HG717_RS03095	tyrosine-type recombinase/integrase	N/A
NZ_JABBPH010000001.1	620857	621436	WP_202916944.1	HG717_RS03115	site-specific integrase	N/A
NZ_JABBPH010000001.1	3493059	3493425	WP_222671389.1	HG717_RS16090	site-specific integrase	WP_222671389.1
NZ_JABBPH010000001.1	3548698	3549802	WP_222671455.1	HG717_RS16500	site-specific integrase	WP_222671455.1
NZ_JABBPH010000001.1	4653198	4654098	WP_222671501.1	HG717_RS21595	site-specific integrase	N/A
NZ_JABBPH010000001.1	4733229	4734402	WP_032390136.1	HG717_RS22050	site-specific integrase	WP_032390136.1
