# Supplementary material for: Genomic and proteomic analyses of the maize root isolate Rhodococcus erythropolis NI86/21 reveal extensive genome plasticity and parallel evolution of herbicide degradation
Source: Appl Environ Microbiol. 2026 Jan 28;92(2):e02407-25. doi: 10.1128/aem.02407-25 (PMC12915292; doi:10.1128/aem.02407-25)
Supplement: Table S4 — Enzymes involved in resistance, bioconversion, and degradation. [file aem.02407-25-s0005.xlsx]

## Sheet: Chromosome_resistance
Supplementary Table 4. Functional annotation and genomic distribution of selected enzyme and resistance gene categories in R. erythropolis NI86/21. Genes are classified into major functional groups, including resistance determinants, dehalogenases, hydroxylases, catalases, oxygenases, cytochrome P450 monooxygenases, oxidases, hydrogenases, hydrolases, and oxidoreductases. For each gene, the predi…
Contig	Start	Stop	RefSeq	GenBank	Product	In Proteome with ID
NZ_JABBPH010000002.1	886612	887554	WP_182262317.1	HG717_RS26180	copper resistance D family protein	N/A
NZ_JABBPH010000001.1	3102149	3102656	WP_019748135.1	HG717_RS14290	glyoxalase/bleomycin resistance/dioxygenase family protein	N/A
NZ_JABBPH010000002.1	919694	920267	WP_019746361.1	HG717_RS26340	HdeD family acid-resistance protein	N/A
NZ_JABBPH010000001.1	841867	842296	WP_003939720.1	HG717_RS04245	organic hydroperoxide resistance protein	WP_003939720.1
NZ_JABBPH010000001.1	3696958	3697534	WP_003941007.1	HG717_RS17220	HdeD family acid-resistance protein	WP_003941007.1
NZ_JABBPH010000002.1	1449628	1450084	WP_003941110.1	HG717_RS28790	tellurite resistance TerB family protein	WP_003941110.1
NZ_JABBPH010000001.1	4185377	4186385	WP_003941960.1	HG717_RS19330	daunorubicin resistance protein DrrA family ABC transporter ATP-binding protein	WP_003941960.1
NZ_JABBPH010000002.1	1571435	1572392	WP_003945489.1	HG717_RS29385	daunorubicin resistance protein DrrA family ABC transporter ATP-binding protein	WP_003945489.1
NZ_JABBPH010000001.1	1339489	1340167	WP_007728823.1	HG717_RS06605	tellurium resistance protein TerA	WP_007728823.1
NZ_JABBPH010000002.1	359667	360609	WP_019745860.1	HG717_RS23830	daunorubicin resistance protein DrrA family ABC transporter ATP-binding protein	WP_019745860.1
NZ_JABBPH010000002.1	887558	888077	WP_020905707.1	HG717_RS26185	copper resistance CopC family protein	WP_020905707.1
NZ_JABBPH010000002.1	453238	453616	WP_031331446.1	HG717_RS24250	glyoxalase/bleomycin resistance/extradiol dioxygenase family protein	WP_031331446.1

## Sheet: Chromosome_dehalogenase
Contig	Start	Stop	RefSeq	GenBank	Product	In Proteome with ID
NZ_JABBPH010000002.1	667206	667905	WP_069146768.1	HG717_RS25210	haloacid dehalogenase type II	WP_069146768.1
NZ_JABBPH010000002.1	529517	530378	WP_182261883.1	HG717_RS24625	haloalkane dehalogenase	WP_182261883.1
NZ_JABBPH010000002.1	1998849	1999725	WP_142005965.1	HG717_RS31315	haloalkane dehalogenase	WP_142005965.1

## Sheet: Chromosome_hydroxylase
Contig	Start	Stop	RefSeq	GenBank	Product	In Proteome with ID
NZ_JABBPH010000002.1	98333	99962	WP_020971036.1	HG717_RS22590	4-hydroxyphenylacetate 3-hydroxylase family protein	N/A
NZ_JABBPH010000001.1	3715374	3716292	WP_024487453.1	HG717_RS17315	factor-independent urate hydroxylase	WP_024487453.1
NZ_JABBPH010000002.1	1773430	1774777	WP_019747015.1	HG717_RS30285	lysine N(6)-hydroxylase/L-ornithine N(5)-oxygenase family protein	WP_019747015.1

## Sheet: Chromosome_catalase
Contig	Start	Stop	RefSeq	GenBank	Product	In Proteome with ID
NZ_JABBPH010000002.1	466152	468321	WP_182261842.1	HG717_RS24310	catalase	WP_182261842.1
NZ_JABBPH010000002.1	1262534	1263986	WP_222671642.1	HG717_RS27955	catalase	WP_222671642.1
NZ_JABBPH010000002.1	2040040	2042263	WP_182262925.1	HG717_RS31530	catalase/peroxidase HPI	WP_182262925.1

## Sheet: Chromosome_oxygenases
Contig	Start	Stop	RefSeq	GenBank	Product	In Proteome with ID
NZ_JABBPH010000002.1	81300	82020	WP_019745617.1	HG717_RS22505	2OG-Fe(II) oxygenase	N/A
NZ_JABBPH010000002.1	1144056	1145013	WP_007731630.1	HG717_RS27400	3-(2%2C3-dihydroxyphenyl)propionate dioxygenase	N/A
NZ_JABBPH010000002.1	1608393	1608978	WP_003945677.1	HG717_RS29575	3-hydroxy-9%2C10-secoandrosta-1%2C3%2C5(10)-triene-9%2C17-dione monooxygenase reductase subunit	N/A
NZ_JABBPH010000001.1	3321285	3322446	WP_020969312.1	HG717_RS15355	alkane 1-monooxygenase	N/A
NZ_JABBPH010000002.1	139410	140577	WP_019745671.1	HG717_RS22790	alkane 1-monooxygenase	N/A
NZ_JABBPH010000002.1	1599081	1600257	WP_003945652.1	HG717_RS29520	alkane 1-monooxygenase	N/A
NZ_JABBPH010000002.1	2061511	2062663	WP_070385366.1	HG717_RS31640	alkane 1-monooxygenase	N/A
NZ_JABBPH010000002.1	1486609	1487113	WP_069146917.1	HG717_RS28980	anthrone oxygenase family protein	N/A
NZ_JABBPH010000001.1	1430316	1431258	WP_020970233.1	HG717_RS07040	antibiotic biosynthesis monooxygenase	N/A
NZ_JABBPH010000001.1	2100962	2101259	WP_182261443.1	HG717_RS10110	antibiotic biosynthesis monooxygenase	N/A
NZ_JABBPH010000001.1	2322753	2323725	WP_029255495.1	HG717_RS10950	antibiotic biosynthesis monooxygenase	N/A
NZ_JABBPH010000001.1	4495762	4496674	WP_029254739.1	HG717_RS20850	biphenyl-2%2C3-diol 1%2C2-dioxygenase	N/A
NZ_JABBPH010000002.1	192086	193592	WP_182261930.1	HG717_RS23050	carotenoid oxygenase family protein	N/A
NZ_JABBPH010000002.1	1483780	1484299	WP_019746792.1	HG717_RS28960	cysteine dioxygenase family protein	N/A
NZ_JABBPH010000001.1	3959508	3960465	WP_182261821.1	HG717_RS18515	diiron oxygenase	N/A
NZ_JABBPH010000002.1	209253	210378	WP_020909446.1	HG717_RS23135	dimethylsulfone monooxygenase SfnG	N/A
NZ_JABBPH010000001.1	2384535	2385318	WP_019748662.1	HG717_RS11120	dioxygenase	N/A
NZ_JABBPH010000002.1	1595046	1596639	WP_182261309.1	HG717_RS29505	FAD-dependent monooxygenase	N/A
NZ_JABBPH010000001.1	3102149	3102656	WP_019748135.1	HG717_RS14290	glyoxalase/bleomycin resistance/dioxygenase family protein	N/A
NZ_JABBPH010000001.1	3584819	3585797	WP_020907141.1	HG717_RS16685	isopenicillin N synthase family oxygenase	N/A
NZ_JABBPH010000001.1	3588935	3590006	WP_182261135.1	HG717_RS16705	isopenicillin N synthase family oxygenase	N/A
NZ_JABBPH010000001.1	3726621	3727686	WP_182262344.1	HG717_RS17360	isopenicillin N synthase family oxygenase	N/A
NZ_JABBPH010000002.1	527241	528225	WP_182261881.1	HG717_RS24615	nitronate monooxygenase family protein	N/A
NZ_JABBPH010000002.1	1497433	1498423	WP_182261294.1	HG717_RS29030	nitronate monooxygenase family protein	N/A
NZ_JABBPH010000001.1	804536	805931	WP_182262453.1	HG717_RS04075	NtaA/DmoA family FMN-dependent monooxygenase	N/A
NZ_JABBPH010000001.1	1592767	1594135	WP_182262212.1	HG717_RS07740	NtaA/DmoA family FMN-dependent monooxygenase	N/A
NZ_JABBPH010000001.1	526494	527370	WP_182261492.1	HG717_RS02690	oxygenase MpaB family protein	N/A
NZ_JABBPH010000002.1	1678024	1678930	WP_182261244.1	HG717_RS29905	oxygenase MpaB family protein	N/A
NZ_JABBPH010000001.1	3789341	3790526	WP_182262723.1	HG717_RS17660	phytanoyl-CoA dioxygenase family protein	N/A
NZ_JABBPH010000001.1	603852	604806	WP_019745186.1	HG717_RS03040	TauD/TfdA family dioxygenase	N/A
NZ_JABBPH010000001.1	4258287	4259265	WP_042452972.1	HG717_RS19710	TauD/TfdA family dioxygenase	N/A
NZ_JABBPH010000002.1	768265	769114	WP_084325582.1	HG717_RS25680	TauD/TfdA family dioxygenase	N/A
NZ_JABBPH010000002.1	1185139	1186039	WP_020905892.1	HG717_RS27625	TauD/TfdA family dioxygenase	N/A
NZ_JABBPH010000002.1	1788884	1789742	WP_019747028.1	HG717_RS30360	tryptophan 2%2C3-dioxygenase	N/A
NZ_JABBPH010000002.1	1607494	1608397	WP_003945585.1	HG717_RS29570	iron-dependent extradiol dioxygenase HsaC	WP_003945585.1
NZ_JABBPH010000002.1	1712608	1713724	WP_003945863.1	HG717_RS30075	nitronate monooxygenase family protein	WP_003945863.1
NZ_JABBPH010000001.1	2542448	2543135	WP_003946162.1	HG717_RS11855	heme oxygenase (biliverdin-producing)	WP_003946162.1
NZ_JABBPH010000002.1	1511004	1511313	WP_007726927.1	HG717_RS29100	mycobilin-forming heme oxygenase MhuD	WP_007726927.1
NZ_JABBPH010000001.1	576744	577728	WP_007731412.1	HG717_RS02905	intradiol ring-cleavage dioxygenase	WP_007731412.1
NZ_JABBPH010000002.1	94733	95573	WP_019745628.1	HG717_RS22570	catechol 1%2C2-dioxygenase	WP_019745628.1
NZ_JABBPH010000002.1	179143	179431	WP_019745706.1	HG717_RS22980	putative quinol monooxygenase	WP_019745706.1
NZ_JABBPH010000002.1	1693369	1694431	WP_019746967.1	HG717_RS29975	nitronate monooxygenase family protein	WP_019746967.1
NZ_JABBPH010000002.1	1773430	1774777	WP_019747015.1	HG717_RS30285	lysine N(6)-hydroxylase/L-ornithine N(5)-oxygenase family protein	WP_019747015.1
NZ_JABBPH010000001.1	3791487	3792924	WP_019747678.1	HG717_RS17675	rifampin monooxygenase Iri	WP_019747678.1
NZ_JABBPH010000001.1	3739436	3740378	WP_019747720.1	HG717_RS17405	oxygenase MpaB family protein	WP_019747720.1
NZ_JABBPH010000001.1	1986833	1987823	WP_019749004.1	HG717_RS09525	diiron oxygenase	WP_019749004.1
NZ_JABBPH010000001.1	4407655	4409026	WP_020906676.1	HG717_RS20425	NtaA/DmoA family FMN-dependent monooxygenase	WP_020906676.1
NZ_JABBPH010000001.1	3667385	3668612	WP_020907102.1	HG717_RS17075	alkane 1-monooxygenase	WP_020907102.1
NZ_JABBPH010000001.1	432925	434092	WP_020970820.1	HG717_RS02225	3-hydroxy-9%2C10-secoandrosta-1%2C3%2C5(10)-triene-9%2C17-dione monooxygenase oxygenase subunit	WP_020970820.1
NZ_JABBPH010000001.1	398705	399656	WP_020970840.1	HG717_RS02070	TauD/TfdA family dioxygenase	WP_020970840.1
NZ_JABBPH010000002.1	100148	101039	WP_020971037.1	HG717_RS22595	phytanoyl-CoA dioxygenase family protein	WP_020971037.1
NZ_JABBPH010000001.1	1940546	1941476	WP_029255656.1	HG717_RS09310	nitronate monooxygenase family protein	WP_029255656.1
NZ_JABBPH010000001.1	1088803	1089721	WP_029255969.1	HG717_RS05400	TauD/TfdA family dioxygenase	WP_029255969.1
NZ_JABBPH010000002.1	555609	556629	WP_029256736.1	HG717_RS24745	isopenicillin N synthase family oxygenase	WP_029256736.1
NZ_JABBPH010000002.1	453238	453616	WP_031331446.1	HG717_RS24250	glyoxalase/bleomycin resistance/extradiol dioxygenase family protein	WP_031331446.1
NZ_JABBPH010000002.1	1605430	1606606	WP_031332838.1	HG717_RS29560	3-hydroxy-9%2C10-secoandrosta-1%2C3%2C5(10)-triene-9%2C17-dione monooxygenase oxygenase subunit	WP_031332838.1
NZ_JABBPH010000002.1	79005	79662	WP_031333828.1	HG717_RS22480	alpha-ketoglutarate-dependent dioxygenase AlkB	WP_031333828.1
NZ_JABBPH010000002.1	1061394	1062633	WP_044480920.1	HG717_RS26950	lactate 2-monooxygenase	WP_044480920.1
NZ_JABBPH010000001.1	875170	876370	WP_070795795.1	HG717_RS04370	homogentisate 1%2C2-dioxygenase	WP_070795795.1
NZ_JABBPH010000002.1	1245295	1246228	WP_133728600.1	HG717_RS27870	oxygenase MpaB family protein	WP_133728600.1
NZ_JABBPH010000002.1	282585	283773	WP_141488225.1	HG717_RS23470	4-hydroxybenzoate 3-monooxygenase	WP_141488225.1
NZ_JABBPH010000001.1	1596857	1597832	WP_153212424.1	HG717_RS07760	TauD/TfdA family dioxygenase	WP_153212424.1
NZ_JABBPH010000001.1	1099732	1101250	WP_182260989.1	HG717_RS05455	carotenoid oxygenase family protein	WP_182260989.1
NZ_JABBPH010000001.1	911916	912549	WP_182261036.1	HG717_RS04530	alpha-ketoglutarate-dependent dioxygenase AlkB	WP_182261036.1
NZ_JABBPH010000001.1	888192	889491	WP_182261046.1	HG717_RS04430	NtaA/DmoA family FMN-dependent monooxygenase	WP_182261046.1
NZ_JABBPH010000001.1	3014100	3014868	WP_182261602.1	HG717_RS13885	class III extradiol dioxygenase subunit B-like domain-containing protein	WP_182261602.1
NZ_JABBPH010000001.1	4484607	4485795	WP_182261676.1	HG717_RS20805	nitric oxide synthase oxygenase	WP_182261676.1
NZ_JABBPH010000002.1	495786	496815	WP_182261860.1	HG717_RS24465	nitronate monooxygenase family protein	WP_182261860.1
NZ_JABBPH010000002.1	204126	204996	WP_182261964.1	HG717_RS23110	oxygenase MpaB family protein	WP_182261964.1
NZ_JABBPH010000001.1	1825322	1825607	WP_182262273.1	HG717_RS08790	putative quinol monooxygenase	WP_182262273.1
NZ_JABBPH010000002.1	895929	897033	WP_182262320.1	HG717_RS26225	FAD-dependent monooxygenase	WP_182262320.1
NZ_JABBPH010000001.1	481508	482714	WP_182262405.1	HG717_RS02465	4-hydroxyphenylpyruvate dioxygenase	WP_182262405.1
NZ_JABBPH010000001.1	387043	387964	WP_182263088.1	HG717_RS02015	biphenyl-2%2C3-diol 1%2C2-dioxygenase	WP_182263088.1
NZ_JABBPH010000001.1	1714988	1716881	WP_222671533.1	HG717_RS08320	FAD-dependent monooxygenase	WP_222671533.1
NZ_JABBPH010000002.1	334948	335956	WP_222671576.1	HG717_RS23705	diiron oxygenase	WP_222671576.1
NZ_JABBPH010000002.1	837484	838381	WP_222671616.1	HG717_RS25945	oxygenase MpaB family protein	WP_222671616.1
NZ_JABBPH010000002.1	1292140	1292662	WP_222671645.1	HG717_RS28105	3-hydroxyanthranilate 3%2C4-dioxygenase	WP_222671645.1

## Sheet: Chromosome_CYP450
Contig	Start	Stop	RefSeq	GenBank	Product	In Proteome with ID
NZ_JABBPH010000001.1	531270	532638	WP_182261494.1	HG717_RS02715	cytochrome P450	N/A
NZ_JABBPH010000001.1	601878	603102	WP_182261518.1	HG717_RS03030	cytochrome P450	N/A
NZ_JABBPH010000001.1	2363414	2364620	WP_182262717.1	HG717_RS11015	cytochrome P450	N/A
NZ_JABBPH010000001.1	2365422	2366817	WP_019748680.1	HG717_RS11025	cytochrome P450	N/A
NZ_JABBPH010000001.1	2370591	2371845	WP_047888955.1	HG717_RS11050	cytochrome P450	N/A
NZ_JABBPH010000001.1	4361156	4362425	WP_020968863.1	HG717_RS20200	cytochrome P450	WP_020968863.1
NZ_JABBPH010000002.1	1618445	1619651	WP_172932262.1	HG717_RS29620	cytochrome P450	N/A
NZ_JABBPH010000002.1	1670543	1671944	WP_020906278.1	HG717_RS29865	cytochrome P450	WP_020906278.1
NZ_JABBPH010000002.1	1701021	1702272	WP_003945573.1	HG717_RS30020	cytochrome P450	WP_003945573.1
NZ_JABBPH010000002.1	1951016	1952252	WP_166501914.1	HG717_RS31065	cytochrome P450	WP_166501914.1

## Sheet: Chromosome_oxidases
Contig	Start	Stop	RefSeq	GenBank	Product	In Proteome with ID
NZ_JABBPH010000002.1	937413	938256	WP_182262334.1	HG717_RS26435	cytochrome c oxidase assembly protein	N/A
NZ_JABBPH010000001.1	2099982	2100399	WP_003941723.1	HG717_RS10100	cytochrome c oxidase subunit 4	N/A
NZ_JABBPH010000002.1	2043590	2045333	WP_020906509.1	HG717_RS31545	cytochrome c oxidase subunit I	N/A
NZ_JABBPH010000002.1	1203374	1205252	WP_182262138.1	HG717_RS27675	multicopper oxidase domain-containing protein	N/A
NZ_JABBPH010000001.1	3575544	3577077	WP_182261133.1	HG717_RS16650	multicopper oxidase family protein	N/A
NZ_JABBPH010000002.1	44061	45651	WP_182262905.1	HG717_RS22280	multicopper oxidase family protein	N/A
NZ_JABBPH010000002.1	1249407	1251174	WP_222671641.1	HG717_RS27890	multicopper oxidase family protein	N/A
NZ_JABBPH010000001.1	2071333	2071642	WP_019748929.1	HG717_RS09960	pyridoxamine 5'-phosphate oxidase family protein	N/A
NZ_JABBPH010000002.1	560297	561005	WP_222671592.1	HG717_RS24760	pyridoxamine 5'-phosphate oxidase family protein	N/A
NZ_JABBPH010000002.1	1846156	1846654	WP_003945816.1	HG717_RS30595	glutathione peroxidase	WP_003945816.1
NZ_JABBPH010000002.1	244429	245347	WP_007730623.1	HG717_RS23305	1%2C2-phenylacetyl-CoA epoxidase subunit PaaC	WP_007730623.1
NZ_JABBPH010000001.1	1329526	1330807	WP_019744632.1	HG717_RS06550	iron uptake transporter deferrochelatase/peroxidase subunit	WP_019744632.1
NZ_JABBPH010000001.1	992510	994226	WP_019744907.1	HG717_RS04935	glycerol-3-phosphate dehydrogenase/oxidase	WP_019744907.1
NZ_JABBPH010000001.1	371102	371753	WP_019745391.1	HG717_RS01935	pyridoxamine 5'-phosphate oxidase family protein	WP_019745391.1
NZ_JABBPH010000001.1	3861888	3862845	WP_019747614.1	HG717_RS18000	R2-like ligand-binding oxidase	WP_019747614.1
NZ_JABBPH010000001.1	2098878	2099943	WP_019748910.1	HG717_RS10095	cytochrome c oxidase subunit II	WP_019748910.1
NZ_JABBPH010000001.1	1796124	1796598	WP_019749140.1	HG717_RS08645	thioredoxin-dependent thiol peroxidase	WP_019749140.1
NZ_JABBPH010000001.1	1527882	1529196	WP_019749315.1	HG717_RS07515	D-arabinono-1%2C4-lactone oxidase	WP_019749315.1
NZ_JABBPH010000001.1	3374472	3376263	WP_020907234.1	HG717_RS15585	cytochrome c oxidase subunit I	WP_020907234.1
NZ_JABBPH010000001.1	3162216	3162642	WP_020907428.1	HG717_RS14590	pyridoxamine 5'-phosphate oxidase family protein	WP_020907428.1
NZ_JABBPH010000001.1	2105126	2105738	WP_020908101.1	HG717_RS10130	heme-copper oxidase subunit III	WP_020908101.1
NZ_JABBPH010000001.1	1919706	1920810	WP_020908218.1	HG717_RS09215	NADH:flavin oxidoreductase/NADH oxidase	WP_020908218.1
NZ_JABBPH010000002.1	245375	245693	WP_020909477.1	HG717_RS23310	1%2C2-phenylacetyl-CoA epoxidase subunit PaaB	WP_020909477.1
NZ_JABBPH010000001.1	748474	749974	WP_020970618.1	HG717_RS03735	cytochrome ubiquinol oxidase subunit I	WP_020970618.1
NZ_JABBPH010000001.1	749983	751027	WP_021332107.1	HG717_RS03740	cytochrome d ubiquinol oxidase subunit II	WP_021332107.1
NZ_JABBPH010000001.1	3318416	3318914	WP_021333071.1	HG717_RS15330	pyridoxamine 5'-phosphate oxidase family protein	WP_021333071.1
NZ_JABBPH010000001.1	4456185	4456650	WP_029254754.1	HG717_RS20655	pyridoxamine 5'-phosphate oxidase family protein	WP_029254754.1
NZ_JABBPH010000002.1	243920	244379	WP_044480149.1	HG717_RS23300	1%2C2-phenylacetyl-CoA epoxidase subunit PaaD	WP_044480149.1
NZ_JABBPH010000001.1	1042425	1044180	WP_046379038.1	HG717_RS05185	cytochrome c oxidase subunit I	WP_046379038.1
NZ_JABBPH010000001.1	4390026	4391106	WP_060939860.1	HG717_RS20345	glycine oxidase ThiO	WP_060939860.1
NZ_JABBPH010000002.1	1649884	1651135	WP_070385833.1	HG717_RS29755	NADH:flavin oxidoreductase/NADH oxidase family protein	WP_070385833.1
NZ_JABBPH010000001.1	3025700	3027251	WP_084326616.1	HG717_RS13945	glycerol-3-phosphate dehydrogenase/oxidase	WP_084326616.1
NZ_JABBPH010000002.1	1115901	1116531	WP_097388015.1	HG717_RS27245	pyridoxamine 5'-phosphate oxidase family protein	WP_097388015.1
NZ_JABBPH010000001.1	1842302	1844438	WP_113684270.1	HG717_RS08885	cytochrome c oxidase assembly protein	WP_113684270.1
NZ_JABBPH010000002.1	1584960	1586724	WP_153213499.1	HG717_RS29460	cholesterol oxidase substrate-binding domain-containing protein	WP_153213499.1
NZ_JABBPH010000001.1	2920034	2921396	WP_182261906.1	HG717_RS13465	protoporphyrinogen oxidase	WP_182261906.1
NZ_JABBPH010000002.1	242836	243916	WP_182261952.1	HG717_RS23295	1%2C2-phenylacetyl-CoA epoxidase subunit PaaE	WP_182261952.1
NZ_JABBPH010000001.1	3748231	3749974	WP_182262347.1	HG717_RS17455	glycerol-3-phosphate dehydrogenase/oxidase	WP_182262347.1
NZ_JABBPH010000001.1	732543	733521	WP_182262599.1	HG717_RS03660	Dyp-type peroxidase	WP_182262599.1
NZ_JABBPH010000002.1	51969	53532	WP_182262909.1	HG717_RS22320	multicopper oxidase family protein	WP_182262909.1
NZ_JABBPH010000002.1	2040040	2042263	WP_182262925.1	HG717_RS31530	catalase/peroxidase HPI	WP_182262925.1
NZ_JABBPH010000002.1	1978099	1979317	WP_182262942.1	HG717_RS31195	Dyp-type peroxidase	WP_182262942.1
NZ_JABBPH010000002.1	1970836	1971292	WP_182262944.1	HG717_RS31155	pyridoxamine 5'-phosphate oxidase family protein	WP_182262944.1
NZ_JABBPH010000001.1	2223194	2224766	WP_182263063.1	HG717_RS10690	L-aspartate oxidase	WP_182263063.1
NZ_JABBPH010000001.1	981113	981827	WP_222671234.1	HG717_RS04880	pyridoxamine 5'-phosphate oxidase	WP_222671234.1
NZ_JABBPH010000002.1	245689	246658	WP_222671572.1	HG717_RS23315	1%2C2-phenylacetyl-CoA epoxidase subunit PaaA	WP_222671572.1
NZ_JABBPH010000002.1	688923	689982	WP_222671600.1	HG717_RS25325	Dyp-type peroxidase	WP_222671600.1
NZ_JABBPH010000002.1	1269667	1271434	WP_222671643.1	HG717_RS27990	cholesterol oxidase substrate-binding domain-containing protein	WP_222671643.1
NZ_JABBPH010000001.1	2318212	2321317	WP_261779191.1	HG717_RS10940	multicopper oxidase family protein	WP_261779191.1

## Sheet: Chromosome_hydrogenase
Contig	Start	Stop	RefSeq	GenBank	Product	In Proteome with ID
NZ_JABBPH010000002.1	1289403	1290879	WP_020905966.1	HG717_RS28090	2-hydroxymuconic semialdehyde dehydrogenase	N/A
NZ_JABBPH010000001.1	3743636	3744380	WP_060938853.1	HG717_RS17430	3-hydroxybutyrate dehydrogenase	N/A
NZ_JABBPH010000002.1	1587640	1589365	WP_182261268.1	HG717_RS29470	3-oxosteroid 1-dehydrogenase	N/A
NZ_JABBPH010000002.1	1226079	1228290	WP_182262145.1	HG717_RS27785	acyl-CoA dehydrogenase	N/A
NZ_JABBPH010000001.1	415780	416950	WP_019745344.1	HG717_RS02150	acyl-CoA dehydrogenase family protein	N/A
NZ_JABBPH010000001.1	606500	607658	WP_019745184.1	HG717_RS03050	acyl-CoA dehydrogenase family protein	N/A
NZ_JABBPH010000001.1	1303678	1304869	WP_222671253.1	HG717_RS06460	acyl-CoA dehydrogenase family protein	N/A
NZ_JABBPH010000001.1	1847515	1848694	WP_222671274.1	HG717_RS08905	acyl-CoA dehydrogenase family protein	N/A
NZ_JABBPH010000002.1	627642	629358	WP_182261724.1	HG717_RS25070	acyl-CoA dehydrogenase family protein	N/A
NZ_JABBPH010000002.1	1229514	1230642	WP_182262147.1	HG717_RS27795	acyl-CoA dehydrogenase family protein	N/A
NZ_JABBPH010000002.1	1730676	1731798	WP_020968503.1	HG717_RS30160	acyl-CoA dehydrogenase family protein	N/A
NZ_JABBPH010000002.1	1731810	1732992	WP_182261393.1	HG717_RS30165	acyl-CoA dehydrogenase family protein	N/A
NZ_JABBPH010000002.1	1841405	1842629	WP_021342993.1	HG717_RS30575	acyl-CoA dehydrogenase family protein	N/A
NZ_JABBPH010000002.1	1842625	1843903	WP_020968556.1	HG717_RS30580	acyl-CoA dehydrogenase family protein	N/A
NZ_JABBPH010000001.1	2360147	2361614	WP_182262718.1	HG717_RS11000	aldehyde dehydrogenase	N/A
NZ_JABBPH010000002.1	195137	196658	WP_182261933.1	HG717_RS23065	aldehyde dehydrogenase	N/A
NZ_JABBPH010000001.1	928869	930303	WP_069145736.1	HG717_RS04635	aldehyde dehydrogenase family protein	N/A
NZ_JABBPH010000001.1	999985	1001035	WP_070385568.1	HG717_RS04975	alpha-ketoacid dehydrogenase subunit beta	N/A
NZ_JABBPH010000001.1	335558	336989	WP_019745418.1	HG717_RS01775	coniferyl aldehyde dehydrogenase	N/A
NZ_JABBPH010000001.1	1002561	1003959	WP_222671237.1	HG717_RS04985	dihydrolipoyl dehydrogenase	N/A
NZ_JABBPH010000002.1	1100302	1101346	WP_222671625.1	HG717_RS27160	L-idonate 5-dehydrogenase	N/A
NZ_JABBPH010000002.1	42077	42749	WP_029256402.1	HG717_RS22270	methylamine dehydrogenase light chain	N/A
NZ_JABBPH010000001.1	782814	783903	WP_031333781.1	HG717_RS03910	NAD(P)-dependent alcohol dehydrogenase	N/A
NZ_JABBPH010000002.1	395194	396235	WP_020909584.1	HG717_RS23980	NAD(P)-dependent alcohol dehydrogenase	N/A
NZ_JABBPH010000002.1	88326	89442	WP_182262429.1	HG717_RS22535	NDMA-dependent alcohol dehydrogenase	N/A
NZ_JABBPH010000002.1	1954868	1955981	WP_024487546.1	HG717_RS31080	NDMA-dependent alcohol dehydrogenase	N/A
NZ_JABBPH010000001.1	3958602	3959502	WP_182261820.1	HG717_RS18510	prephenate dehydrogenase dimerization domain-containing protein	N/A
NZ_JABBPH010000002.1	870728	871415	WP_182263289.1	HG717_RS26110	SagB family peptide dehydrogenase	N/A
NZ_JABBPH010000002.1	227015	227765	WP_182261944.1	HG717_RS23215	succinate dehydrogenase cytochrome b subunit	N/A
NZ_JABBPH010000001.1	999051	999975	WP_044479496.1	HG717_RS04970	thiamine pyrophosphate-dependent dehydrogenase E1 component subunit alpha	N/A
NZ_JABBPH010000001.1	4553310	4554630	WP_222671496.1	HG717_RS21095	UDP-glucose/GDP-mannose dehydrogenase family protein	N/A
NZ_JABBPH010000001.1	4556789	4558115	WP_020906581.1	HG717_RS21110	UDP-glucose/GDP-mannose dehydrogenase family protein	N/A
NZ_JABBPH010000001.1	4572113	4573439	WP_222671497.1	HG717_RS21170	UDP-glucose/GDP-mannose dehydrogenase family protein	N/A
NZ_JABBPH010000001.1	2326411	2327236	WP_182263214.1	HG717_RS10960	xanthine dehydrogenase family protein subunit M	N/A
NZ_JABBPH010000002.1	1155591	1156539	WP_021332885.1	HG717_RS27460	zinc-binding alcohol dehydrogenase family protein	N/A
NZ_JABBPH010000002.1	123726	124722	WP_020909399.1	HG717_RS22700	zinc-binding dehydrogenase	N/A
NZ_JABBPH010000002.1	68025	69063	WP_020971006.1	HG717_RS22420	zinc-dependent alcohol dehydrogenase family protein	N/A
NZ_JABBPH010000002.1	491306	492329	WP_042953355.1	HG717_RS24445	zinc-dependent alcohol dehydrogenase family protein	N/A
NZ_JABBPH010000001.1	528476	529634	WP_003939784.1	HG717_RS02700	acyl-CoA dehydrogenase	WP_003939784.1
NZ_JABBPH010000001.1	3773220	3773676	WP_003940699.1	HG717_RS17580	succinate dehydrogenase hydrophobic membrane anchor subunit	WP_003940699.1
NZ_JABBPH010000001.1	3775442	3776210	WP_003940925.1	HG717_RS17590	succinate dehydrogenase iron-sulfur subunit	WP_003940925.1
NZ_JABBPH010000001.1	3891536	3892676	WP_003940976.1	HG717_RS18125	GuaB3 family IMP dehydrogenase-related protein	WP_003940976.1
NZ_JABBPH010000001.1	1688630	1690148	WP_003941275.1	HG717_RS08200	CoA-acylating methylmalonate-semialdehyde dehydrogenase	WP_003941275.1
NZ_JABBPH010000001.1	1625471	1626527	WP_003941279.1	HG717_RS07880	2%2C3-butanediol dehydrogenase	WP_003941279.1
NZ_JABBPH010000001.1	4323602	4325006	WP_003941477.1	HG717_RS20030	dihydrolipoyl dehydrogenase	WP_003941477.1
NZ_JABBPH010000001.1	4290578	4291475	WP_003941541.1	HG717_RS19870	3-hydroxybutyryl-CoA dehydrogenase	WP_003941541.1
NZ_JABBPH010000001.1	4093301	4094576	WP_003942095.1	HG717_RS18850	NDMA-dependent methanol dehydrogenase	WP_003942095.1
NZ_JABBPH010000001.1	3580430	3581636	WP_003942363.1	HG717_RS16670	acyl-CoA dehydrogenase family protein	WP_003942363.1
NZ_JABBPH010000002.1	325220	325982	WP_003942978.1	HG717_RS23670	3-hydroxyacyl-CoA dehydrogenase	WP_003942978.1
NZ_JABBPH010000002.1	849603	851157	WP_003943578.1	HG717_RS26000	succinic semialdehyde dehydrogenase	WP_003943578.1
NZ_JABBPH010000002.1	1206734	1208876	WP_003943799.1	HG717_RS27685	3-hydroxyacyl-CoA dehydrogenase NAD-binding domain-containing protein	WP_003943799.1
NZ_JABBPH010000001.1	4401436	4402450	WP_003944371.1	HG717_RS20385	glucose-6-phosphate dehydrogenase (coenzyme-F420)	WP_003944371.1
NZ_JABBPH010000001.1	3324781	3326374	WP_003944758.1	HG717_RS15370	phosphoglycerate dehydrogenase	WP_003944758.1
NZ_JABBPH010000001.1	2774485	2775505	WP_003944851.1	HG717_RS12725	type I glyceraldehyde-3-phosphate dehydrogenase	WP_003944851.1
NZ_JABBPH010000001.1	1819901	1821245	WP_003945368.1	HG717_RS08775	NADP-specific glutamate dehydrogenase	WP_003945368.1
NZ_JABBPH010000002.1	1900395	1901841	WP_003945530.1	HG717_RS30850	aldehyde dehydrogenase	WP_003945530.1
NZ_JABBPH010000002.1	1994389	1995160	WP_003945779.1	HG717_RS31285	glucose 1-dehydrogenase	WP_003945779.1
NZ_JABBPH010000001.1	1726945	1728259	WP_007726192.1	HG717_RS08365	homoserine dehydrogenase	WP_007726192.1
NZ_JABBPH010000001.1	3820513	3821371	WP_007727401.1	HG717_RS17805	bifunctional methylenetetrahydrofolate dehydrogenase/methenyltetrahydrofolate cyclohydrolase	WP_007727401.1
NZ_JABBPH010000001.1	4115920	4117069	WP_007728404.1	HG717_RS18965	acyl-CoA dehydrogenase family protein	WP_007728404.1
NZ_JABBPH010000001.1	295070	296216	WP_007730036.1	HG717_RS01555	acyl-CoA dehydrogenase family protein	WP_007730036.1
NZ_JABBPH010000001.1	4030855	4032019	WP_007730190.1	HG717_RS18575	acyl-CoA dehydrogenase family protein	WP_007730190.1
NZ_JABBPH010000002.1	206444	207587	WP_007730792.1	HG717_RS23125	acyl-CoA dehydrogenase family protein	WP_007730792.1
NZ_JABBPH010000002.1	153799	154888	WP_007730860.1	HG717_RS22855	S-(hydroxymethyl)mycothiol dehydrogenase	WP_007730860.1
NZ_JABBPH010000001.1	2681111	2682569	WP_007730904.1	HG717_RS12365	NADP-dependent phosphogluconate dehydrogenase	WP_007730904.1
NZ_JABBPH010000001.1	1910785	1911718	WP_007731007.1	HG717_RS09175	D-isomer specific 2-hydroxyacid dehydrogenase family protein	WP_007731007.1
NZ_JABBPH010000002.1	1344711	1346136	WP_007732506.1	HG717_RS28350	aldehyde dehydrogenase family protein	WP_007732506.1
NZ_JABBPH010000001.1	728159	729389	WP_007733810.1	HG717_RS03635	acyl-CoA dehydrogenase family protein	WP_007733810.1
NZ_JABBPH010000002.1	1662498	1663659	WP_007734181.1	HG717_RS29825	acyl-CoA dehydrogenase family protein	WP_007734181.1
NZ_JABBPH010000001.1	2032062	2034918	WP_007735476.1	HG717_RS09750	pyruvate dehydrogenase (acetyl-transferring)%2C homodimeric type	WP_007735476.1
NZ_JABBPH010000001.1	1554400	1555576	WP_007736177.1	HG717_RS07620	acyl-CoA dehydrogenase family protein	WP_007736177.1
NZ_JABBPH010000001.1	4046050	4047163	WP_019744235.1	HG717_RS18630	NDMA-dependent alcohol dehydrogenase	WP_019744235.1
NZ_JABBPH010000001.1	4047211	4048711	WP_019744236.1	HG717_RS18635	aldehyde dehydrogenase family protein	WP_019744236.1
NZ_JABBPH010000001.1	4287067	4288108	WP_019744429.1	HG717_RS19860	NAD(P)-dependent alcohol dehydrogenase	WP_019744429.1
NZ_JABBPH010000001.1	992510	994226	WP_019744907.1	HG717_RS04935	glycerol-3-phosphate dehydrogenase/oxidase	WP_019744907.1
NZ_JABBPH010000001.1	889487	890453	WP_019745000.1	HG717_RS04435	proline dehydrogenase family protein	WP_019745000.1
NZ_JABBPH010000001.1	514843	516016	WP_019745256.1	HG717_RS02635	acyl-CoA dehydrogenase family protein	WP_019745256.1
NZ_JABBPH010000001.1	366371	367523	WP_019745395.1	HG717_RS01905	acyl-CoA dehydrogenase family protein	WP_019745395.1
NZ_JABBPH010000001.1	344336	345527	WP_019745412.1	HG717_RS01810	acyl-CoA dehydrogenase family protein	WP_019745412.1
NZ_JABBPH010000001.1	339581	340748	WP_019745415.1	HG717_RS01790	acyl-CoA dehydrogenase family protein	WP_019745415.1
NZ_JABBPH010000002.1	103427	104912	WP_019745636.1	HG717_RS22610	aldehyde dehydrogenase family protein	WP_019745636.1
NZ_JABBPH010000002.1	129741	130842	WP_019745661.1	HG717_RS22735	alcohol dehydrogenase catalytic domain-containing protein	WP_019745661.1
NZ_JABBPH010000002.1	173213	174434	WP_019745701.1	HG717_RS22950	acyl-CoA dehydrogenase family protein	WP_019745701.1
NZ_JABBPH010000002.1	589660	590563	WP_019746091.1	HG717_RS24900	xanthine dehydrogenase family protein subunit M	WP_019746091.1
NZ_JABBPH010000002.1	1241229	1242264	WP_019746568.1	HG717_RS27850	aspartate-semialdehyde dehydrogenase	WP_019746568.1
NZ_JABBPH010000002.1	1591876	1592779	WP_019746894.1	HG717_RS29485	acetaldehyde dehydrogenase (acetylating)	WP_019746894.1
NZ_JABBPH010000002.1	1666124	1667354	WP_019746947.1	HG717_RS29840	acyl-CoA dehydrogenase family protein	WP_019746947.1
NZ_JABBPH010000002.1	1996372	1997560	WP_019747201.1	HG717_RS31300	zinc-dependent alcohol dehydrogenase	WP_019747201.1
NZ_JABBPH010000001.1	4616491	4617430	WP_019747477.1	HG717_RS21435	acyl-CoA dehydrogenase	WP_019747477.1
NZ_JABBPH010000001.1	3837384	3838155	WP_019747637.1	HG717_RS17890	glucose 1-dehydrogenase	WP_019747637.1
NZ_JABBPH010000001.1	3813423	3814647	WP_019747659.1	HG717_RS17775	NADP-dependent isocitrate dehydrogenase	WP_019747659.1
NZ_JABBPH010000001.1	3804350	3805856	WP_019747667.1	HG717_RS17730	CoA-acylating methylmalonate-semialdehyde dehydrogenase	WP_019747667.1
NZ_JABBPH010000001.1	3773691	3775443	WP_019747692.1	HG717_RS17585	succinate dehydrogenase flavoprotein subunit	WP_019747692.1
NZ_JABBPH010000001.1	3337420	3338467	WP_019747921.1	HG717_RS15415	NAD(P)-dependent alcohol dehydrogenase	WP_019747921.1
NZ_JABBPH010000001.1	3309299	3310298	WP_019747941.1	HG717_RS15290	NAD(P)H-dependent glycerol-3-phosphate dehydrogenase	WP_019747941.1
NZ_JABBPH010000001.1	3087990	3088791	WP_019748150.1	HG717_RS14210	2%2C3-dihydro-2%2C3-dihydroxybenzoate dehydrogenase	WP_019748150.1
NZ_JABBPH010000001.1	3047447	3048779	WP_019748173.1	HG717_RS14075	NADH dehydrogenase (quinone) subunit D	WP_019748173.1
NZ_JABBPH010000001.1	2998882	3000025	WP_019748214.1	HG717_RS13820	acyl-CoA dehydrogenase family protein	WP_019748214.1
NZ_JABBPH010000001.1	2869776	2870766	WP_019748312.1	HG717_RS13185	malate dehydrogenase	WP_019748312.1
NZ_JABBPH010000001.1	2762163	2763072	WP_019748400.1	HG717_RS12660	glucose-6-phosphate dehydrogenase assembly protein OpcA	WP_019748400.1
NZ_JABBPH010000001.1	2023671	2024799	WP_019748970.1	HG717_RS09710	NDMA-dependent alcohol dehydrogenase	WP_019748970.1
NZ_JABBPH010000001.1	3892703	3894227	WP_020723641.1	HG717_RS18130	IMP dehydrogenase	WP_020723641.1
NZ_JABBPH010000002.1	1661536	1662502	WP_020906274.1	HG717_RS29820	acyl-CoA dehydrogenase family protein	WP_020906274.1
NZ_JABBPH010000002.1	1934524	1936360	WP_020906438.1	HG717_RS30990	acyl-CoA dehydrogenase	WP_020906438.1
NZ_JABBPH010000002.1	2056447	2058145	WP_020906521.1	HG717_RS31615	3-ketosteroid-delta-1-dehydrogenase	WP_020906521.1
NZ_JABBPH010000001.1	3323693	3324707	WP_020907259.1	HG717_RS15365	3-isopropylmalate dehydrogenase	WP_020907259.1
NZ_JABBPH010000001.1	3179137	3180676	WP_020907417.1	HG717_RS14670	malate dehydrogenase (quinone)	WP_020907417.1
NZ_JABBPH010000001.1	2760619	2762164	WP_020907722.1	HG717_RS12655	glucose-6-phosphate dehydrogenase	WP_020907722.1
NZ_JABBPH010000001.1	2270884	2272207	WP_020908000.1	HG717_RS10830	histidinol dehydrogenase	WP_020908000.1
NZ_JABBPH010000001.1	2058526	2059654	WP_020908136.1	HG717_RS09880	NDMA-dependent alcohol dehydrogenase	WP_020908136.1
NZ_JABBPH010000001.1	1882472	1883342	WP_020908229.1	HG717_RS09060	formate dehydrogenase accessory sulfurtransferase FdhD	WP_020908229.1
NZ_JABBPH010000001.1	677058	678216	WP_020908988.1	HG717_RS03350	acyl-CoA dehydrogenase family protein	WP_020908988.1
NZ_JABBPH010000001.1	610261	611332	WP_020909014.1	HG717_RS03065	acyl-CoA dehydrogenase	WP_020909014.1
NZ_JABBPH010000001.1	527535	528384	WP_020909078.1	HG717_RS02695	3-hydroxybutyryl-CoA dehydrogenase	WP_020909078.1
NZ_JABBPH010000002.1	473454	474399	WP_020909649.1	HG717_RS24340	acetaldehyde dehydrogenase (acetylating)	WP_020909649.1
NZ_JABBPH010000002.1	1424574	1426020	WP_020968315.1	HG717_RS28685	NAD-dependent succinate-semialdehyde dehydrogenase	WP_020968315.1
NZ_JABBPH010000002.1	1557411	1558452	WP_020968401.1	HG717_RS29320	acyl-CoA dehydrogenase family protein	WP_020968401.1
NZ_JABBPH010000002.1	1558436	1559588	WP_020968402.1	HG717_RS29325	acyl-CoA dehydrogenase family protein	WP_020968402.1
NZ_JABBPH010000002.1	1660487	1661540	WP_020968468.1	HG717_RS29815	acyl-CoA dehydrogenase family protein	WP_020968468.1
NZ_JABBPH010000001.1	4087796	4089002	WP_020968994.1	HG717_RS18820	iron-containing alcohol dehydrogenase	WP_020968994.1
NZ_JABBPH010000001.1	3772814	3773219	WP_020969155.1	HG717_RS17575	succinate dehydrogenase%2C cytochrome b556 subunit	WP_020969155.1
NZ_JABBPH010000001.1	3757176	3758580	WP_020969166.1	HG717_RS17490	NAD(P)H-quinone dehydrogenase	WP_020969166.1
NZ_JABBPH010000001.1	2685023	2686460	WP_020969620.1	HG717_RS12380	GuaB1 family IMP dehydrogenase-related protein	WP_020969620.1
NZ_JABBPH010000001.1	1200023	1201454	WP_020970345.1	HG717_RS05920	gamma-aminobutyraldehyde dehydrogenase	WP_020970345.1
NZ_JABBPH010000001.1	951279	952359	WP_020970498.1	HG717_RS04730	alcohol dehydrogenase catalytic domain-containing protein	WP_020970498.1
NZ_JABBPH010000001.1	680642	681788	WP_020970668.1	HG717_RS03365	acyl-CoA dehydrogenase family protein	WP_020970668.1
NZ_JABBPH010000001.1	467668	468835	WP_020970792.1	HG717_RS02390	acyl-CoA dehydrogenase family protein	WP_020970792.1
NZ_JABBPH010000001.1	1879733	1880612	WP_021333420.1	HG717_RS09050	shikimate dehydrogenase	WP_021333420.1
NZ_JABBPH010000001.1	2417636	2418734	WP_021334021.1	HG717_RS11265	isocitrate/isopropylmalate dehydrogenase family protein	WP_021334021.1
NZ_JABBPH010000001.1	3729798	3730803	WP_021343685.1	HG717_RS17375	acyl-CoA dehydrogenase family protein	WP_021343685.1
NZ_JABBPH010000001.1	3724383	3725889	WP_021343689.1	HG717_RS17350	aldehyde dehydrogenase family protein	WP_021343689.1
NZ_JABBPH010000001.1	1507700	1511462	WP_021344987.1	HG717_RS07440	multifunctional oxoglutarate decarboxylase/oxoglutarate dehydrogenase thiamine pyrophosphate-binding subunit/dihydrolipoyllysine-residue succinyltransferase subunit	WP_021344987.1
NZ_JABBPH010000001.1	890452	892114	WP_021345333.1	HG717_RS04440	L-glutamate gamma-semialdehyde dehydrogenase	WP_021345333.1
NZ_JABBPH010000001.1	321987	323364	WP_021345629.1	HG717_RS01715	NAD-dependent succinate-semialdehyde dehydrogenase	WP_021345629.1
NZ_JABBPH010000002.1	168269	169367	WP_021345810.1	HG717_RS22925	acyl-CoA dehydrogenase family protein	WP_021345810.1
NZ_JABBPH010000002.1	972064	973216	WP_029254205.1	HG717_RS26575	acyl-CoA dehydrogenase family protein	WP_029254205.1
NZ_JABBPH010000001.1	3836318	3837326	WP_029254964.1	HG717_RS17885	NAD(P)-dependent alcohol dehydrogenase	WP_029254964.1
NZ_JABBPH010000001.1	3578954	3580403	WP_029255064.1	HG717_RS16665	acyl-CoA dehydrogenase family protein	WP_029255064.1
NZ_JABBPH010000002.1	107121	108207	WP_029256442.1	HG717_RS22625	Zn-dependent alcohol dehydrogenase	WP_029256442.1
NZ_JABBPH010000002.1	371188	372049	WP_029256576.1	HG717_RS23895	3-hydroxyacyl-CoA dehydrogenase	WP_029256576.1
NZ_JABBPH010000001.1	4111171	4112332	WP_029536739.1	HG717_RS18950	acyl-CoA dehydrogenase family protein	WP_029536739.1
NZ_JABBPH010000001.1	1666751	1667570	WP_029538385.1	HG717_RS08105	shikimate 5-dehydrogenase	WP_029538385.1
NZ_JABBPH010000001.1	2010275	2011286	WP_031331962.1	HG717_RS09655	NAD(P)-dependent alcohol dehydrogenase	WP_031331962.1
NZ_JABBPH010000002.1	287178	288642	WP_031333857.1	HG717_RS23490	benzaldehyde dehydrogenase	WP_031333857.1
NZ_JABBPH010000001.1	609137	610265	WP_046379231.1	HG717_RS03060	acyl-CoA dehydrogenase family protein	WP_046379231.1
NZ_JABBPH010000001.1	4204943	4206875	WP_046379830.1	HG717_RS19435	acyl-CoA dehydrogenase	WP_046379830.1
NZ_JABBPH010000001.1	4266006	4267050	WP_047268936.1	HG717_RS19740	UDP-N-acetylmuramate dehydrogenase	WP_047268936.1
NZ_JABBPH010000001.1	1851063	1855911	WP_047888445.1	HG717_RS08920	NAD-glutamate dehydrogenase	WP_047888445.1
NZ_JABBPH010000001.1	1001037	1002555	WP_047889562.1	HG717_RS04980	2-oxo acid dehydrogenase subunit E2	WP_047889562.1
NZ_JABBPH010000001.1	444163	446344	WP_047889699.1	HG717_RS02275	acyl-CoA dehydrogenase	WP_047889699.1
NZ_JABBPH010000001.1	1634413	1635529	WP_060938982.1	HG717_RS07940	Glu/Leu/Phe/Val dehydrogenase	WP_060938982.1
NZ_JABBPH010000001.1	4061881	4063405	WP_064444904.1	HG717_RS18690	aldehyde dehydrogenase	WP_064444904.1
NZ_JABBPH010000002.1	1396745	1397957	WP_070387091.1	HG717_RS28560	saccharopine dehydrogenase family protein	WP_070387091.1
NZ_JABBPH010000002.1	709920	711558	WP_080909383.1	HG717_RS25425	acyl-CoA dehydrogenase family protein	WP_080909383.1
NZ_JABBPH010000002.1	207714	209241	WP_080909933.1	HG717_RS23130	aldehyde dehydrogenase family protein	WP_080909933.1
NZ_JABBPH010000002.1	585826	586498	WP_084326383.1	HG717_RS24885	carbon monoxide dehydrogenase subunit G	WP_084326383.1
NZ_JABBPH010000001.1	3025700	3027251	WP_084326616.1	HG717_RS13945	glycerol-3-phosphate dehydrogenase/oxidase	WP_084326616.1
NZ_JABBPH010000001.1	1293727	1294933	WP_092763174.1	HG717_RS06405	sorbosone dehydrogenase family protein	WP_092763174.1
NZ_JABBPH010000001.1	1659186	1660164	WP_092765283.1	HG717_RS08060	alpha-ketoacid dehydrogenase subunit beta	WP_092765283.1
NZ_JABBPH010000001.1	1921005	1922292	WP_097387226.1	HG717_RS09220	glutamate-5-semialdehyde dehydrogenase	WP_097387226.1
NZ_JABBPH010000001.1	361824	362982	WP_113682592.1	HG717_RS01885	acyl-CoA dehydrogenase family protein	WP_113682592.1
NZ_JABBPH010000002.1	684190	685195	WP_113683365.1	HG717_RS25295	alpha-ketoacid dehydrogenase subunit beta	WP_113683365.1
NZ_JABBPH010000001.1	3935462	3936605	WP_172933403.1	HG717_RS18330	acyl-CoA dehydrogenase family protein	WP_172933403.1
NZ_JABBPH010000001.1	1172698	1174153	WP_182260973.1	HG717_RS05805	NAD-dependent succinate-semialdehyde dehydrogenase	WP_182260973.1
NZ_JABBPH010000001.1	914941	915937	WP_182261034.1	HG717_RS04555	type I glyceraldehyde-3-phosphate dehydrogenase	WP_182261034.1
NZ_JABBPH010000001.1	904454	905336	WP_182261040.1	HG717_RS04495	shikimate dehydrogenase	WP_182261040.1
NZ_JABBPH010000001.1	3163494	3165225	WP_182261067.1	HG717_RS14600	acyl-CoA dehydrogenase family protein	WP_182261067.1
NZ_JABBPH010000001.1	2536417	2537488	WP_182261218.1	HG717_RS11820	quinone-dependent dihydroorotate dehydrogenase	WP_182261218.1
NZ_JABBPH010000001.1	2522198	2525057	WP_182261221.1	HG717_RS11765	aminomethyl-transferring glycine dehydrogenase	WP_182261221.1
NZ_JABBPH010000002.1	1652064	1653165	WP_182261252.1	HG717_RS29765	alanine dehydrogenase	WP_182261252.1
NZ_JABBPH010000002.1	1555165	1557328	WP_182261280.1	HG717_RS29315	acyl-CoA dehydrogenase	WP_182261280.1
NZ_JABBPH010000001.1	308167	309379	WP_182261332.1	HG717_RS01635	acyl-CoA dehydrogenase family protein	WP_182261332.1
NZ_JABBPH010000001.1	2176544	2178320	WP_182261432.1	HG717_RS10450	pyruvate dehydrogenase	WP_182261432.1
NZ_JABBPH010000001.1	2082125	2083889	WP_182261448.1	HG717_RS10020	2-oxoglutarate dehydrogenase%2C E2 component%2C dihydrolipoamide succinyltransferase	WP_182261448.1
NZ_JABBPH010000001.1	516025	517159	WP_182261488.1	HG717_RS02640	acyl-CoA dehydrogenase family protein	WP_182261488.1
NZ_JABBPH010000001.1	604990	606436	WP_182261520.1	HG717_RS03045	aldehyde dehydrogenase	WP_182261520.1
NZ_JABBPH010000001.1	3134802	3135909	WP_182261639.1	HG717_RS14455	alcohol dehydrogenase catalytic domain-containing protein	WP_182261639.1
NZ_JABBPH010000001.1	4494541	4495723	WP_182261674.1	HG717_RS20845	acyl-CoA dehydrogenase family protein	WP_182261674.1
NZ_JABBPH010000001.1	4130250	4131240	WP_182261693.1	HG717_RS19035	NAD(P)-dependent alcohol dehydrogenase	WP_182261693.1
NZ_JABBPH010000002.1	631749	633441	WP_182261726.1	HG717_RS25085	acyl-CoA dehydrogenase family protein	WP_182261726.1
NZ_JABBPH010000002.1	680430	681537	WP_182261737.1	HG717_RS25280	Glu/Leu/Phe/Val dehydrogenase family protein	WP_182261737.1
NZ_JABBPH010000002.1	685197	686325	WP_182261738.1	HG717_RS25300	pyruvate dehydrogenase (acetyl-transferring) E1 component subunit alpha	WP_182261738.1
NZ_JABBPH010000002.1	487775	488861	WP_182261855.1	HG717_RS24430	sorbosone dehydrogenase family protein	WP_182261855.1
NZ_JABBPH010000002.1	492725	494561	WP_182261857.1	HG717_RS24450	acyl-CoA dehydrogenase	WP_182261857.1
NZ_JABBPH010000001.1	2927399	2929505	WP_182261905.1	HG717_RS13495	3-hydroxyacyl-CoA dehydrogenase NAD-binding domain-containing protein	WP_182261905.1
NZ_JABBPH010000002.1	169363	170557	WP_182261925.1	HG717_RS22930	acyl-CoA dehydrogenase family protein	WP_182261925.1
NZ_JABBPH010000002.1	196659	197736	WP_182261934.1	HG717_RS23070	alcohol dehydrogenase catalytic domain-containing protein	WP_182261934.1
NZ_JABBPH010000002.1	227765	229718	WP_182261945.1	HG717_RS23220	fumarate reductase/succinate dehydrogenase flavoprotein subunit	WP_182261945.1
NZ_JABBPH010000002.1	229714	230464	WP_182261946.1	HG717_RS23225	succinate dehydrogenase/fumarate reductase iron-sulfur subunit	WP_182261946.1
NZ_JABBPH010000002.1	234478	235528	WP_182261948.1	HG717_RS23250	saccharopine dehydrogenase family protein	WP_182261948.1
NZ_JABBPH010000002.1	1001452	1003015	WP_182261981.1	HG717_RS26675	aldehyde dehydrogenase family protein	WP_182261981.1
NZ_JABBPH010000002.1	1093501	1094428	WP_182262125.1	HG717_RS27125	D-isomer specific 2-hydroxyacid dehydrogenase family protein	WP_182262125.1
NZ_JABBPH010000002.1	1228307	1229513	WP_182262146.1	HG717_RS27790	acyl-CoA dehydrogenase family protein	WP_182262146.1
NZ_JABBPH010000002.1	1243512	1245294	WP_182262151.1	HG717_RS27865	acyl-CoA dehydrogenase	WP_182262151.1
NZ_JABBPH010000001.1	1660160	1661249	WP_182262225.1	HG717_RS08065	pyruvate dehydrogenase (acetyl-transferring) E1 component subunit alpha	WP_182262225.1
NZ_JABBPH010000001.1	1981139	1982120	WP_182262238.1	HG717_RS09495	zinc-binding alcohol dehydrogenase family protein	WP_182262238.1
NZ_JABBPH010000001.1	2815719	2816559	WP_182262296.1	HG717_RS12930	shikimate dehydrogenase	WP_182262296.1
NZ_JABBPH010000001.1	2860275	2862039	WP_182262308.1	HG717_RS13135	3-oxosteroid 1-dehydrogenase	WP_182262308.1
NZ_JABBPH010000002.1	901804	904003	WP_182262322.1	HG717_RS26260	acyl-CoA dehydrogenase	WP_182262322.1
NZ_JABBPH010000001.1	3748231	3749974	WP_182262347.1	HG717_RS17455	glycerol-3-phosphate dehydrogenase/oxidase	WP_182262347.1
NZ_JABBPH010000001.1	1692401	1693295	WP_182262379.1	HG717_RS08215	3-hydroxyisobutyrate dehydrogenase	WP_182262379.1
NZ_JABBPH010000001.1	1690162	1691323	WP_182262381.1	HG717_RS08205	isobutyryl-CoA dehydrogenase	WP_182262381.1
NZ_JABBPH010000002.1	741034	741943	WP_182262481.1	HG717_RS25560	phosphogluconate dehydrogenase (NAD(+)-dependent%2C decarboxylating)	WP_182262481.1
NZ_JABBPH010000001.1	2403127	2404084	WP_182262710.1	HG717_RS11195	bifunctional 5%2C10-methylenetetrahydrofolate dehydrogenase/5%2C10-methenyltetrahydrofolate cyclohydrolase	WP_182262710.1
NZ_JABBPH010000002.1	851664	852621	WP_182262764.1	HG717_RS26010	proline dehydrogenase family protein	WP_182262764.1
NZ_JABBPH010000002.1	586494	589017	WP_182263182.1	HG717_RS24890	aerobic carbon-monoxide dehydrogenase large subunit	WP_182263182.1
NZ_JABBPH010000002.1	1353400	1355641	WP_182263382.1	HG717_RS28390	4-hydroxythreonine-4-phosphate dehydrogenase PdxA	WP_182263382.1
NZ_JABBPH010000002.1	681561	682971	WP_220463459.1	HG717_RS25285	dihydrolipoyl dehydrogenase	WP_220463459.1
NZ_JABBPH010000001.1	385829	387008	WP_222671179.1	HG717_RS02010	acyl-CoA dehydrogenase family protein	WP_222671179.1
NZ_JABBPH010000001.1	469778	470894	WP_222671185.1	HG717_RS02400	acyl-CoA dehydrogenase family protein	WP_222671185.1
NZ_JABBPH010000001.1	719297	720470	WP_222671209.1	HG717_RS03590	acyl-CoA dehydrogenase family protein	WP_222671209.1
NZ_JABBPH010000001.1	935840	937019	WP_222671230.1	HG717_RS04670	acyl-CoA dehydrogenase family protein	WP_222671230.1
NZ_JABBPH010000001.1	1555584	1556715	WP_222671263.1	HG717_RS07625	acyl-CoA dehydrogenase family protein	WP_222671263.1
NZ_JABBPH010000001.1	2008795	2010268	WP_222671286.1	HG717_RS09650	mannitol dehydrogenase family protein	WP_222671286.1
NZ_JABBPH010000001.1	3336149	3337280	WP_222671334.1	HG717_RS15410	sorbosone dehydrogenase family protein	WP_222671334.1
NZ_JABBPH010000002.1	247563	248421	WP_222671573.1	HG717_RS23325	3-hydroxyacyl-CoA dehydrogenase family protein	WP_222671573.1
NZ_JABBPH010000002.1	814221	816534	WP_222671611.1	HG717_RS25845	pyruvate dehydrogenase	WP_222671611.1
NZ_JABBPH010000002.1	1418349	1421586	WP_222671657.1	HG717_RS28670	NAD-glutamate dehydrogenase domain-containing protein	WP_222671657.1
NZ_JABBPH010000002.1	1123039	1124014	WP_222671683.1	HG717_RS27285	prephenate dehydrogenase	WP_222671683.1
NZ_JABBPH010000001.1	417184	421831	WP_261779130.1	HG717_RS02155	NAD-glutamate dehydrogenase	WP_261779130.1

## Sheet: Chromosome_hydrolase
Contig	Start	Stop	RefSeq	GenBank	Product	In Proteome with ID
NZ_JABBPH010000002.1	1096336	1097044	WP_259349254.1	HG717_RS27140	allophanate hydrolase subunit 1	N/A
NZ_JABBPH010000001.1	426878	427748	WP_259349290.1	HG717_RS02185	alpha/beta fold hydrolase	N/A
NZ_JABBPH010000001.1	684844	685693	WP_041815226.1	HG717_RS03390	alpha/beta fold hydrolase	N/A
NZ_JABBPH010000001.1	701822	702914	WP_182262587.1	HG717_RS03485	alpha/beta fold hydrolase	N/A
NZ_JABBPH010000001.1	787782	788634	WP_134999847.1	HG717_RS03940	alpha/beta fold hydrolase	N/A
NZ_JABBPH010000001.1	835049	835316	WP_182262945.1	HG717_RS04205	alpha/beta fold hydrolase	N/A
NZ_JABBPH010000001.1	835316	835943	WP_182262946.1	HG717_RS04210	alpha/beta fold hydrolase	N/A
NZ_JABBPH010000001.1	1326534	1328301	WP_020970280.1	HG717_RS06540	alpha/beta fold hydrolase	N/A
NZ_JABBPH010000001.1	3725839	3726625	WP_031333145.1	HG717_RS17355	alpha/beta fold hydrolase	N/A
NZ_JABBPH010000002.1	194334	195135	WP_182261932.1	HG717_RS23060	alpha/beta fold hydrolase	N/A
NZ_JABBPH010000002.1	366579	367659	WP_029256572.1	HG717_RS23865	alpha/beta fold hydrolase	N/A
NZ_JABBPH010000002.1	421327	422206	WP_182261588.1	HG717_RS24090	alpha/beta fold hydrolase	N/A
NZ_JABBPH010000002.1	431512	432367	WP_182261594.1	HG717_RS24140	alpha/beta fold hydrolase	N/A
NZ_JABBPH010000002.1	691040	691997	WP_134998684.1	HG717_RS25335	alpha/beta fold hydrolase	N/A
NZ_JABBPH010000002.1	1139386	1140238	WP_046377785.1	HG717_RS27375	alpha/beta fold hydrolase	N/A
NZ_JABBPH010000002.1	1145043	1145916	WP_021342536.1	HG717_RS27405	alpha/beta fold hydrolase	N/A
NZ_JABBPH010000002.1	1152146	1152971	WP_007731603.1	HG717_RS27445	alpha/beta fold hydrolase	N/A
NZ_JABBPH010000001.1	396120	397662	WP_261779129.1	HG717_RS02060	alpha/beta hydrolase	N/A
NZ_JABBPH010000001.1	3560629	3561262	WP_041814884.1	HG717_RS16565	alpha/beta hydrolase	N/A
NZ_JABBPH010000001.1	3859327	3860161	WP_019747617.1	HG717_RS17985	alpha/beta hydrolase	N/A
NZ_JABBPH010000001.1	3865766	3866612	WP_182261800.1	HG717_RS18020	alpha/beta hydrolase	N/A
NZ_JABBPH010000001.1	4297338	4298361	WP_142006143.1	HG717_RS19900	alpha/beta hydrolase	N/A
NZ_JABBPH010000002.1	291331	292261	WP_182261543.1	HG717_RS23510	alpha/beta hydrolase	N/A
NZ_JABBPH010000002.1	339623	340430	WP_080910312.1	HG717_RS23725	alpha/beta hydrolase	N/A
NZ_JABBPH010000002.1	1033659	1034643	WP_222671624.1	HG717_RS26820	alpha/beta hydrolase	N/A
NZ_JABBPH010000002.1	1175479	1175698	WP_197941371.1	HG717_RS38420	alpha/beta hydrolase	N/A
NZ_JABBPH010000002.1	1213588	1215100	WP_182262139.1	HG717_RS27710	alpha/beta hydrolase	N/A
NZ_JABBPH010000002.1	1620573	1621509	WP_372461252.1	HG717_RS29635	alpha/beta hydrolase family protein	N/A
NZ_JABBPH010000001.1	3210493	3211708	WP_222671327.1	HG717_RS14825	amidohydrolase	N/A
NZ_JABBPH010000002.1	912853	914116	WP_047889364.1	HG717_RS26310	amidohydrolase	N/A
NZ_JABBPH010000002.1	2051850	2053101	WP_019747511.1	HG717_RS31590	amidohydrolase	N/A
NZ_JABBPH010000001.1	1700238	1702029	WP_113684087.1	HG717_RS08255	amidohydrolase family protein	N/A
NZ_JABBPH010000002.1	397912	399658	WP_070795468.1	HG717_RS23990	amidohydrolase family protein	N/A
NZ_JABBPH010000002.1	1292665	1293661	WP_020968257.1	HG717_RS28110	amidohydrolase family protein	N/A
NZ_JABBPH010000002.1	863932	865360	WP_222671619.1	HG717_RS26075	CocE/NonD family hydrolase	N/A
NZ_JABBPH010000001.1	2088565	2089387	WP_081098373.1	HG717_RS10045	dienelactone hydrolase family protein	N/A
NZ_JABBPH010000001.1	1306810	1309396	WP_182260926.1	HG717_RS06475	glycosyl hydrolase	N/A
NZ_JABBPH010000002.1	128103	128772	WP_222671565.1	HG717_RS22725	HAD-IA family hydrolase	N/A
NZ_JABBPH010000001.1	350941	351988	WP_003940131.1	HG717_RS01835	MBL fold metallo-hydrolase	N/A
NZ_JABBPH010000002.1	610022	610754	WP_003946042.1	HG717_RS24980	MBL fold metallo-hydrolase	N/A
NZ_JABBPH010000001.1	931884	932817	WP_222671229.1	HG717_RS04650	metal-dependent hydrolase	N/A
NZ_JABBPH010000001.1	4619021	4619693	WP_020968713.1	HG717_RS21455	Rid family hydrolase	N/A
NZ_JABBPH010000001.1	1080278	1081346	WP_182260996.1	HG717_RS05365	serine hydrolase	N/A
NZ_JABBPH010000001.1	3214208	3215369	WP_019748010.1	HG717_RS14840	serine hydrolase	N/A
NZ_JABBPH010000001.1	1836690	1836927	WP_182262268.1	HG717_RS08835	SGNH/GDSL hydrolase family protein	N/A
NZ_JABBPH010000002.1	221921	222797	WP_182261942.1	HG717_RS23195	SGNH/GDSL hydrolase family protein	N/A
NZ_JABBPH010000002.1	1726309	1727002	WP_182261390.1	HG717_RS30140	SGNH/GDSL hydrolase family protein	N/A
NZ_JABBPH010000001.1	3862932	3864570	WP_182261799.1	HG717_RS18005	sulfatase-like hydrolase/transferase	N/A
NZ_JABBPH010000002.1	29611	30457	WP_003939910.1	HG717_RS22205	alpha/beta hydrolase	WP_003939910.1
NZ_JABBPH010000001.1	3909943	3910996	WP_003940782.1	HG717_RS18220	alpha/beta fold hydrolase	WP_003940782.1
NZ_JABBPH010000001.1	2281411	2281759	WP_003942390.1	HG717_RS10895	phosphoribosyl-AMP cyclohydrolase	WP_003942390.1
NZ_JABBPH010000001.1	3183322	3183868	WP_003942671.1	HG717_RS14685	alpha/beta fold hydrolase	WP_003942671.1
NZ_JABBPH010000001.1	1942594	1944553	WP_003944557.1	HG717_RS09320	glycoside hydrolase family 15 protein	WP_003944557.1
NZ_JABBPH010000001.1	2781825	2783100	WP_003944833.1	HG717_RS12760	bifunctional 3%2C4-dihydroxy-2-butanone-4-phosphate synthase/GTP cyclohydrolase II	WP_003944833.1
NZ_JABBPH010000001.1	1812718	1813558	WP_003945355.1	HG717_RS08735	alpha/beta fold hydrolase	WP_003945355.1
NZ_JABBPH010000002.1	1657675	1658563	WP_003945464.1	HG717_RS29800	alpha/beta fold hydrolase	WP_003945464.1
NZ_JABBPH010000002.1	1696095	1696872	WP_003945611.1	HG717_RS29990	(7aS)-7a-methyl-1%2C5-dioxo-2%2C3%2C5%2C6%2C7%2C7a-hexahydro-1H-indene-carboxyl-CoA hydrolase	WP_003945611.1
NZ_JABBPH010000001.1	1282480	1283053	WP_003946229.1	HG717_RS06355	aminoacyl-tRNA hydrolase	WP_003946229.1
NZ_JABBPH010000001.1	1187007	1188567	WP_003946407.1	HG717_RS05860	bifunctional phosphoribosylaminoimidazolecarboxamide formyltransferase/IMP cyclohydrolase	WP_003946407.1
NZ_JABBPH010000001.1	3820513	3821371	WP_007727401.1	HG717_RS17805	bifunctional methylenetetrahydrofolate dehydrogenase/methenyltetrahydrofolate cyclohydrolase	WP_007727401.1
NZ_JABBPH010000002.1	743835	744747	WP_007729174.1	HG717_RS25575	metal-dependent hydrolase	WP_007729174.1
NZ_JABBPH010000002.1	1071801	1072653	WP_007731746.1	HG717_RS27010	glycoside hydrolase family 43 protein	WP_007731746.1
NZ_JABBPH010000002.1	1268767	1269571	WP_007732353.1	HG717_RS27985	metal-dependent hydrolase	WP_007732353.1
NZ_JABBPH010000001.1	1374047	1374473	WP_019744587.1	HG717_RS06760	limonene-1%2C2-epoxide hydrolase family protein	WP_019744587.1
NZ_JABBPH010000001.1	1057370	1058486	WP_019744844.1	HG717_RS05265	MBL fold metallo-hydrolase	WP_019744844.1
NZ_JABBPH010000002.1	714435	715023	WP_019746192.1	HG717_RS25440	NUDIX hydrolase	WP_019746192.1
NZ_JABBPH010000002.1	1036319	1037252	WP_019746428.1	HG717_RS26835	fumarylacetoacetate hydrolase family protein	WP_019746428.1
NZ_JABBPH010000002.1	1188600	1189224	WP_019746533.1	HG717_RS27640	alpha/beta hydrolase	WP_019746533.1
NZ_JABBPH010000002.1	1303431	1304367	WP_019746624.1	HG717_RS28170	alpha/beta fold hydrolase	WP_019746624.1
NZ_JABBPH010000002.1	1323014	1323833	WP_019746641.1	HG717_RS28250	HAD-IB family hydrolase	WP_019746641.1
NZ_JABBPH010000002.1	1476250	1476868	WP_019746783.1	HG717_RS28910	GTP cyclohydrolase I FolE	WP_019746783.1
NZ_JABBPH010000002.1	1695179	1696088	WP_019746969.1	HG717_RS29985	cholesterol ring-cleaving hydrolase subunit IpdA	WP_019746969.1
NZ_JABBPH010000002.1	1920253	1921432	WP_019747138.1	HG717_RS30925	glycoside hydrolase family 3 N-terminal domain-containing protein	WP_019747138.1
NZ_JABBPH010000002.1	2028530	2029511	WP_019747534.1	HG717_RS31475	linear amide C-N hydrolase	WP_019747534.1
NZ_JABBPH010000001.1	3680005	3680776	WP_019747767.1	HG717_RS17135	SGNH/GDSL hydrolase family protein	WP_019747767.1
NZ_JABBPH010000001.1	3313486	3314413	WP_019747939.1	HG717_RS15305	bifunctional NUDIX hydrolase/histidine phosphatase family protein	WP_019747939.1
NZ_JABBPH010000001.1	2975717	2976755	WP_019748230.1	HG717_RS13715	alpha/beta fold hydrolase	WP_019748230.1
NZ_JABBPH010000001.1	2911798	2913352	WP_019748275.1	HG717_RS13425	alpha/beta hydrolase	WP_019748275.1
NZ_JABBPH010000001.1	2067707	2068751	WP_019748933.1	HG717_RS09935	alpha/beta hydrolase family protein	WP_019748933.1
NZ_JABBPH010000001.1	2051459	2053031	WP_019748947.1	HG717_RS09860	alpha/beta hydrolase	WP_019748947.1
NZ_JABBPH010000001.1	2039739	2040435	WP_019748958.1	HG717_RS09795	HAD hydrolase-like protein	WP_019748958.1
NZ_JABBPH010000001.1	1999228	2000527	WP_019748992.1	HG717_RS09600	deoxyguanosinetriphosphate triphosphohydrolase	WP_019748992.1
NZ_JABBPH010000001.1	1670052	1671285	WP_019749221.1	HG717_RS08120	amidohydrolase family protein	WP_019749221.1
NZ_JABBPH010000001.1	1603064	1604066	WP_019749272.1	HG717_RS07785	MBL fold metallo-hydrolase	WP_019749272.1
NZ_JABBPH010000001.1	1587396	1588515	WP_019749282.1	HG717_RS07720	alpha/beta hydrolase family protein	WP_019749282.1
NZ_JABBPH010000001.1	4467291	4468413	WP_019749443.1	HG717_RS20715	glycoside hydrolase family 76 protein	WP_019749443.1
NZ_JABBPH010000002.1	932059	932878	WP_020905739.1	HG717_RS26400	alpha/beta fold hydrolase	WP_020905739.1
NZ_JABBPH010000002.1	982588	983599	WP_020905770.1	HG717_RS26620	alpha/beta hydrolase family protein	WP_020905770.1
NZ_JABBPH010000002.1	983852	985736	WP_020905771.1	HG717_RS26625	alpha/beta hydrolase-fold protein	WP_020905771.1
NZ_JABBPH010000002.1	1751831	1752635	WP_020906324.1	HG717_RS30255	alpha/beta fold hydrolase	WP_020906324.1
NZ_JABBPH010000002.1	1794788	1795685	WP_020906342.1	HG717_RS30385	serine hydrolase	WP_020906342.1
NZ_JABBPH010000002.1	1898470	1899409	WP_020906414.1	HG717_RS30840	alpha/beta hydrolase	WP_020906414.1
NZ_JABBPH010000001.1	4385593	4387048	WP_020906687.1	HG717_RS20320	M20/M25/M40 family metallo-hydrolase	WP_020906687.1
NZ_JABBPH010000001.1	3865024	3865780	WP_020906952.1	HG717_RS18015	alpha/beta fold hydrolase	WP_020906952.1
NZ_JABBPH010000001.1	3714980	3715310	WP_020907070.1	HG717_RS17310	hydroxyisourate hydrolase	WP_020907070.1
NZ_JABBPH010000001.1	2872738	2873419	WP_020907646.1	HG717_RS13200	MBL fold metallo-hydrolase	WP_020907646.1
NZ_JABBPH010000001.1	1535422	1536040	WP_020908430.1	HG717_RS07540	cysteine hydrolase family protein	WP_020908430.1
NZ_JABBPH010000001.1	1420006	1420993	WP_020908496.1	HG717_RS06995	alpha/beta hydrolase family protein	WP_020908496.1
NZ_JABBPH010000002.1	574439	575252	WP_020909738.1	HG717_RS24835	alpha/beta fold hydrolase	WP_020909738.1
NZ_JABBPH010000002.1	745895	746819	WP_020967979.1	HG717_RS25585	alpha/beta fold hydrolase	WP_020967979.1
NZ_JABBPH010000002.1	1636953	1637826	WP_020968453.1	HG717_RS29695	alpha/beta hydrolase	WP_020968453.1
NZ_JABBPH010000001.1	4421415	4422231	WP_020968831.1	HG717_RS20485	HAD-IIA family hydrolase	WP_020968831.1
NZ_JABBPH010000001.1	4404197	4405139	WP_020968843.1	HG717_RS20405	alpha/beta hydrolase family protein	WP_020968843.1
NZ_JABBPH010000001.1	1503493	1504435	WP_020970192.1	HG717_RS07420	alpha/beta hydrolase fold domain-containing protein	WP_020970192.1
NZ_JABBPH010000001.1	736063	737848	WP_020970624.1	HG717_RS03670	alpha/beta-hydrolase family protein	WP_020970624.1
NZ_JABBPH010000001.1	716052	716817	WP_020970640.1	HG717_RS03570	MBL fold metallo-hydrolase	WP_020970640.1
NZ_JABBPH010000001.1	541088	542252	WP_020970732.1	HG717_RS02760	M20/M25/M40 family metallo-hydrolase	WP_020970732.1
NZ_JABBPH010000002.1	89499	90495	WP_020971029.1	HG717_RS22540	alpha/beta hydrolase family protein	WP_020971029.1
NZ_JABBPH010000002.1	202882	204022	WP_020971091.1	HG717_RS23105	serine hydrolase domain-containing protein	WP_020971091.1
NZ_JABBPH010000002.1	411846	412908	WP_021333328.1	HG717_RS24040	alpha/beta hydrolase	WP_021333328.1
NZ_JABBPH010000001.1	4276034	4277066	WP_021333908.1	HG717_RS19790	alpha/beta fold hydrolase	WP_021333908.1
NZ_JABBPH010000002.1	1817145	1818543	WP_021342978.1	HG717_RS30485	serine hydrolase	WP_021342978.1
NZ_JABBPH010000001.1	3730837	3731929	WP_021343684.1	HG717_RS17380	N-formylglutamate amidohydrolase	WP_021343684.1
NZ_JABBPH010000001.1	3654043	3654469	WP_021343720.1	HG717_RS17010	HAD-IA family hydrolase	WP_021343720.1
NZ_JABBPH010000001.1	1534775	1535417	WP_021344970.1	HG717_RS07535	alpha/beta hydrolase	WP_021344970.1
NZ_JABBPH010000002.1	417961	419515	WP_021345977.1	HG717_RS24075	MBL fold metallo-hydrolase	WP_021345977.1
NZ_JABBPH010000001.1	1437671	1438097	WP_024487314.1	HG717_RS07080	(deoxy)nucleoside triphosphate pyrophosphohydrolase	WP_024487314.1
NZ_JABBPH010000002.1	1860733	1861504	WP_024487536.1	HG717_RS30670	alpha/beta fold hydrolase	WP_024487536.1
NZ_JABBPH010000001.1	4431085	4431925	WP_024487914.1	HG717_RS20540	amidohydrolase	WP_024487914.1
NZ_JABBPH010000002.1	962839	963661	WP_024488043.1	HG717_RS26545	Cof-type HAD-IIB family hydrolase	WP_024488043.1
NZ_JABBPH010000002.1	1106856	1108551	WP_029254255.1	HG717_RS27195	bifunctional UDP-sugar hydrolase/5'-nucleotidase	WP_029254255.1
NZ_JABBPH010000002.1	1109789	1110509	WP_029254257.1	HG717_RS27205	dienelactone hydrolase family protein	WP_029254257.1
NZ_JABBPH010000001.1	3097608	3098553	WP_029255210.1	HG717_RS14265	metal-dependent hydrolase	WP_029255210.1
NZ_JABBPH010000001.1	2875360	2877772	WP_029255290.1	HG717_RS13215	bifunctional (p)ppGpp synthetase/guanosine-3'%2C5'-bis(diphosphate) 3'-pyrophosphohydrolase	WP_029255290.1
NZ_JABBPH010000002.1	106385	107144	WP_029256441.1	HG717_RS22620	gamma-glutamyl-gamma-aminobutyrate hydrolase family protein	WP_029256441.1
NZ_JABBPH010000001.1	422913	424308	WP_029537034.1	HG717_RS02165	serine hydrolase	WP_029537034.1
NZ_JABBPH010000002.1	1248511	1249351	WP_029537443.1	HG717_RS27885	alpha/beta fold hydrolase	WP_029537443.1
NZ_JABBPH010000001.1	4298492	4299512	WP_030535527.1	HG717_RS19905	alpha/beta hydrolase	WP_030535527.1
NZ_JABBPH010000002.1	1264255	1264942	WP_030535692.1	HG717_RS27960	HAD family hydrolase	WP_030535692.1
NZ_JABBPH010000001.1	3115395	3116721	WP_031333274.1	HG717_RS14355	serine hydrolase	WP_031333274.1
NZ_JABBPH010000001.1	1195799	1196747	WP_041815132.1	HG717_RS05900	nitrilase-related carbon-nitrogen hydrolase	WP_041815132.1
NZ_JABBPH010000001.1	4251050	4251878	WP_042452989.1	HG717_RS19670	alpha/beta fold hydrolase	WP_042452989.1
NZ_JABBPH010000001.1	2948475	2949201	WP_042951781.1	HG717_RS13580	alpha/beta fold hydrolase	WP_042951781.1
NZ_JABBPH010000001.1	2354413	2355436	WP_046378652.1	HG717_RS10970	alpha/beta hydrolase family protein	WP_046378652.1
NZ_JABBPH010000001.1	1352245	1353217	WP_046378939.1	HG717_RS06655	SGNH/GDSL hydrolase family protein	WP_046378939.1
NZ_JABBPH010000001.1	2484383	2485016	WP_047270484.1	HG717_RS11565	NUDIX hydrolase	WP_047270484.1
NZ_JABBPH010000002.1	1490625	1491516	WP_047888640.1	HG717_RS29005	alpha/beta fold hydrolase	WP_047888640.1
NZ_JABBPH010000001.1	815012	817040	WP_047889858.1	HG717_RS04120	CocE/NonD family hydrolase	WP_047889858.1
NZ_JABBPH010000002.1	1444675	1445473	WP_051119070.1	HG717_RS28770	HAD family hydrolase	WP_051119070.1
NZ_JABBPH010000001.1	3276408	3277491	WP_060938667.1	HG717_RS15150	amidohydrolase family protein	WP_060938667.1
NZ_JABBPH010000001.1	3220451	3221129	WP_069145991.1	HG717_RS14870	phosphonatase-like hydrolase	WP_069145991.1
NZ_JABBPH010000001.1	4466572	4467280	WP_070385425.1	HG717_RS20710	alpha/beta fold hydrolase	WP_070385425.1
NZ_JABBPH010000002.1	1288429	1289215	WP_070385868.1	HG717_RS28085	MBL fold metallo-hydrolase	WP_070385868.1
NZ_JABBPH010000001.1	2475352	2476336	WP_080910929.1	HG717_RS11525	HAD-IIA family hydrolase	WP_080910929.1
NZ_JABBPH010000001.1	319094	319727	WP_097386833.1	HG717_RS01690	allophanate hydrolase subunit 1	WP_097386833.1
NZ_JABBPH010000001.1	4326297	4327347	WP_099697488.1	HG717_RS20040	alpha/beta hydrolase family protein	WP_099697488.1
NZ_JABBPH010000001.1	2691949	2692984	WP_113683628.1	HG717_RS12410	nucleoside hydrolase	WP_113683628.1
NZ_JABBPH010000001.1	1702025	1702871	WP_113684088.1	HG717_RS08260	alpha/beta fold hydrolase	WP_113684088.1
NZ_JABBPH010000001.1	716813	717461	WP_133727026.1	HG717_RS03575	alpha/beta fold hydrolase	WP_133727026.1
NZ_JABBPH010000001.1	1132635	1133352	WP_135000461.1	HG717_RS05610	HAD family hydrolase	WP_135000461.1
NZ_JABBPH010000002.1	1104918	1105929	WP_172932467.1	HG717_RS27185	alpha/beta hydrolase family protein	WP_172932467.1
NZ_JABBPH010000001.1	1319088	1320186	WP_172933063.1	HG717_RS06510	cellulase family glycosylhydrolase	WP_172933063.1
NZ_JABBPH010000001.1	1428914	1430315	WP_182260896.1	HG717_RS07035	amidohydrolase family protein	WP_182260896.1
NZ_JABBPH010000001.1	1419005	1420010	WP_182260898.1	HG717_RS06990	alpha/beta hydrolase family protein	WP_182260898.1
NZ_JABBPH010000001.1	1374490	1376104	WP_182260912.1	HG717_RS06765	serine hydrolase	WP_182260912.1
NZ_JABBPH010000001.1	1237919	1238747	WP_182260946.1	HG717_RS06155	TatD family hydrolase	WP_182260946.1
NZ_JABBPH010000001.1	3180822	3181872	WP_182261073.1	HG717_RS14675	alpha/beta hydrolase	WP_182261073.1
NZ_JABBPH010000001.1	3267018	3268005	WP_182261092.1	HG717_RS15095	serine hydrolase	WP_182261092.1
NZ_JABBPH010000001.1	3322835	3323609	WP_182261106.1	HG717_RS15360	fumarylacetoacetate hydrolase family protein	WP_182261106.1
NZ_JABBPH010000001.1	3372353	3373139	WP_182261113.1	HG717_RS15575	peptidyl-tRNA hydrolase	WP_182261113.1
NZ_JABBPH010000001.1	3583450	3584779	WP_182261134.1	HG717_RS16680	amidohydrolase family protein	WP_182261134.1
NZ_JABBPH010000001.1	3679454	3680015	WP_182261153.1	HG717_RS17130	NUDIX hydrolase	WP_182261153.1
NZ_JABBPH010000001.1	2600017	2600800	WP_182261200.1	HG717_RS12115	alpha/beta hydrolase	WP_182261200.1
NZ_JABBPH010000002.1	1675054	1676476	WP_182261245.1	HG717_RS29890	alpha/beta hydrolase	WP_182261245.1
NZ_JABBPH010000002.1	1656855	1657674	WP_182261249.1	HG717_RS29795	HAD family hydrolase	WP_182261249.1
NZ_JABBPH010000002.1	1606616	1607495	WP_182261264.1	HG717_RS29565	4%2C5:9%2C10-diseco-3-hydroxy-5%2C9%2C17-trioxoandrosta-1(10)%2C2-diene-4-oate hydrolase	WP_182261264.1
NZ_JABBPH010000002.1	1582484	1583672	WP_182261269.1	HG717_RS29445	serine hydrolase	WP_182261269.1
NZ_JABBPH010000002.1	1569615	1571109	WP_182261274.1	HG717_RS29380	glycoside hydrolase family 71 protein	WP_182261274.1
NZ_JABBPH010000002.1	1546374	1546989	WP_182261282.1	HG717_RS29275	allophanate hydrolase subunit 1	WP_182261282.1
NZ_JABBPH010000001.1	384778	385648	WP_182261313.1	HG717_RS02005	alpha/beta fold hydrolase	WP_182261313.1
NZ_JABBPH010000001.1	376221	377127	WP_182261315.1	HG717_RS01965	amidohydrolase family protein	WP_182261315.1
NZ_JABBPH010000001.1	320278	321112	WP_182261329.1	HG717_RS01700	alpha/beta fold hydrolase	WP_182261329.1
NZ_JABBPH010000002.1	1784856	1786332	WP_182261400.1	HG717_RS30345	amidohydrolase family protein	WP_182261400.1
NZ_JABBPH010000002.1	1818563	1821932	WP_182261408.1	HG717_RS30490	serine hydrolase	WP_182261408.1
NZ_JABBPH010000002.1	1849078	1849726	WP_182261417.1	HG717_RS30610	MBL fold metallo-hydrolase	WP_182261417.1
NZ_JABBPH010000001.1	2182013	2183735	WP_182261431.1	HG717_RS10470	malto-oligosyltrehalose trehalohydrolase	WP_182261431.1
NZ_JABBPH010000001.1	2073334	2074276	WP_182261461.1	HG717_RS09975	alpha/beta fold hydrolase	WP_182261461.1
NZ_JABBPH010000001.1	2059843	2060665	WP_182261468.1	HG717_RS09885	alpha/beta fold hydrolase	WP_182261468.1
NZ_JABBPH010000001.1	2024835	2025675	WP_182261470.1	HG717_RS09715	serine hydrolase	WP_182261470.1
NZ_JABBPH010000001.1	542248	545608	WP_182261498.1	HG717_RS02765	serine hydrolase	WP_182261498.1
NZ_JABBPH010000001.1	561290	562502	WP_182261502.1	HG717_RS02835	serine hydrolase domain-containing protein	WP_182261502.1
NZ_JABBPH010000002.1	297581	299135	WP_182261545.1	HG717_RS23540	acetyl-CoA hydrolase/transferase family protein	WP_182261545.1
NZ_JABBPH010000002.1	309398	311117	WP_182261552.1	HG717_RS23590	amidohydrolase	WP_182261552.1
NZ_JABBPH010000002.1	394043	395198	WP_182261579.1	HG717_RS23975	serine hydrolase	WP_182261579.1
NZ_JABBPH010000002.1	402100	402781	WP_182261582.1	HG717_RS24010	NUDIX hydrolase	WP_182261582.1
NZ_JABBPH010000001.1	3106507	3107428	WP_182261627.1	HG717_RS14315	alpha/beta hydrolase	WP_182261627.1
NZ_JABBPH010000001.1	3107602	3109066	WP_182261628.1	HG717_RS14320	glycoside hydrolase family 5 protein	WP_182261628.1
NZ_JABBPH010000002.1	623245	623743	WP_182261721.1	HG717_RS25040	TIGR04338 family metallohydrolase	WP_182261721.1
NZ_JABBPH010000001.1	4239261	4240695	WP_182261771.1	HG717_RS19615	HAD-IB family hydrolase	WP_182261771.1
NZ_JABBPH010000001.1	4317023	4318733	WP_182261785.1	HG717_RS20000	allophanate hydrolase	WP_182261785.1
NZ_JABBPH010000001.1	4327602	4328619	WP_182261788.1	HG717_RS20045	alpha/beta hydrolase family protein	WP_182261788.1
NZ_JABBPH010000001.1	3916133	3916973	WP_182261810.1	HG717_RS18245	dienelactone hydrolase family protein	WP_182261810.1
NZ_JABBPH010000002.1	440311	441283	WP_182261830.1	HG717_RS24190	alpha/beta hydrolase	WP_182261830.1
NZ_JABBPH010000002.1	484883	485765	WP_182261852.1	HG717_RS24410	MBL fold metallo-hydrolase	WP_182261852.1
NZ_JABBPH010000001.1	2866352	2867153	WP_182261922.1	HG717_RS13165	alpha/beta fold hydrolase	WP_182261922.1
NZ_JABBPH010000002.1	193588	194338	WP_182261931.1	HG717_RS23055	alpha/beta fold hydrolase	WP_182261931.1
NZ_JABBPH010000002.1	252767	254558	WP_182261955.1	HG717_RS23355	CocE/NonD family hydrolase	WP_182261955.1
NZ_JABBPH010000002.1	257665	258472	WP_182261957.1	HG717_RS23380	alpha/beta fold hydrolase	WP_182261957.1
NZ_JABBPH010000002.1	973324	974248	WP_182261985.1	HG717_RS26580	MBL fold metallo-hydrolase	WP_182261985.1
NZ_JABBPH010000001.1	1542765	1543593	WP_182262083.1	HG717_RS07575	carbon-nitrogen hydrolase family protein	WP_182262083.1
NZ_JABBPH010000002.1	1447053	1447947	WP_182262206.1	HG717_RS28780	SGNH/GDSL hydrolase family protein	WP_182262206.1
NZ_JABBPH010000002.1	133959	135267	WP_182262418.1	HG717_RS22760	serine hydrolase	WP_182262418.1
NZ_JABBPH010000002.1	1947559	1948504	WP_182262501.1	HG717_RS31040	alpha/beta fold hydrolase	WP_182262501.1
NZ_JABBPH010000001.1	2434903	2435590	WP_182262520.1	HG717_RS11345	MBL fold metallo-hydrolase	WP_182262520.1
NZ_JABBPH010000001.1	2438797	2439508	WP_182262521.1	HG717_RS11355	alpha/beta fold hydrolase	WP_182262521.1
NZ_JABBPH010000001.1	722783	723707	WP_182262596.1	HG717_RS03605	alpha/beta fold hydrolase	WP_182262596.1
NZ_JABBPH010000001.1	1857072	1858671	WP_182262620.1	HG717_RS08935	glycoside hydrolase family 13 protein	WP_182262620.1
NZ_JABBPH010000001.1	2403127	2404084	WP_182262710.1	HG717_RS11195	bifunctional 5%2C10-methylenetetrahydrofolate dehydrogenase/5%2C10-methenyltetrahydrofolate cyclohydrolase	WP_182262710.1
NZ_JABBPH010000001.1	3799458	3801414	WP_182262724.1	HG717_RS17710	3D-(3%2C5/4)-trihydroxycyclohexane-1%2C2-dione acylhydrolase (decyclizing)	WP_182262724.1
NZ_JABBPH010000001.1	3835441	3836332	WP_182262727.1	HG717_RS17880	alpha/beta hydrolase	WP_182262727.1
NZ_JABBPH010000002.1	1990709	1992116	WP_182262938.1	HG717_RS31265	serine hydrolase	WP_182262938.1
NZ_JABBPH010000001.1	861370	863035	WP_182262958.1	HG717_RS04315	amidohydrolase	WP_182262958.1
NZ_JABBPH010000001.1	4355943	4357566	WP_182263361.1	HG717_RS20175	amidohydrolase	WP_182263361.1
NZ_JABBPH010000001.1	591322	592918	WP_222671195.1	HG717_RS02980	amidohydrolase	WP_222671195.1
NZ_JABBPH010000001.1	1876188	1878411	WP_222671275.1	HG717_RS09035	glycoside hydrolase family 3 C-terminal domain-containing protein	WP_222671275.1
NZ_JABBPH010000001.1	2534404	2535757	WP_222671302.1	HG717_RS11810	M20/M25/M40 family metallo-hydrolase	WP_222671302.1
NZ_JABBPH010000001.1	2621878	2623513	WP_222671306.1	HG717_RS12220	amidohydrolase	WP_222671306.1
NZ_JABBPH010000001.1	2725217	2726189	WP_222671311.1	HG717_RS12555	alpha/beta hydrolase family protein	WP_222671311.1
NZ_JABBPH010000001.1	3344021	3345410	WP_222671335.1	HG717_RS15445	alpha/beta-hydrolase family protein	WP_222671335.1
NZ_JABBPH010000001.1	3614142	3614931	WP_222671456.1	HG717_RS16800	alpha/beta hydrolase	WP_222671456.1
NZ_JABBPH010000001.1	4330759	4331593	WP_222671486.1	HG717_RS20055	alpha/beta fold hydrolase	WP_222671486.1
NZ_JABBPH010000001.1	4392433	4393108	WP_222671490.1	HG717_RS20355	NUDIX hydrolase	WP_222671490.1
NZ_JABBPH010000001.1	2265467	2266721	WP_222671536.1	HG717_RS10815	glycoside hydrolase family 1 protein	WP_222671536.1
NZ_JABBPH010000001.1	3359068	3360604	WP_222671542.1	HG717_RS15515	glycoside hydrolase family 57 protein	WP_222671542.1
NZ_JABBPH010000002.1	153176	153803	WP_222671566.1	HG717_RS22850	MBL fold metallo-hydrolase	WP_222671566.1
NZ_JABBPH010000002.1	410293	411763	WP_222671582.1	HG717_RS24035	cellulase family glycosylhydrolase	WP_222671582.1
NZ_JABBPH010000002.1	595265	596375	WP_222671596.1	HG717_RS24920	ring-opening amidohydrolase	WP_222671596.1
NZ_JABBPH010000002.1	826883	827774	WP_222671613.1	HG717_RS25895	alpha/beta fold hydrolase	WP_222671613.1
NZ_JABBPH010000002.1	1415691	1416537	WP_222671655.1	HG717_RS28660	carbon-nitrogen hydrolase family protein	WP_222671655.1
NZ_JABBPH010000002.1	1566036	1567176	WP_259349055.1	HG717_RS29365	serine hydrolase	WP_259349055.1
NZ_JABBPH010000001.1	714908	716033	WP_259349308.1	HG717_RS03565	alpha/beta hydrolase	WP_259349308.1
NZ_JABBPH010000002.1	1635730	1636957	WP_261779297.1	HG717_RS29690	amidohydrolase family protein	WP_261779297.1
NZ_JABBPH010000002.1	664955	665651	WP_370334015.1	HG717_RS25200	glycoside hydrolase family 25 protein	WP_370334015.1

## Sheet: Chromosome_oxidored
Contig	Start	Stop	RefSeq	GenBank	Product	In Proteome with ID
NZ_JABBPH010000001.1	3870701	3872090	WP_182261803.1	HG717_RS18040	FAD-binding oxidoreductase	N/A
NZ_JABBPH010000002.1	443434	444850	WP_182261831.1	HG717_RS24205	FAD-binding oxidoreductase	N/A
NZ_JABBPH010000002.1	1637991	1639302	WP_019746926.1	HG717_RS29700	FAD-binding oxidoreductase	N/A
NZ_JABBPH010000001.1	898818	900546	WP_182261043.1	HG717_RS04475	FAD-dependent oxidoreductase	N/A
NZ_JABBPH010000001.1	902457	904410	WP_182261041.1	HG717_RS04490	FAD-dependent oxidoreductase	N/A
NZ_JABBPH010000001.1	1623572	1625162	WP_182262218.1	HG717_RS07870	FAD-dependent oxidoreductase	N/A
NZ_JABBPH010000001.1	4416242	4417352	WP_020906672.1	HG717_RS20460	FAD-dependent oxidoreductase	N/A
NZ_JABBPH010000001.1	4502071	4503505	WP_182261670.1	HG717_RS20900	FAD-dependent oxidoreductase	N/A
NZ_JABBPH010000001.1	4619732	4621313	WP_222671553.1	HG717_RS21460	FAD-dependent oxidoreductase	N/A
NZ_JABBPH010000002.1	2034904	2036320	WP_182262928.1	HG717_RS31505	FAD-dependent oxidoreductase	N/A
NZ_JABBPH010000001.1	3785335	3786361	WP_222671463.1	HG717_RS17640	Gfo/Idh/MocA family oxidoreductase	N/A
NZ_JABBPH010000001.1	3787714	3788170	WP_308115612.1	HG717_RS38725	Gfo/Idh/MocA family oxidoreductase	N/A
NZ_JABBPH010000001.1	1113233	1114187	WP_261779188.1	HG717_RS05520	LLM class F420-dependent oxidoreductase	N/A
NZ_JABBPH010000001.1	803427	804507	WP_182262452.1	HG717_RS04070	LLM class flavin-dependent oxidoreductase	N/A
NZ_JABBPH010000001.1	942937	944284	WP_182261028.1	HG717_RS04700	LLM class flavin-dependent oxidoreductase	N/A
NZ_JABBPH010000001.1	1092031	1093411	WP_182261058.1	HG717_RS05420	LLM class flavin-dependent oxidoreductase	N/A
NZ_JABBPH010000001.1	1591400	1592747	WP_182262211.1	HG717_RS07735	LLM class flavin-dependent oxidoreductase	N/A
NZ_JABBPH010000001.1	1983994	1985275	WP_020969959.1	HG717_RS09510	LLM class flavin-dependent oxidoreductase	N/A
NZ_JABBPH010000001.1	4405695	4406838	WP_047888733.1	HG717_RS20415	LLM class flavin-dependent oxidoreductase	N/A
NZ_JABBPH010000001.1	4409050	4410169	WP_182262730.1	HG717_RS20430	LLM class flavin-dependent oxidoreductase	N/A
NZ_JABBPH010000001.1	4464167	4465520	WP_007726771.1	HG717_RS20700	LLM class flavin-dependent oxidoreductase	N/A
NZ_JABBPH010000002.1	569664	570819	WP_097386642.1	HG717_RS24810	LLM class flavin-dependent oxidoreductase	N/A
NZ_JABBPH010000001.1	1667697	1669272	WP_019749223.1	HG717_RS08110	molybdopterin-dependent oxidoreductase	N/A
NZ_JABBPH010000001.1	2323721	2326415	WP_182263215.1	HG717_RS10955	molybdopterin-dependent oxidoreductase	N/A
NZ_JABBPH010000001.1	4064967	4066449	WP_182263438.1	HG717_RS18700	mycofactocin system GMC family oxidoreductase MftG	N/A
NZ_JABBPH010000001.1	449916	450741	WP_222671181.1	HG717_RS02300	mycofactocin-coupled SDR family oxidoreductase	N/A
NZ_JABBPH010000001.1	2361857	2362715	WP_019748684.1	HG717_RS11005	mycofactocin-coupled SDR family oxidoreductase	N/A
NZ_JABBPH010000001.1	4504557	4505388	WP_182261669.1	HG717_RS20915	mycofactocin-coupled SDR family oxidoreductase	N/A
NZ_JABBPH010000001.1	4505392	4506190	WP_046378128.1	HG717_RS20920	mycofactocin-coupled SDR family oxidoreductase	N/A
NZ_JABBPH010000001.1	711686	713243	WP_182262591.1	HG717_RS03550	NAD(P)/FAD-dependent oxidoreductase	N/A
NZ_JABBPH010000001.1	932816	934373	WP_047889902.1	HG717_RS04655	NAD(P)/FAD-dependent oxidoreductase	N/A
NZ_JABBPH010000001.1	1045180	1046209	WP_182261007.1	HG717_RS05200	NAD(P)/FAD-dependent oxidoreductase	N/A
NZ_JABBPH010000001.1	2448666	2449986	WP_182262526.1	HG717_RS11410	NAD(P)/FAD-dependent oxidoreductase	N/A
NZ_JABBPH010000001.1	3829376	3830540	WP_069145848.1	HG717_RS17845	NAD(P)/FAD-dependent oxidoreductase	N/A
NZ_JABBPH010000001.1	4506186	4507713	WP_261779195.1	HG717_RS20925	NAD(P)/FAD-dependent oxidoreductase	N/A
NZ_JABBPH010000001.1	4507716	4507812	WP_261779176.1	HG717_RS38315	NAD(P)/FAD-dependent oxidoreductase	N/A
NZ_JABBPH010000002.1	314434	315715	WP_259349087.1	HG717_RS23615	NAD(P)/FAD-dependent oxidoreductase	N/A
NZ_JABBPH010000002.1	392658	394047	WP_175470368.1	HG717_RS23970	NAD(P)/FAD-dependent oxidoreductase	N/A
NZ_JABBPH010000002.1	1150812	1151823	WP_046377791.1	HG717_RS27435	NAD(P)/FAD-dependent oxidoreductase	N/A
NZ_JABBPH010000002.1	1600645	1601902	WP_182261266.1	HG717_RS29535	NAD(P)/FAD-dependent oxidoreductase	N/A
NZ_JABBPH010000001.1	2358396	2359341	WP_222671296.1	HG717_RS10990	NAD(P)-dependent oxidoreductase	N/A
NZ_JABBPH010000002.1	77222	78065	WP_222671563.1	HG717_RS22470	NAD(P)-dependent oxidoreductase	N/A
NZ_JABBPH010000002.1	1146025	1146982	WP_222671627.1	HG717_RS27410	NAD(P)-dependent oxidoreductase	N/A
NZ_JABBPH010000001.1	4509867	4511043	WP_024487410.1	HG717_RS20945	NADH:flavin oxidoreductase	N/A
NZ_JABBPH010000001.1	3058229	3059834	WP_182261612.1	HG717_RS14120	NADH-quinone oxidoreductase subunit M	N/A
NZ_JABBPH010000001.1	3056042	3056342	WP_003942238.1	HG717_RS14110	NADH-quinone oxidoreductase subunit NuoK	N/A
NZ_JABBPH010000001.1	3059830	3061426	WP_222671319.1	HG717_RS14125	NADH-quinone oxidoreductase subunit NuoN	N/A
NZ_JABBPH010000001.1	1378777	1379233	WP_182260911.1	HG717_RS06780	nitroreductase family deazaflavin-dependent oxidoreductase	N/A
NZ_JABBPH010000002.1	1699193	1699682	WP_030534715.1	HG717_RS30010	nitroreductase family deazaflavin-dependent oxidoreductase	N/A
NZ_JABBPH010000001.1	1800484	1801447	WP_182262277.1	HG717_RS08675	oxidoreductase	N/A
NZ_JABBPH010000001.1	2767326	2768112	WP_182261173.1	HG717_RS12695	oxidoreductase	N/A
NZ_JABBPH010000001.1	930796	931888	WP_182261031.1	HG717_RS04645	PDR/VanB family oxidoreductase	N/A
NZ_JABBPH010000002.1	744746	745868	WP_024487650.1	HG717_RS25580	PDR/VanB family oxidoreductase	N/A
NZ_JABBPH010000002.1	2004531	2004795	WP_308115618.1	HG717_RS31345	PPOX class F420-dependent oxidoreductase	N/A
NZ_JABBPH010000002.1	1184134	1185109	WP_166501688.1	HG717_RS27620	quinone oxidoreductase	N/A
NZ_JABBPH010000001.1	459422	460253	WP_020909144.1	HG717_RS02345	SDR family NAD(P)-dependent oxidoreductase	N/A
NZ_JABBPH010000001.1	474422	475184	WP_182262401.1	HG717_RS02425	SDR family NAD(P)-dependent oxidoreductase	N/A
NZ_JABBPH010000001.1	475199	475544	WP_019745294.1	HG717_RS02430	SDR family NAD(P)-dependent oxidoreductase	N/A
NZ_JABBPH010000001.1	475545	475725	WP_020909129.1	HG717_RS38130	SDR family NAD(P)-dependent oxidoreductase	N/A
NZ_JABBPH010000001.1	508111	508972	WP_182261483.1	HG717_RS02585	SDR family NAD(P)-dependent oxidoreductase	N/A
NZ_JABBPH010000001.1	654481	655285	WP_182261521.1	HG717_RS03245	SDR family NAD(P)-dependent oxidoreductase	N/A
NZ_JABBPH010000001.1	1096202	1097126	WP_182260991.1	HG717_RS05440	SDR family NAD(P)-dependent oxidoreductase	N/A
NZ_JABBPH010000001.1	1345212	1346064	WP_133727846.1	HG717_RS06620	SDR family NAD(P)-dependent oxidoreductase	N/A
NZ_JABBPH010000001.1	2220982	2221315	WP_029255524.1	HG717_RS10675	SDR family NAD(P)-dependent oxidoreductase	N/A
NZ_JABBPH010000001.1	3217504	3218356	WP_182261082.1	HG717_RS14855	SDR family NAD(P)-dependent oxidoreductase	N/A
NZ_JABBPH010000001.1	4314891	4315698	WP_182261784.1	HG717_RS19985	SDR family NAD(P)-dependent oxidoreductase	N/A
NZ_JABBPH010000002.1	399647	400436	WP_029256589.1	HG717_RS23995	SDR family NAD(P)-dependent oxidoreductase	N/A
NZ_JABBPH010000002.1	1593822	1594575	WP_182261267.1	HG717_RS29495	SDR family NAD(P)-dependent oxidoreductase	N/A
NZ_JABBPH010000001.1	710811	711690	WP_182262590.1	HG717_RS03545	SDR family oxidoreductase	N/A
NZ_JABBPH010000001.1	927902	928865	WP_069145735.1	HG717_RS04630	SDR family oxidoreductase	N/A
NZ_JABBPH010000001.1	1104729	1105500	WP_080909148.1	HG717_RS05475	SDR family oxidoreductase	N/A
NZ_JABBPH010000001.1	2359337	2360087	WP_007728639.1	HG717_RS10995	SDR family oxidoreductase	N/A
NZ_JABBPH010000001.1	2364619	2365426	WP_182262716.1	HG717_RS11020	SDR family oxidoreductase	N/A
NZ_JABBPH010000001.1	2450893	2451829	WP_182262527.1	HG717_RS11420	SDR family oxidoreductase	N/A
NZ_JABBPH010000002.1	124714	125536	WP_019745655.1	HG717_RS22705	SDR family oxidoreductase	N/A
NZ_JABBPH010000002.1	295504	296332	WP_047888240.1	HG717_RS23530	SDR family oxidoreductase	N/A
NZ_JABBPH010000002.1	333828	334716	WP_182261562.1	HG717_RS23700	SDR family oxidoreductase	N/A
NZ_JABBPH010000002.1	612690	613749	WP_182261718.1	HG717_RS24995	SDR family oxidoreductase	N/A
NZ_JABBPH010000002.1	1099535	1100291	WP_042950374.1	HG717_RS27155	SDR family oxidoreductase	N/A
NZ_JABBPH010000002.1	1224088	1224925	WP_019746554.1	HG717_RS27775	SDR family oxidoreductase	N/A
NZ_JABBPH010000002.1	1617445	1618306	WP_019746912.1	HG717_RS29615	SDR family oxidoreductase	N/A
NZ_JABBPH010000001.1	437267	438284	WP_182262388.1	HG717_RS02250	TIGR03617 family F420-dependent LLM class oxidoreductase	N/A
NZ_JABBPH010000001.1	382779	383655	WP_222671178.1	HG717_RS01995	TIGR03619 family F420-dependent LLM class oxidoreductase	N/A
NZ_JABBPH010000001.1	1346067	1346973	WP_046378941.1	HG717_RS06625	TIGR03619 family F420-dependent LLM class oxidoreductase	N/A
NZ_JABBPH010000002.1	671481	671892	WP_031330968.1	HG717_RS25230	TIGR03668 family PPOX class F420-dependent oxidoreductase	N/A
NZ_JABBPH010000001.1	721670	722672	WP_003939765.1	HG717_RS03600	NADP-dependent oxidoreductase	WP_003939765.1
NZ_JABBPH010000002.1	1426072	1426651	WP_003941189.1	HG717_RS28690	NADH:FMN oxidoreductase DszD	WP_003941189.1
NZ_JABBPH010000001.1	4071974	4072802	WP_003941966.1	HG717_RS18725	mycofactocin-coupled SDR family oxidoreductase	WP_003941966.1
NZ_JABBPH010000001.1	4261598	4262348	WP_003942076.1	HG717_RS19720	SDR family NAD(P)-dependent oxidoreductase	WP_003942076.1
NZ_JABBPH010000001.1	3045794	3046154	WP_003942165.1	HG717_RS14060	NADH-quinone oxidoreductase subunit A	WP_003942165.1
NZ_JABBPH010000001.1	3046234	3046789	WP_003942234.1	HG717_RS14065	NADH-quinone oxidoreductase subunit B family protein	WP_003942234.1
NZ_JABBPH010000002.1	167254	168238	WP_003943088.1	HG717_RS22920	NADPH:quinone oxidoreductase family protein	WP_003943088.1
NZ_JABBPH010000002.1	1030688	1032122	WP_003943934.1	HG717_RS26805	FAD-binding oxidoreductase	WP_003943934.1
NZ_JABBPH010000002.1	1659576	1660341	WP_003945543.1	HG717_RS29810	SDR family NAD(P)-dependent oxidoreductase	WP_003945543.1
NZ_JABBPH010000002.1	1667353	1668166	WP_003945582.1	HG717_RS29845	SDR family oxidoreductase	WP_003945582.1
NZ_JABBPH010000001.1	1164725	1166048	WP_003946361.1	HG717_RS05765	NAD(P)/FAD-dependent oxidoreductase	WP_003946361.1
NZ_JABBPH010000001.1	1704091	1704874	WP_007726165.1	HG717_RS08270	SDR family oxidoreductase	WP_007726165.1
NZ_JABBPH010000001.1	1138692	1139733	WP_007727670.1	HG717_RS05635	LLM class F420-dependent oxidoreductase	WP_007727670.1
NZ_JABBPH010000002.1	60912	61368	WP_007729721.1	HG717_RS22370	PPOX class F420-dependent oxidoreductase	WP_007729721.1
NZ_JABBPH010000002.1	1060406	1061396	WP_007731765.1	HG717_RS26945	NAD(P)H-quinone oxidoreductase	WP_007731765.1
NZ_JABBPH010000002.1	900933	901800	WP_007735961.1	HG717_RS26255	SDR family oxidoreductase	WP_007735961.1
NZ_JABBPH010000001.1	4128483	4129449	WP_019744299.1	HG717_RS19025	NADPH:quinone oxidoreductase family protein	WP_019744299.1
NZ_JABBPH010000001.1	4213487	4214279	WP_019744362.1	HG717_RS19470	SDR family oxidoreductase	WP_019744362.1
NZ_JABBPH010000001.1	582867	583704	WP_019745205.1	HG717_RS02940	SDR family NAD(P)-dependent oxidoreductase	WP_019745205.1
NZ_JABBPH010000001.1	460249	461131	WP_019745306.1	HG717_RS02350	LLM class F420-dependent oxidoreductase	WP_019745306.1
NZ_JABBPH010000001.1	392542	393346	WP_019745372.1	HG717_RS02045	SDR family NAD(P)-dependent oxidoreductase	WP_019745372.1
NZ_JABBPH010000001.1	377148	377892	WP_019745385.1	HG717_RS01970	SDR family NAD(P)-dependent oxidoreductase	WP_019745385.1
NZ_JABBPH010000001.1	373326	374325	WP_019745389.1	HG717_RS01950	MDR family oxidoreductase	WP_019745389.1
NZ_JABBPH010000001.1	290039	290855	WP_019745487.1	HG717_RS01520	mycofactocin-coupled SDR family oxidoreductase	WP_019745487.1
NZ_JABBPH010000002.1	137783	138422	WP_019745669.1	HG717_RS22780	NAD(P)-dependent oxidoreductase	WP_019745669.1
NZ_JABBPH010000002.1	172429	173212	WP_019745700.1	HG717_RS22945	SDR family oxidoreductase	WP_019745700.1
NZ_JABBPH010000002.1	274249	275683	WP_019745784.1	HG717_RS23435	NAD(P)/FAD-dependent oxidoreductase	WP_019745784.1
NZ_JABBPH010000002.1	284704	286072	WP_019745793.1	HG717_RS23480	NAD(P)/FAD-dependent oxidoreductase	WP_019745793.1
NZ_JABBPH010000002.1	335989	337717	WP_019745838.1	HG717_RS23710	FAD-dependent oxidoreductase	WP_019745838.1
NZ_JABBPH010000002.1	1211357	1212761	WP_019746543.1	HG717_RS27700	FAD-binding oxidoreductase	WP_019746543.1
NZ_JABBPH010000002.1	1567279	1568128	WP_019746862.1	HG717_RS29370	mycofactocin-coupled SDR family oxidoreductase	WP_019746862.1
NZ_JABBPH010000002.1	1703440	1704304	WP_019746978.1	HG717_RS30035	TIGR03619 family F420-dependent LLM class oxidoreductase	WP_019746978.1
NZ_JABBPH010000001.1	3385851	3386418	WP_019747884.1	HG717_RS15640	NAD(P)H-dependent oxidoreductase	WP_019747884.1
NZ_JABBPH010000001.1	3055248	3056046	WP_019748167.1	HG717_RS14105	NADH-quinone oxidoreductase subunit J	WP_019748167.1
NZ_JABBPH010000001.1	3049601	3050921	WP_019748171.1	HG717_RS14085	NADH-quinone oxidoreductase subunit NuoF	WP_019748171.1
NZ_JABBPH010000001.1	2667947	2669363	WP_019748456.1	HG717_RS12315	NAD(P)/FAD-dependent oxidoreductase	WP_019748456.1
NZ_JABBPH010000001.1	2592005	2592431	WP_019748505.1	HG717_RS12065	PPOX class F420-dependent oxidoreductase	WP_019748505.1
NZ_JABBPH010000001.1	2175993	2176428	WP_019748853.1	HG717_RS10445	nitroreductase family deazaflavin-dependent oxidoreductase	WP_019748853.1
NZ_JABBPH010000001.1	2081117	2082005	WP_019748921.1	HG717_RS10015	TIGR01777 family oxidoreductase	WP_019748921.1
NZ_JABBPH010000001.1	1675917	1676838	WP_019749219.1	HG717_RS08140	NADP-dependent oxidoreductase	WP_019749219.1
NZ_JABBPH010000001.1	1629427	1631104	WP_019749255.1	HG717_RS07905	FAD-dependent oxidoreductase	WP_019749255.1
NZ_JABBPH010000001.1	1504498	1505329	WP_019749333.1	HG717_RS07425	SDR family oxidoreductase	WP_019749333.1
NZ_JABBPH010000001.1	4429578	4430976	WP_019749484.1	HG717_RS20535	FAD-dependent oxidoreductase	WP_019749484.1
NZ_JABBPH010000002.1	1264948	1265938	WP_020723628.1	HG717_RS27965	LLM class F420-dependent oxidoreductase	WP_020723628.1
NZ_JABBPH010000002.1	1948842	1949604	WP_020723638.1	HG717_RS31050	SDR family NAD(P)-dependent oxidoreductase	WP_020723638.1
NZ_JABBPH010000002.1	1257832	1259317	WP_020905936.1	HG717_RS27935	NAD(P)/FAD-dependent oxidoreductase	WP_020905936.1
NZ_JABBPH010000002.1	1368884	1369682	WP_020906001.1	HG717_RS28445	SDR family NAD(P)-dependent oxidoreductase	WP_020906001.1
NZ_JABBPH010000002.1	1696974	1697889	WP_020906294.1	HG717_RS29995	SDR family oxidoreductase	WP_020906294.1
NZ_JABBPH010000001.1	4312598	4313588	WP_020906723.1	HG717_RS19975	LLM class flavin-dependent oxidoreductase	WP_020906723.1
NZ_JABBPH010000001.1	4123430	4124525	WP_020906827.1	HG717_RS19005	LLM class flavin-dependent oxidoreductase	WP_020906827.1
NZ_JABBPH010000001.1	3889608	3891363	WP_020906934.1	HG717_RS18120	GMC oxidoreductase	WP_020906934.1
NZ_JABBPH010000001.1	3046785	3047448	WP_020907509.1	HG717_RS14070	NADH-quinone oxidoreductase subunit C	WP_020907509.1
NZ_JABBPH010000001.1	2356385	2357852	WP_020907950.1	HG717_RS10980	FAD-dependent oxidoreductase	WP_020907950.1
NZ_JABBPH010000001.1	1919706	1920810	WP_020908218.1	HG717_RS09215	NADH:flavin oxidoreductase/NADH oxidase	WP_020908218.1
NZ_JABBPH010000001.1	1864098	1865334	WP_020908238.1	HG717_RS08970	NAD(P)/FAD-dependent oxidoreductase	WP_020908238.1
NZ_JABBPH010000001.1	1203177	1204539	WP_020908634.1	HG717_RS05930	NAD(P)/FAD-dependent oxidoreductase	WP_020908634.1
NZ_JABBPH010000001.1	1025782	1026628	WP_020908748.1	HG717_RS05100	mycofactocin-coupled SDR family oxidoreductase	WP_020908748.1
NZ_JABBPH010000001.1	952355	953549	WP_020908805.1	HG717_RS04735	LLM class flavin-dependent oxidoreductase	WP_020908805.1
NZ_JABBPH010000001.1	945526	946513	WP_020908810.1	HG717_RS04710	LLM class F420-dependent oxidoreductase	WP_020908810.1
NZ_JABBPH010000001.1	672475	673279	WP_020908993.1	HG717_RS03325	SDR family NAD(P)-dependent oxidoreductase	WP_020908993.1
NZ_JABBPH010000001.1	584475	585933	WP_020909035.1	HG717_RS02950	FAD-dependent oxidoreductase	WP_020909035.1
NZ_JABBPH010000001.1	430431	431220	WP_020909164.1	HG717_RS02210	SDR family oxidoreductase	WP_020909164.1
NZ_JABBPH010000002.1	125532	126432	WP_020909402.1	HG717_RS22710	NADP-dependent oxidoreductase	WP_020909402.1
NZ_JABBPH010000002.1	175220	176042	WP_020909431.1	HG717_RS22960	SDR family oxidoreductase	WP_020909431.1
NZ_JABBPH010000002.1	319315	320170	WP_020909534.1	HG717_RS23645	LLM class flavin-dependent oxidoreductase	WP_020909534.1
NZ_JABBPH010000002.1	413298	414183	WP_020909596.1	HG717_RS24050	SDR family oxidoreductase	WP_020909596.1
NZ_JABBPH010000002.1	811253	812156	WP_020968018.1	HG717_RS25835	SDR family NAD(P)-dependent oxidoreductase	WP_020968018.1
NZ_JABBPH010000002.1	987563	988559	WP_020968111.1	HG717_RS26640	LLM class F420-dependent oxidoreductase	WP_020968111.1
NZ_JABBPH010000002.1	1507896	1509732	WP_020968370.1	HG717_RS29085	NAD(P)/FAD-dependent oxidoreductase	WP_020968370.1
NZ_JABBPH010000002.1	2014473	2015265	WP_020968659.1	HG717_RS31390	SDR family NAD(P)-dependent oxidoreductase	WP_020968659.1
NZ_JABBPH010000001.1	4469829	4470612	WP_020968804.1	HG717_RS20730	SDR family oxidoreductase	WP_020968804.1
NZ_JABBPH010000001.1	3188506	3188968	WP_020969381.1	HG717_RS14715	PPOX class F420-dependent oxidoreductase	WP_020969381.1
NZ_JABBPH010000001.1	2613860	2614766	WP_020969646.1	HG717_RS12180	TIGR01777 family oxidoreductase	WP_020969646.1
NZ_JABBPH010000001.1	839909	840785	WP_020970568.1	HG717_RS04235	oxidoreductase	WP_020970568.1
NZ_JABBPH010000001.1	652500	653304	WP_020970686.1	HG717_RS03235	SDR family NAD(P)-dependent oxidoreductase	WP_020970686.1
NZ_JABBPH010000001.1	310397	311135	WP_020970896.1	HG717_RS01645	SDR family oxidoreductase	WP_020970896.1
NZ_JABBPH010000002.1	127222	128107	WP_020971055.1	HG717_RS22720	TIGR03619 family F420-dependent LLM class oxidoreductase	WP_020971055.1
NZ_JABBPH010000002.1	677081	677759	WP_020971446.1	HG717_RS25260	SDR family oxidoreductase	WP_020971446.1
NZ_JABBPH010000001.1	402201	402576	WP_021331953.1	HG717_RS02090	nitroreductase family deazaflavin-dependent oxidoreductase	WP_021331953.1
NZ_JABBPH010000001.1	696292	697351	WP_021332078.1	HG717_RS03460	LLM class flavin-dependent oxidoreductase	WP_021332078.1
NZ_JABBPH010000001.1	724167	724941	WP_021332096.1	HG717_RS03615	SDR family oxidoreductase	WP_021332096.1
NZ_JABBPH010000001.1	3855786	3856401	WP_021332473.1	HG717_RS17960	NAD(P)H-dependent oxidoreductase	WP_021332473.1
NZ_JABBPH010000002.1	1384810	1385542	WP_021333722.1	HG717_RS28510	SDR family oxidoreductase	WP_021333722.1
NZ_JABBPH010000001.1	4099634	4100801	WP_021343486.1	HG717_RS18880	NAD(P)/FAD-dependent oxidoreductase	WP_021343486.1
NZ_JABBPH010000001.1	1883343	1885653	WP_021344728.1	HG717_RS09065	FdhF/YdeP family oxidoreductase	WP_021344728.1
NZ_JABBPH010000001.1	1121630	1122401	WP_021345206.1	HG717_RS05560	SDR family NAD(P)-dependent oxidoreductase	WP_021345206.1
NZ_JABBPH010000002.1	63485	64334	WP_024487511.1	HG717_RS22395	LLM class F420-dependent oxidoreductase	WP_024487511.1
NZ_JABBPH010000002.1	1928449	1929433	WP_024487540.1	HG717_RS30955	LLM class F420-dependent oxidoreductase	WP_024487540.1
NZ_JABBPH010000001.1	4475580	4476381	WP_029254745.1	HG717_RS20770	SDR family oxidoreductase	WP_029254745.1
NZ_JABBPH010000001.1	4070025	4071975	WP_029254886.1	HG717_RS18720	mycofactocin system FadH/OYE family oxidoreductase 2	WP_029254886.1
NZ_JABBPH010000001.1	3158912	3159752	WP_029255177.1	HG717_RS14575	SDR family NAD(P)-dependent oxidoreductase	WP_029255177.1
NZ_JABBPH010000001.1	2613474	2613855	WP_029255376.1	HG717_RS12175	PPOX class F420-dependent oxidoreductase	WP_029255376.1
NZ_JABBPH010000001.1	449096	449885	WP_029256266.1	HG717_RS02295	SDR family NAD(P)-dependent oxidoreductase	WP_029256266.1
NZ_JABBPH010000002.1	64409	65159	WP_029256415.1	HG717_RS22400	SDR family oxidoreductase	WP_029256415.1
NZ_JABBPH010000002.1	101930	103412	WP_029256439.1	HG717_RS22605	NAD(P)/FAD-dependent oxidoreductase	WP_029256439.1
NZ_JABBPH010000001.1	1604363	1605464	WP_029538420.1	HG717_RS07790	LLM class flavin-dependent oxidoreductase	WP_029538420.1
NZ_JABBPH010000001.1	1162481	1163891	WP_030244277.1	HG717_RS05755	NAD(P)/FAD-dependent oxidoreductase	WP_030244277.1
NZ_JABBPH010000001.1	1229238	1229922	WP_031330896.1	HG717_RS06115	SDR family oxidoreductase	WP_031330896.1
NZ_JABBPH010000002.1	101049	101925	WP_037120596.1	HG717_RS22600	NAD(P)-dependent oxidoreductase	WP_037120596.1
NZ_JABBPH010000001.1	3566692	3567640	WP_037134367.1	HG717_RS16595	NAD(P)/FAD-dependent oxidoreductase	WP_037134367.1
NZ_JABBPH010000001.1	857063	860519	WP_042921773.1	HG717_RS04305	indolepyruvate ferredoxin oxidoreductase family protein	WP_042921773.1
NZ_JABBPH010000001.1	4481248	4482445	WP_044480052.1	HG717_RS20790	FAD-binding oxidoreductase	WP_044480052.1
NZ_JABBPH010000001.1	2196344	2197157	WP_046378692.1	HG717_RS10550	mycofactocin-coupled SDR family oxidoreductase	WP_046378692.1
NZ_JABBPH010000001.1	2195348	2196278	WP_046378693.1	HG717_RS10545	NADP-dependent oxidoreductase	WP_046378693.1
NZ_JABBPH010000001.1	865831	866734	WP_046379105.1	HG717_RS04335	NAD(P)-dependent oxidoreductase	WP_046379105.1
NZ_JABBPH010000001.1	3777366	3778158	WP_047890271.1	HG717_RS17600	SDR family oxidoreductase	WP_047890271.1
NZ_JABBPH010000001.1	2984320	2985721	WP_060938488.1	HG717_RS13750	FAD-binding oxidoreductase	WP_060938488.1
NZ_JABBPH010000001.1	2134519	2136118	WP_069146860.1	HG717_RS10265	NAD(P)/FAD-dependent oxidoreductase	WP_069146860.1
NZ_JABBPH010000002.1	926234	927164	WP_070384785.1	HG717_RS26375	LLM class F420-dependent oxidoreductase	WP_070384785.1
NZ_JABBPH010000001.1	4321032	4321884	WP_070385130.1	HG717_RS20015	SDR family oxidoreductase	WP_070385130.1
NZ_JABBPH010000002.1	1649884	1651135	WP_070385833.1	HG717_RS29755	NADH:flavin oxidoreductase/NADH oxidase family protein	WP_070385833.1
NZ_JABBPH010000002.1	1259313	1261029	WP_070385879.1	HG717_RS27940	GMC oxidoreductase	WP_070385879.1
NZ_JABBPH010000001.1	473446	474223	WP_070386386.1	HG717_RS02420	SDR family oxidoreductase	WP_070386386.1
NZ_JABBPH010000002.1	556637	558755	WP_070797618.1	HG717_RS24750	FAD-dependent oxidoreductase	WP_070797618.1
NZ_JABBPH010000001.1	2532302	2533844	WP_074447104.1	HG717_RS11795	SDR family NAD(P)-dependent oxidoreductase	WP_074447104.1
NZ_JABBPH010000001.1	704381	705227	WP_080909546.1	HG717_RS03500	LLM class F420-dependent oxidoreductase	WP_080909546.1
NZ_JABBPH010000001.1	429125	429920	WP_097386862.1	HG717_RS02200	SDR family NAD(P)-dependent oxidoreductase	WP_097386862.1
NZ_JABBPH010000001.1	1041070	1042222	WP_113683265.1	HG717_RS05180	NADH:flavin oxidoreductase	WP_113683265.1
NZ_JABBPH010000001.1	3788250	3789246	WP_134998749.1	HG717_RS17655	Gfo/Idh/MocA family oxidoreductase	WP_134998749.1
NZ_JABBPH010000001.1	1505325	1506900	WP_172933092.1	HG717_RS07430	NAD(P)/FAD-dependent oxidoreductase	WP_172933092.1
NZ_JABBPH010000001.1	1285259	1286720	WP_182260933.1	HG717_RS06370	FAD-dependent oxidoreductase	WP_182260933.1
NZ_JABBPH010000001.1	1225127	1225973	WP_182260952.1	HG717_RS06085	SDR family oxidoreductase	WP_182260952.1
NZ_JABBPH010000001.1	1163973	1164726	WP_182260976.1	HG717_RS05760	SDR family oxidoreductase	WP_182260976.1
NZ_JABBPH010000001.1	907967	908660	WP_182261038.1	HG717_RS04510	SDR family NAD(P)-dependent oxidoreductase	WP_182261038.1
NZ_JABBPH010000001.1	3216361	3217489	WP_182261081.1	HG717_RS14850	NAD(P)/FAD-dependent oxidoreductase	WP_182261081.1
NZ_JABBPH010000001.1	3219298	3220426	WP_182261084.1	HG717_RS14865	TIGR03364 family FAD-dependent oxidoreductase	WP_182261084.1
NZ_JABBPH010000001.1	3401303	3402419	WP_182261125.1	HG717_RS15720	NAD(P)/FAD-dependent oxidoreductase	WP_182261125.1
NZ_JABBPH010000001.1	3559352	3560633	WP_182261130.1	HG717_RS16560	NAD(P)/FAD-dependent oxidoreductase	WP_182261130.1
NZ_JABBPH010000001.1	3565133	3566672	WP_182261132.1	HG717_RS16590	SDR family oxidoreductase	WP_182261132.1
NZ_JABBPH010000001.1	2764128	2765052	WP_182261176.1	HG717_RS12670	SDR family oxidoreductase	WP_182261176.1
NZ_JABBPH010000001.1	2755175	2756141	WP_182261178.1	HG717_RS12635	quinone oxidoreductase	WP_182261178.1
NZ_JABBPH010000001.1	2723245	2724031	WP_182261181.1	HG717_RS12545	SDR family oxidoreductase	WP_182261181.1
NZ_JABBPH010000001.1	2611615	2613271	WP_182261195.1	HG717_RS12170	GMC oxidoreductase	WP_182261195.1
NZ_JABBPH010000001.1	358081	358846	WP_182261319.1	HG717_RS01870	SDR family NAD(P)-dependent oxidoreductase	WP_182261319.1
NZ_JABBPH010000001.1	296294	297056	WP_182261336.1	HG717_RS01560	SDR family NAD(P)-dependent oxidoreductase	WP_182261336.1
NZ_JABBPH010000002.1	1707652	1708690	WP_182261380.1	HG717_RS30055	LLM class F420-dependent oxidoreductase	WP_182261380.1
NZ_JABBPH010000001.1	2084253	2084604	WP_182261447.1	HG717_RS10025	oxidoreductase	WP_182261447.1
NZ_JABBPH010000001.1	2064951	2066061	WP_182261466.1	HG717_RS09915	LLM class flavin-dependent oxidoreductase	WP_182261466.1
NZ_JABBPH010000001.1	510070	511039	WP_182261485.1	HG717_RS02600	NAD(P)/FAD-dependent oxidoreductase	WP_182261485.1
NZ_JABBPH010000001.1	510996	511917	WP_182261486.1	HG717_RS02605	TIGR01777 family oxidoreductase	WP_182261486.1
NZ_JABBPH010000001.1	554582	555497	WP_182261500.1	HG717_RS02800	SDR family NAD(P)-dependent oxidoreductase	WP_182261500.1
NZ_JABBPH010000001.1	583696	584479	WP_182261512.1	HG717_RS02945	SDR family NAD(P)-dependent oxidoreductase	WP_182261512.1
NZ_JABBPH010000001.1	684188	684605	WP_182261527.1	HG717_RS03385	PPOX class F420-dependent oxidoreductase	WP_182261527.1
NZ_JABBPH010000001.1	520010	521591	WP_182261533.1	HG717_RS02655	FAD-binding oxidoreductase	WP_182261533.1
NZ_JABBPH010000001.1	3050917	3053335	WP_182261608.1	HG717_RS14090	NADH-quinone oxidoreductase subunit G	WP_182261608.1
NZ_JABBPH010000001.1	3053331	3054657	WP_182261609.1	HG717_RS14095	NADH-quinone oxidoreductase subunit NuoH	WP_182261609.1
NZ_JABBPH010000001.1	3054649	3055252	WP_182261610.1	HG717_RS14100	NADH-quinone oxidoreductase subunit NuoI	WP_182261610.1
NZ_JABBPH010000001.1	3056343	3058236	WP_182261611.1	HG717_RS14115	NADH-quinone oxidoreductase subunit L	WP_182261611.1
NZ_JABBPH010000001.1	4521032	4522037	WP_182261666.1	HG717_RS20995	TIGR03617 family F420-dependent LLM class oxidoreductase	WP_182261666.1
NZ_JABBPH010000001.1	4072798	4074730	WP_182261683.1	HG717_RS18730	mycofactocin system FadH/OYE family oxidoreductase 1	WP_182261683.1
NZ_JABBPH010000001.1	4132823	4133831	WP_182261695.1	HG717_RS19055	LLM class flavin-dependent oxidoreductase	WP_182261695.1
NZ_JABBPH010000001.1	4208614	4209490	WP_182261709.1	HG717_RS19450	TIGR03619 family F420-dependent LLM class oxidoreductase	WP_182261709.1
NZ_JABBPH010000002.1	625700	626495	WP_182261722.1	HG717_RS25060	LLM class F420-dependent oxidoreductase	WP_182261722.1
NZ_JABBPH010000002.1	486552	487236	WP_182261853.1	HG717_RS24420	SDR family oxidoreductase	WP_182261853.1
NZ_JABBPH010000002.1	484126	484825	WP_182261894.1	HG717_RS24405	SDR family oxidoreductase	WP_182261894.1
NZ_JABBPH010000001.1	2929571	2931143	WP_182261904.1	HG717_RS13500	GMC oxidoreductase	WP_182261904.1
NZ_JABBPH010000002.1	1013054	1013831	WP_182261978.1	HG717_RS26740	SDR family NAD(P)-dependent oxidoreductase	WP_182261978.1
NZ_JABBPH010000001.1	1536830	1538201	WP_182262084.1	HG717_RS07550	FAD-binding oxidoreductase	WP_182262084.1
NZ_JABBPH010000001.1	1522622	1524023	WP_182262088.1	HG717_RS07490	FAD-binding oxidoreductase	WP_182262088.1
NZ_JABBPH010000002.1	1092673	1093456	WP_182262126.1	HG717_RS27120	SDR family oxidoreductase	WP_182262126.1
NZ_JABBPH010000001.1	3778157	3779198	WP_182262353.1	HG717_RS17605	Gfo/Idh/MocA family oxidoreductase	WP_182262353.1
NZ_JABBPH010000001.1	2279285	2280767	WP_182262357.1	HG717_RS10885	NAD(P)/FAD-dependent oxidoreductase	WP_182262357.1
NZ_JABBPH010000001.1	440459	441992	WP_182262413.1	HG717_RS02260	FAD-dependent oxidoreductase	WP_182262413.1
NZ_JABBPH010000002.1	133139	133877	WP_182262419.1	HG717_RS22755	SDR family oxidoreductase	WP_182262419.1
NZ_JABBPH010000001.1	770953	771700	WP_182262434.1	HG717_RS03850	SDR family oxidoreductase	WP_182262434.1
NZ_JABBPH010000001.1	809713	810499	WP_182262454.1	HG717_RS04095	SDR family NAD(P)-dependent oxidoreductase	WP_182262454.1
NZ_JABBPH010000002.1	799611	801051	WP_182262748.1	HG717_RS25800	NAD(P)/FAD-dependent oxidoreductase	WP_182262748.1
NZ_JABBPH010000002.1	72719	74219	WP_182262919.1	HG717_RS22450	NAD(P)/FAD-dependent oxidoreductase	WP_182262919.1
NZ_JABBPH010000002.1	2053786	2055181	WP_182262922.1	HG717_RS31600	FAD-binding oxidoreductase	WP_182262922.1
NZ_JABBPH010000001.1	840863	841871	WP_182262949.1	HG717_RS04240	NADP-dependent oxidoreductase	WP_182262949.1
NZ_JABBPH010000001.1	2219355	2220186	WP_182263061.1	HG717_RS10665	SDR family oxidoreductase	WP_182263061.1
NZ_JABBPH010000001.1	408912	410277	WP_182263094.1	HG717_RS02120	FAD-binding oxidoreductase	WP_182263094.1
NZ_JABBPH010000001.1	4347286	4348540	WP_182263357.1	HG717_RS20135	FAD-binding oxidoreductase	WP_182263357.1
NZ_JABBPH010000002.1	1808799	1810368	WP_201026968.1	HG717_RS30445	GMC oxidoreductase	WP_201026968.1
NZ_JABBPH010000001.1	454504	455401	WP_222671183.1	HG717_RS02325	TIGR03619 family F420-dependent LLM class oxidoreductase	WP_222671183.1
NZ_JABBPH010000001.1	563709	565392	WP_222671194.1	HG717_RS02850	FAD-dependent oxidoreductase	WP_222671194.1
NZ_JABBPH010000001.1	691519	693001	WP_222671207.1	HG717_RS03430	NAD(P)/FAD-dependent oxidoreductase	WP_222671207.1
NZ_JABBPH010000001.1	1155626	1156487	WP_222671243.1	HG717_RS05720	SDR family oxidoreductase	WP_222671243.1
NZ_JABBPH010000001.1	2592461	2593223	WP_222671305.1	HG717_RS12070	SDR family NAD(P)-dependent oxidoreductase	WP_222671305.1
NZ_JABBPH010000001.1	3048775	3049600	WP_222671318.1	HG717_RS14080	NADH-quinone oxidoreductase subunit NuoE	WP_222671318.1
NZ_JABBPH010000001.1	3850245	3852240	WP_222671466.1	HG717_RS17935	SDR family oxidoreductase	WP_222671466.1
NZ_JABBPH010000001.1	4482461	4483208	WP_222671491.1	HG717_RS20795	FAD-binding oxidoreductase	WP_222671491.1
NZ_JABBPH010000002.1	210476	211697	WP_222671568.1	HG717_RS23140	SfnB family sulfur acquisition oxidoreductase	WP_222671568.1
NZ_JABBPH010000002.1	1416533	1418222	WP_222671656.1	HG717_RS28665	NAD(P)/FAD-dependent oxidoreductase	WP_222671656.1
NZ_JABBPH010000002.1	766774	768142	WP_261779256.1	HG717_RS25675	FAD-binding oxidoreductase	WP_261779256.1
NZ_JABBPH010000001.1	355425	356331	WP_372461242.1	HG717_RS01860	NAD(P)H-dependent flavin oxidoreductase	WP_372461242.1

[truncated: 11 more sheets: Plasmid_resistance, Plasmid_CYP450, Plasmid_oxidase, Plasmid_dehydrogenase, Plasmid_hydrolase, Plasmid_oxidored, HGTi_hydroxylase, HGTi_oxidase, HGTi_dehydrogenase, HGTi_hydrolase, HGTi_oxidored]
