# Supplementary material for: Genomic and proteomic analyses of the maize root isolate Rhodococcus erythropolis NI86/21 reveal extensive genome plasticity and parallel evolution of herbicide degradation
Source: Appl Environ Microbiol. 2026 Jan 28;92(2):e02407-25. doi: 10.1128/aem.02407-25 (PMC12915292; doi:10.1128/aem.02407-25)
Supplement: Table S5 — Proteins of NI86/21 identified by LC-MS/MS in five repetitions. [file aem.02407-25-s0006.xlsx]

## Sheet: proteome
Supplementary Table 5. Quantitative proteome analysis of R. erythropolis NI86/21. The table lists all proteins detected by LC-MS/MS analysis, including their corresponding RefSeq and GenBank identifiers, predicted product names, and quantitative intensity values obtained from five biological replicates. For each protein, the mean intensity and standard deviation (SD) were calculated to assess exp…
RefSeq	GenBank	Product	Proteome Analysis Replicate 1 (Intensity)	Proteome Analysis Replicate 2 (Intensity)	Proteome Analysis Replicate 3 (Intensity)	Proteome Analysis Replicate 4 (Intensity)	Proteome Analysis Replicate 5 (Intensity)	Mean Intensity	SD
WP_064113410.1	HG717_RS00010	DUF3800 domain-containing protein	4.934	4.94958	5.0004	5.03646	4.77899	4.93989	0.0987502
WP_209923330.1	HG717_RS00015	AAA family ATPase	8.40624	8.28766	8.32155	8.21385	8.02933	8.25173	0.142247
WP_222671089.1	HG717_RS00040	DUF302 domain-containing protein	4.28572	5.59459	5.00142	5.6426	5.98158	5.30118	0.668322
WP_027494243.1	HG717_RS00060	universal stress protein	5.8348	5.98889	5.93191	5.83598	5.7857	5.87546	0.0826472
WP_222671090.1	HG717_RS00075	recombinase family protein	6.62474	6.7177	6.97192	6.93691	6.1772	6.68569	0.319509
WP_222671091.1	HG717_RS00080	acyl-CoA thioesterase domain-containing protein	2.88986	2.21583	2.98638	2.40905	1.91366	2.48296	0.452747
WP_222671093.1	HG717_RS00090	MarR family winged helix-turn-helix transcriptional regulator	7.0983	6.98866	6.85553	5.97947	6.67454	6.7193	0.442749
WP_222671094.1	HG717_RS00095	helix-turn-helix transcriptional regulator	6.65098	6.42765	6.37428	6.24365	6.42102	6.42351	0.147089
WP_222671095.1	HG717_RS00100	TetR/AcrR family transcriptional regulator	4.42468	4.57779	4.24329	4.14534	4.66535	4.41129	0.218748
WP_222671098.1	HG717_RS00115	ParA family protein	6.64412	7.00786	6.85384	7.0001	6.9329	6.88776	0.149659
WP_261779115.1	HG717_RS00145	hypothetical protein	6.32806	6.29102	6.06758	6.076	6.47978	6.24849	0.176148
WP_222671104.1	HG717_RS00150	hypothetical protein	6.98894	6.72888	6.79013	6.70003	6.70682	6.78296	0.120497
WP_308115609.1	HG717_RS00155	MobF family relaxase	6.45286	6.53658	6.42754	6.23498	6.22863	6.37612	0.137799
WP_222671106.1	HG717_RS00160	HNH endonuclease	2.46742	2.17694	2.1403	2.50492	3.79058	2.61603	0.676964
WP_222671107.1	HG717_RS00165	hypothetical protein	4.30382	3.42752	4.53204	2.84023	4.15026	3.85078	0.699897
WP_222671109.1	HG717_RS00175	type I polyketide synthase	9.05925	8.92058	8.97135	8.9858	8.90657	8.96871	0.0605678
WP_222671110.1	HG717_RS00180	condensation domain-containing protein	7.55177	7.62068	7.53835	7.47581	7.38061	7.51344	0.0903466
WP_222671111.1	HG717_RS00185	non-ribosomal peptide synthetase	6.54979	6.56051	6.50095	6.63955	6.56253	6.56267	0.0497286
WP_222671112.1	HG717_RS00190	TauD/TfdA family dioxygenase	7.06409	7.17109	6.9034	6.91079	7.11765	7.0334	0.121381
WP_222671113.1	HG717_RS00195	PLP-dependent aminotransferase family protein	7.01475	7.31345	7.22941	7.36338	7.02694	7.18959	0.161363
WP_222671114.1	HG717_RS00200	amino acid adenylation domain-containing protein	6.60163	6.51826	6.49565	6.41541	6.4161	6.48941	0.0779675
WP_222671115.1	HG717_RS00205	CmcI family methyltransferase	7.0185	7.67057	7.08566	7.53519	7.08638	7.27926	0.300541
WP_222671117.1	HG717_RS00215	hypothetical protein	2.93062	2.79188	2.93588	2.53332	3.06713	2.85177	0.202894
WP_222671118.1	HG717_RS00220	hypothetical protein	13.5466	13.6201	13.647	13.7061	13.617	13.6274	0.0576012
WP_222671119.1	HG717_RS00225	protein kinase	8.42848	8.34486	8.39075	8.31805	8.33368	8.36317	0.0454605
WP_222671120.1	HG717_RS00230	hypothetical protein	7.17482	7.0756	6.02348	6.37265	7.25006	6.77932	0.548284
WP_222671121.1	HG717_RS00235	hypothetical protein	8.15911	8.20735	8.23701	8.27458	8.02975	8.18156	0.0947928
WP_222671122.1	HG717_RS00240	hypothetical protein	8.96143	9.07904	8.85012	8.87177	8.81324	8.91512	0.106653
WP_222671123.1	HG717_RS00245	hypothetical protein	9.05335	9.14404	9.14508	8.87409	9.10281	9.06387	0.112543
WP_222671124.1	HG717_RS00250	hypothetical protein	8.57236	8.68146	8.80123	8.89641	8.6289	8.71607	0.131551
WP_222671126.1	HG717_RS00260	hypothetical protein	8.78774	8.85487	8.64043	8.66968	8.69503	8.72955	0.0891769
WP_222671129.1	HG717_RS00275	IS6 family transposase	8.0386	8.11471	8.20338	8.16708	7.84949	8.07465	0.140283
WP_019749851.1	HG717_RS00285	aldehyde dehydrogenase family protein	5.52373	5.5773	5.37768	5.29488	5.32825	5.42037	0.123862
WP_019749852.1	HG717_RS00290	helix-turn-helix domain-containing protein	8.54315	8.70514	8.7959	8.86321	8.37575	8.65663	0.197607
WP_222671130.1	HG717_RS00295	Lsr2 family protein	6.06361	5.89576	6.14213	5.89137	5.79882	5.95834	0.140275
WP_070160344.1	HG717_RS00300	hypothetical protein	11.2733	10.7403	11.1517	10.8438	10.5899	10.9198	0.285291
WP_222671131.1	HG717_RS00310	hypothetical protein	8.34105	7.97837	8.44512	9.04029	8.41189	8.44334	0.382102
WP_256922089.1	HG717_RS00340	IS3 family transposase	6.24537	6.2162	6.50164	5.99965	6.20369	6.23331	0.178825
WP_029256938.1	HG717_RS00360	transposase	5.66491	5.67343	4.90116	4.68986	5.76706	5.33928	0.503585
WP_019749834.1	HG717_RS00365	SDR family oxidoreductase	6.60759	4.96775	6.15785	6.11365	6.64106	6.09758	0.677474
WP_007732122.1	HG717_RS00370	TetR/AcrR family transcriptional regulator	9.89188	9.94729	10.1946	9.85443	9.92747	9.96314	0.134176
WP_007732108.1	HG717_RS00375	VOC family protein	3.00729	3.51527	2.78105	2.82608	2.60099	2.94614	0.349448
WP_007732106.1	HG717_RS00380	fumarylacetoacetate hydrolase family protein	5.07152	5.15873	4.80963	4.83499	4.3275	4.84047	0.323571
WP_019749830.1	HG717_RS00390	cytochrome P450	1.10831	2.196	2.14203	3.06411	2.08062	2.11821	0.693301
WP_007728158.1	HG717_RS00395	ferredoxin	5.47657	5.6491	5.8167	4.5063	5.49945	5.38962	0.512252
WP_261779118.1	HG717_RS00420	helix-turn-helix domain-containing protein	3.29929	1.92226	3.26759	2.67321	3.2465	2.88177	0.595894
WP_007728168.1	HG717_RS00435	aldehyde dehydrogenase family protein	5.93462	6.05125	6.31807	5.84355	5.89604	6.00871	0.189062
WP_007732511.1	HG717_RS00465	AAA family ATPase	8.57345	8.54364	8.60932	8.47851	8.37833	8.51665	0.0910048
WP_007732512.1	HG717_RS00470	alpha/beta fold hydrolase	6.77452	6.89448	6.65844	6.8623	6.79152	6.79625	0.0915134
WP_007732513.1	HG717_RS00475	putative quinol monooxygenase	5.80747	6.25016	5.9228	5.95186	6.27191	6.04084	0.208278
WP_007732514.1	HG717_RS00480	SDR family NAD(P)-dependent oxidoreductase	6.28722	6.07613	6.24777	5.56734	6.09727	6.05515	0.287722
WP_019749549.1	HG717_RS00500	ATP-binding protein	4.81268	5.21561	4.49193	5.55684	5.32066	5.07954	0.42455
WP_029256707.1	HG717_RS00505	SigB/SigF/SigG family RNA polymerase sigma factor	7.28114	7.309	7.0484	7.00453	7.31763	7.19214	0.152628
WP_019749547.1	HG717_RS00510	hypothetical protein	1.54777	1.89857	1.99226	0.21611	2.22093	1.57513	0.797396
WP_058037999.1	HG717_RS00520	hypothetical protein	9.43838	9.705	9.58435	9.50421	9.5793	9.56225	0.0998345
WP_029538621.1	HG717_RS00530	hypothetical protein	8.8826	8.74351	8.30495	8.49779	8.65146	8.61606	0.223225
WP_222671139.1	HG717_RS00535	ammonia-dependent NAD(+) synthetase	9.51336	9.56396	9.4398	9.56612	9.26475	9.4696	0.125484
WP_222671140.1	HG717_RS00545	CinA family protein	10.936	11.0113	10.7663	10.9768	11.029	10.9439	0.10546
WP_019749538.1	HG717_RS00550	low affinity iron permease family protein	8.70345	8.77912	8.34995	8.57735	8.95706	8.67339	0.22715
WP_222671141.1	HG717_RS00555	DUF3618 domain-containing protein	9.43865	9.65751	10.0395	9.91421	9.98743	9.80746	0.253045
WP_222671142.1	HG717_RS00560	YhjD/YihY/BrkB family envelope integrity protein	9.67908	9.58422	9.19034	9.24718	9.40521	9.42121	0.210304
WP_222671143.1	HG717_RS00565	aromatic acid exporter family protein	4.47788	4.52883	4.24632	3.11128	4.47699	4.16826	0.600937
WP_058036898.1	HG717_RS00570	xanthine dehydrogenase family protein molybdopterin-binding subunit	5.81702	5.78023	5.51899	5.69328	5.59771	5.68145	0.124179
WP_222671144.1	HG717_RS00575	xanthine dehydrogenase family protein subunit M	8.0994	8.08959	8.15384	7.72817	7.75209	7.96462	0.20656
WP_019749532.1	HG717_RS00580	2Fe-2S iron-sulfur cluster-binding protein	10.5603	10.7594	11.0535	10.9641	10.4963	10.7667	0.243421
WP_003941261.1	HG717_RS00590	YhcG family protein	8.57854	8.56312	8.2407	8.24617	8.26281	8.37827	0.176055
WP_222671146.1	HG717_RS00595	hypothetical protein	2.31433	2.31798	2.13459	3.00631	2.69428	2.4935	0.351788
WP_222671147.1	HG717_RS00600	hypothetical protein	6.66598	6.66639	6.42057	5.48369	6.41593	6.33051	0.489354
WP_019749527.1	HG717_RS00605	type II toxin-antitoxin system PemK/MazF family toxin	5.2906	5.55898	4.7833	5.91524	5.3505	5.37973	0.413349
WP_241896179.1	HG717_RS00615	TetR family transcriptional regulator	7.46515	7.67849	7.60252	7.55114	7.4492	7.5493	0.0956894
WP_019749523.1	HG717_RS00635	hypothetical protein	7.14786	7.46287	7.2148	6.35576	6.95702	7.02766	0.416928
WP_007733691.1	HG717_RS00640	ParA family protein	9.20354	9.11904	9.442	9.06133	9.11348	9.18788	0.150924
WP_007733695.1	HG717_RS00655	hypothetical protein	7.12937	7.03716	6.79491	6.60924	7.4209	6.99832	0.312256
WP_182263387.1	HG717_RS00680	SRPBCC family protein	3.79729	2.66935	3.44772	4.00281	3.78483	3.5404	0.526042
WP_080911099.1	HG717_RS00690	hypothetical protein	5.71513	5.59189	4.99025	5.62293	5.16095	5.41623	0.319982
WP_019749991.1	HG717_RS00695	hypothetical protein	4.26082	4.42053	4.94974	2.59449	4.49014	4.14314	0.90279
WP_019749989.1	HG717_RS00710	hypothetical protein	4.27293	4.96096	4.41248	4.90349	4.3876	4.58749	0.319713
WP_257207368.1	HG717_RS00730	hypothetical protein	2.15338	1.96569	2.66783	2.02921	2.7149	2.3062	0.358415
WP_125461309.1	HG717_RS00735	hypothetical protein	4.35603	5.21285	5.22363	3.0639	4.05112	4.38151	0.900862
WP_019749981.1	HG717_RS00740	Lsr2 family protein	5.27763	4.57381	5.02075	4.54245	2.8542	4.45377	0.946189
WP_256921966.1	HG717_RS00765	DUF6188 family protein	4.58039	4.09083	3.54751	4.01119	3.65124	3.97623	0.408897
WP_019749968.1	HG717_RS00795	hypothetical protein	6.31241	6.05808	6.25768	5.62961	6.35876	6.12331	0.298849
WP_182263468.1	HG717_RS00820	XRE family transcriptional regulator	4.20133	4.49526	3.39246	3.89126	4.88191	4.17244	0.56917
WP_019749922.1	HG717_RS00830	hypothetical protein	6.37015	6.07629	6.48357	6.19651	6.7048	6.36626	0.245603
WP_019749918.1	HG717_RS00845	hypothetical protein	5.11808	4.53886	5.2311	4.4401	4.87329	4.84029	0.34713
WP_019749917.1	HG717_RS00850	diiron oxygenase	5.52986	5.1368	4.84014	4.78586	4.6821	4.99495	0.343442
WP_241896167.1	HG717_RS00865	ribbon-helix-helix domain-containing protein	9.62745	10.0308	10.0428	10.2607	10.073	10.0069	0.23164
WP_019749913.1	HG717_RS00870	type II toxin-antitoxin system PemK/MazF family toxin	6.98853	6.88598	6.40957	7.18261	6.47952	6.78924	0.333128
WP_118603796.1	HG717_RS00880	IS3 family transposase	6.32376	6.66499	6.34222	6.58299	6.48228	6.47925	0.148512
WP_125461327.1	HG717_RS00955	SMI1/KNR4 family protein	6.43111	6.44142	6.38484	5.59207	5.98255	6.1664	0.37319
WP_021343281.1	HG717_RS00960	toxin	5.47767	5.44587	5.51325	5.42258	5.77213	5.5263	0.141595
WP_182263302.1	HG717_RS00965	ribbon-helix-helix domain-containing protein	8.00452	8.00026	7.91497	7.60293	7.96728	7.89799	0.168788
WP_106386906.1	HG717_RS00980	IS256	4.34114	4.86856	4.81114	4.62422	4.40749	4.61051	0.234951
WP_222671155.1	HG717_RS01000	PDR/VanB family oxidoreductase	5.151	5.00374	4.72962	4.54029	4.42468	4.76986	0.305548
WP_222671156.1	HG717_RS01005	MOSC domain-containing protein	3.07529	3.23929	3.29137	3.229	3.00128	3.16725	0.122894
WP_261779182.1	HG717_RS01010	serine hydrolase	6.04857	6.06962	5.93358	5.83901	5.85428	5.94901	0.10697
WP_222671158.1	HG717_RS01015	MOSC domain-containing protein	5.22523	5.4408	5.28941	5.28535	5.09245	5.26665	0.125757
WP_222671162.1	HG717_RS01040	GntR family transcriptional regulator	9.53439	9.72243	9.89907	9.89862	9.75808	9.76252	0.150699
WP_261779123.1	HG717_RS01050	low temperature requirement protein A	7.3715	6.72168	7.00766	6.14254	6.52811	6.7543	0.466801
WP_054781883.1	HG717_RS01060	helix-turn-helix domain-containing protein	6.61813	6.47129	6.68622	6.42064	6.4072	6.52069	0.124725
WP_222671165.1	HG717_RS01065	polysaccharide deacetylase family protein	4.0689	4.2636	4.24708	4.78599	4.62908	4.39893	0.297101
WP_003944771.1	HG717_RS01095	IS21-like	10.0227	9.95821	9.89995	9.38377	9.57273	9.76747	0.275782
WP_209907597.1	HG717_RS01105	TatD family hydrolase	7.70109	7.5793	7.41646	7.07894	7.39568	7.43429	0.234675
WP_209907606.1	HG717_RS01110	queuosine biosynthesis protein queC	7.20318	7.08718	6.86975	7.0809	7.00713	7.04963	0.122607
WP_209907608.1	HG717_RS01115	hypothetical protein	5.94595	5.90779	5.543	5.50767	5.66323	5.71353	0.203561
WP_222671168.1	HG717_RS01120	P-loop NTPase fold protein	7.07639	6.94816	7.05618	6.88383	6.90844	6.9746	0.0870775
WP_209907625.1	HG717_RS01135	RNA polymerase sigma factor	7.30754	7.00459	7.1662	6.8221	6.99989	7.06007	0.184278
WP_021334696.1	HG717_RS01140	YciI family protein	9.01847	8.94305	8.73632	8.46957	8.74918	8.78332	0.213671
WP_209907627.1	HG717_RS01150	FAD-dependent monooxygenase	4.81768	5.05776	4.78372	4.67023	4.56105	4.77809	0.186115
WP_021334645.1	HG717_RS01155	antibiotic biosynthesis monooxygenase	5.94926	5.59044	5.63036	5.37353	5.97367	5.70345	0.255146
WP_209907647.1	HG717_RS01215	hypothetical protein	4.95879	4.42602	4.48275	3.94263	4.45096	4.45223	0.35983
WP_209907651.1	HG717_RS01225	hypothetical protein	3.08881	3.11514	2.91132	2.73317	2.55067	2.87982	0.239734
WP_047269850.1	HG717_RS01230	type II toxin-antitoxin system RelE/ParE family toxin	7.1017	6.9115	7.17446	6.85515	7.1703	7.04262	0.149592
WP_209907655.1	HG717_RS01240	hypothetical protein	6.54474	6.55091	6.01938	6.56506	6.30226	6.39647	0.237344
WP_209907659.1	HG717_RS01250	ASCH domain-containing protein	4.05474	4.19233	4.19279	4.13848	3.52512	4.02069	0.282711
WP_209907661.1	HG717_RS01255	helix-turn-helix domain-containing protein	9.25675	9.40957	9.22385	9.05504	9.1349	9.21602	0.133862
WP_070159857.1	HG717_RS01260	hypothetical protein	6.48251	5.99295	8.80645	6.13541	7.45412	6.97429	1.17214
WP_011133408.1	HG717_RS01280	site-specific integrase	4.90765	1.73942	2.36413	1.67801	2.30272	2.59839	1.32852
WP_011133407.1	HG717_RS01285	site-specific integrase	6.44533	6.8091	6.88729	6.53404	6.60958	6.65707	0.185967
WP_209907671.1	HG717_RS01300	helix-turn-helix domain-containing protein	6.02633	5.81051	5.99042	5.70821	5.77045	5.86118	0.1398
WP_209907673.1	HG717_RS01305	TetR/AcrR family transcriptional regulator	5.55336	5.09569	4.80316	4.87774	5.29349	5.12469	0.307187
WP_209907675.1	HG717_RS01310	hypothetical protein	4.89401	4.57593	5.02975	4.52858	4.89663	4.78498	0.220062
WP_209907684.1	HG717_RS01315	hypothetical protein	4.55197	4.98138	5.64578	5.24916	4.70152	5.02596	0.437582
WP_209907686.1	HG717_RS01330	hypothetical protein	3.40745	3.10408	4.29034	2.99525	3.07086	3.3736	0.535954
WP_209907718.1	HG717_RS01440	DUF3068 domain-containing protein	5.80532	6.0717	5.9913	6.05328	6.14451	6.01322	0.128419
WP_209907720.1	HG717_RS01445	cytochrome P450	7.18125	7.1925	7.16609	7.25948	7.00479	7.16082	0.0942445
WP_209907722.1	HG717_RS01450	GAF domain-containing protein	9.70751	9.75536	9.65077	9.76809	9.75837	9.72802	0.0491495
WP_209907725.1	HG717_RS01460	helix-turn-helix domain-containing protein	7.9922	8.05344	7.99586	8.04747	8.17212	8.05222	0.0727648
WP_019745494.1	HG717_RS01465	substrate-binding domain-containing protein	6.02871	6.07839	6.28175	6.24261	5.852	6.09669	0.17347
WP_003939830.1	HG717_RS01470	ATP-binding cassette domain-containing protein	3.73701	4.14149	3.77293	3.80664	3.8969	3.87099	0.162442
WP_003939698.1	HG717_RS01475	ABC transporter permease	2.9603	3.59989	2.82406	3.02652	2.78235	3.03862	0.329021
WP_259349058.1	HG717_RS01480	phosphotriesterase	2.95129	2.74014	2.59053	3.23492	2.65729	2.83483	0.261631
WP_003939869.1	HG717_RS01485	glutamine amidotransferase	4.29197	4.33461	3.29247	4.35202	4.77351	4.20892	0.548136
WP_019745491.1	HG717_RS01500	FadR/GntR family transcriptional regulator	5.23244	4.8627	4.85586	5.09814	5.21169	5.05217	0.183366
WP_182261339.1	HG717_RS01505	(Fe-S)-binding protein	7.22736	7.40636	7.11248	7.47858	7.35538	7.31603	0.146139
WP_019745489.1	HG717_RS01510	LutB/LldF family L-lactate oxidation iron-sulfur protein	7.48311	7.27958	6.90799	7.04128	7.30349	7.20309	0.227818
WP_021345656.1	HG717_RS01515	LUD domain-containing protein	8.2031	8.16575	7.79883	8.15155	8.14205	8.09226	0.165665
WP_019745487.1	HG717_RS01520	mycofactocin-coupled SDR family oxidoreductase	4.77169	4.61451	4.19975	4.72396	4.54193	4.57037	0.22596
WP_003940076.1	HG717_RS01525	LON peptidase substrate-binding domain-containing protein	8.02393	8.00347	8.26663	8.01459	7.99154	8.06003	0.116127
WP_182261338.1	HG717_RS01530	DUF309 domain-containing protein	3.30508	4.01921	3.28225	4.32587	3.28269	3.64302	0.495479
WP_007730031.1	HG717_RS01535	YciI family protein	7.84638	7.48215	7.5402	7.28732	7.72193	7.57559	0.216695
WP_182261337.1	HG717_RS01540	RNA polymerase sigma factor	5.24492	5.58657	5.15534	5.26034	5.16581	5.2826	0.176176
WP_222671173.1	HG717_RS01545	hypothetical protein	2.49056	2.80619	2.96348	2.80665	2.01539	2.61645	0.377403
WP_020970923.1	HG717_RS01550	TetR/AcrR family transcriptional regulator	4.50091	4.04658	4.5017	3.96283	4.2791	4.25822	0.250329
WP_007730036.1	HG717_RS01555	acyl-CoA dehydrogenase family protein	6.42701	6.3923	6.45498	6.69945	6.63189	6.52113	0.135922
WP_182261336.1	HG717_RS01560	SDR family NAD(P)-dependent oxidoreductase	5.58587	5.91593	5.1458	5.75898	5.80992	5.6433	0.302604
WP_020970922.1	HG717_RS01565	TetR/AcrR family transcriptional regulator	6.98805	6.90723	6.72322	6.83421	6.97411	6.88537	0.109323
WP_019745480.1	HG717_RS01570	SRPBCC family protein	7.74643	7.49226	7.17395	7.98536	7.9615	7.6719	0.342018
WP_020909261.1	HG717_RS01575	TetR/AcrR family transcriptional regulator	6.03597	5.98598	5.59883	5.73816	6.11718	5.89522	0.217845
WP_172932637.1	HG717_RS01580	TetR/AcrR family transcriptional regulator	4.37364	4.0558	4.52983	4.15408	4.17295	4.25726	0.191169
WP_047888321.1	HG717_RS01590	tyrosine-protein phosphatase	5.56519	5.71995	5.32593	5.24852	5.51361	5.47464	0.189169
WP_222671175.1	HG717_RS01620	LuxR C-terminal-related transcriptional regulator	5.6268	5.32064	5.50926	5.16636	5.19815	5.36424	0.199132
WP_019745447.1	HG717_RS01625	TetR/AcrR family transcriptional regulator	8.36743	8.31523	8.05366	8.33155	8.27893	8.26936	0.124707
WP_153211541.1	HG717_RS01630	ABC transporter ATP-binding protein	7.16166	6.98698	7.08654	6.86495	7.17208	7.05444	0.129249
WP_182261332.1	HG717_RS01635	acyl-CoA dehydrogenase family protein	9.78035	9.80825	9.68549	9.73104	9.69966	9.74096	0.0523471
WP_021345641.1	HG717_RS01640	phosphotransferase family protein	10.2104	10.3635	10.1068	10.0451	10.2459	10.1943	0.123964
WP_020970896.1	HG717_RS01645	SDR family oxidoreductase	10.6439	11.0078	10.9939	10.8474	10.909	10.8804	0.147426
WP_095973117.1	HG717_RS01650	ribulose 1%2C5-bisphosphate carboxylase large subunit	4.99169	5.27649	5.27018	4.86943	4.86845	5.05525	0.205307
WP_182261331.1	HG717_RS01655	methylated-DNA--[protein]-cysteine S-methyltransferase	5.84887	6.00221	6.25303	5.89318	5.69079	5.93762	0.208827
WP_020909250.1	HG717_RS01660	RNA polymerase sigma factor	6.23779	6.37774	6.0734	6.27432	6.11016	6.21468	0.124061
WP_133727148.1	HG717_RS01665	methylated-DNA--[protein]-cysteine S-methyltransferase	7.42138	7.47387	7.30511	7.46582	7.46286	7.42581	0.0704837
WP_020970893.1	HG717_RS01670	DNA-3-methyladenine glycosylase	4.89716	4.78338	4.62308	5.08602	5.33523	4.94497	0.275777
WP_182261330.1	HG717_RS01680	bifunctional 3'-5' exonuclease/DNA polymerase	4.47071	4.41715	4.22068	4.31171	4.03022	4.29009	0.174346
WP_084325378.1	HG717_RS01685	biotin-dependent carboxyltransferase family protein	4.36496	4.53304	4.67931	3.81439	4.65026	4.40839	0.354317
WP_097386833.1	HG717_RS01690	allophanate hydrolase subunit 1	5.27543	5.81671	5.9358	5.47871	5.5795	5.61723	0.263968
WP_141488342.1	HG717_RS01695	MarR family transcriptional regulator	4.19829	4.18724	4.54906	4.56152	4.19132	4.33749	0.198915
WP_182261329.1	HG717_RS01700	alpha/beta fold hydrolase	6.24445	6.09494	5.9715	5.92133	6.03522	6.05349	0.125207
WP_020970887.1	HG717_RS01705	hypothetical protein	3.70968	3.72147	3.03507	3.22007	3.96773	3.5308	0.387803
WP_021345629.1	HG717_RS01715	NAD-dependent succinate-semialdehyde dehydrogenase	8.64475	8.66233	8.66261	8.62455	8.51578	8.62201	0.0614058
WP_019745427.1	HG717_RS01725	DUF4178 domain-containing protein	6.66839	6.68998	6.73523	6.86908	6.90007	6.77255	0.10564
WP_182261326.1	HG717_RS01750	enoyl-CoA hydratase/isomerase family protein	4.83101	4.56072	4.99836	4.58841	4.8048	4.75666	0.182322
WP_182261325.1	HG717_RS01755	acetolactate synthase large subunit	7.62999	7.51462	7.5125	7.25754	7.67562	7.51805	0.162224
WP_222671176.1	HG717_RS01765	SEC-C domain-containing protein	7.62159	7.97773	7.6344	7.52234	7.58237	7.66769	0.178723
WP_259349056.1	HG717_RS01770	SEC-C metal-binding domain-containing protein	5.76699	5.99094	5.79848	5.51414	5.5418	5.72247	0.197405
WP_069145554.1	HG717_RS01780	enoyl-CoA hydratase	5.41133	5.58893	5.32984	5.5389	5.50873	5.47555	0.104071
WP_020909230.1	HG717_RS01785	acyl-CoA synthetase	9.90625	9.83572	9.80455	9.84229	9.82327	9.84242	0.0384719
WP_019745415.1	HG717_RS01790	acyl-CoA dehydrogenase family protein	6.13713	6.32172	5.99337	5.85678	6.02554	6.06691	0.174021
WP_029256327.1	HG717_RS01795	3-oxoacyl-ACP reductase FabG	7.29696	7.24459	6.93955	7.2056	7.25273	7.18789	0.142567
WP_182261374.1	HG717_RS01800	CaiB/BaiF CoA-transferase family protein	6.2854	6.19552	5.93748	5.66736	5.76697	5.97055	0.266554
WP_029256325.1	HG717_RS01805	acetyl-CoA C-acetyltransferase	5.49375	5.48827	5.91462	5.24011	5.13712	5.45477	0.300451
WP_019745412.1	HG717_RS01810	acyl-CoA dehydrogenase family protein	6.38066	6.35766	6.33386	6.38738	6.57878	6.40767	0.0979394
WP_020970870.1	HG717_RS01820	LysR family transcriptional regulator	6.65591	6.20193	5.52635	5.84586	6.24783	6.09558	0.428614
WP_021345613.1	HG717_RS01825	LysR family transcriptional regulator	5.40708	5.24639	5.10137	5.17765	5.19569	5.22564	0.11401
WP_019745405.1	HG717_RS01850	LysR family transcriptional regulator	7.15248	6.98473	7.11212	6.92795	7.12036	7.05953	0.0974883
WP_003939949.1	HG717_RS01855	LysR family transcriptional regulator	6.48066	6.43594	5.90257	5.98702	6.11832	6.1849	0.261626
WP_182261319.1	HG717_RS01870	SDR family NAD(P)-dependent oxidoreductase	5.29496	5.19121	5.06469	5.00217	5.54426	5.21946	0.213988
WP_182261318.1	HG717_RS01875	thiolase family protein	5.52896	4.92909	4.43013	4.21762	4.68012	4.75718	0.507252
WP_113682592.1	HG717_RS01885	acyl-CoA dehydrogenase family protein	6.40761	6.55522	6.37491	6.14794	6.33767	6.36467	0.146595
WP_113682591.1	HG717_RS01890	CoA transferase	3.32437	2.99711	2.48263	2.57803	2.18006	2.71244	0.449945
WP_113682590.1	HG717_RS01895	MaoC family dehydratase	5.57468	5.46644	5.80269	5.41152	5.03208	5.45748	0.281101
WP_019745395.1	HG717_RS01905	acyl-CoA dehydrogenase family protein	5.14362	4.90964	4.78083	4.33741	4.63307	4.76091	0.301941
WP_003940169.1	HG717_RS01910	GntR family transcriptional regulator	7.59478	7.33721	7.23072	7.0012	7.18693	7.27017	0.218341
WP_182261317.1	HG717_RS01915	MaoC family dehydratase	6.83233	6.52573	6.77867	6.7068	6.71171	6.71105	0.115805
WP_020970856.1	HG717_RS01920	acetyl-CoA C-acetyltransferase	8.95489	8.93397	8.66594	8.70015	8.67655	8.7863	0.145072
WP_020970855.1	HG717_RS01925	metalloregulator ArsR/SmtB family transcription factor	6.90683	6.79365	6.64505	6.5659	6.71289	6.72487	0.131934
WP_019745391.1	HG717_RS01935	pyridoxamine 5'-phosphate oxidase family protein	5.22262	4.85981	4.77959	5.0361	5.04613	4.98885	0.173639
WP_019745390.1	HG717_RS01940	DNA-3-methyladenine glycosylase	2.86575	3.29062	2.56579	2.03561	3.13638	2.77883	0.49877
WP_007729467.1	HG717_RS01945	ribonuclease H	5.2563	5.15185	5.11273	5.07866	5.04048	5.128	0.0826998
WP_019745389.1	HG717_RS01950	MDR family oxidoreductase	8.55266	8.80133	8.69573	8.75709	8.77612	8.71659	0.0995898
WP_182261315.1	HG717_RS01965	amidohydrolase family protein	7.34741	7.63399	7.44982	7.57569	7.75267	7.55192	0.157995
WP_019745385.1	HG717_RS01970	SDR family NAD(P)-dependent oxidoreductase	7.71978	8.36102	7.8549	8.17182	8.26521	8.07455	0.274763
WP_007729451.1	HG717_RS01975	3-oxoacyl-ACP reductase	7.62117	8.19998	7.77525	7.58451	8.1818	7.87254	0.299362
WP_182261314.1	HG717_RS01985	Nramp family divalent metal transporter	4.86287	4.49164	4.55434	4.35197	4.14858	4.48188	0.263849
WP_020970849.1	HG717_RS02000	IclR family transcriptional regulator	9.57605	9.93174	9.91628	9.74616	9.37289	9.70862	0.236963
WP_182261313.1	HG717_RS02005	alpha/beta fold hydrolase	7.1293	7.75237	7.01594	7.41805	7.28627	7.32039	0.28571
WP_222671179.1	HG717_RS02010	acyl-CoA dehydrogenase family protein	3.26366	3.29146	3.38299	4.01834	4.28753	3.6488	0.472023
WP_182263088.1	HG717_RS02015	biphenyl-2%2C3-diol 1%2C2-dioxygenase	5.9001	6.39689	5.82561	5.31734	5.94488	5.87696	0.384478
WP_019745377.1	HG717_RS02020	bifunctional o-acetylhomoserine/o-acetylserine sulfhydrylase	7.54503	7.20939	7.23882	7.39532	7.41148	7.36001	0.137389
WP_182263089.1	HG717_RS02025	OsmC family protein	2.84762	1.80254	2.51453	2.0955	1.94568	2.24117	0.431115
WP_029537047.1	HG717_RS02030	enoyl-CoA hydratase-related protein	7.47997	7.24081	7.36767	7.17542	7.27137	7.30705	0.118918
WP_182263090.1	HG717_RS02035	TetR/AcrR family transcriptional regulator	6.98901	7.11596	7.34376	7.34611	7.1808	7.19513	0.153169
WP_019745372.1	HG717_RS02045	SDR family NAD(P)-dependent oxidoreductase	5.32871	5.51989	5.17922	4.88195	5.19711	5.22138	0.233562
WP_019745371.1	HG717_RS02050	DUF5938 domain-containing protein	7.71921	7.79684	7.82053	7.28937	7.49887	7.62496	0.226489
WP_261779129.1	HG717_RS02060	alpha/beta hydrolase	3.1832	2.8692	2.43127	3.14409	2.67449	2.86045	0.317596
WP_256279791.1	HG717_RS02065	MerR family transcriptional regulator	4.93851	4.43928	4.2237	4.4564	4.15506	4.44259	0.306889
WP_020970840.1	HG717_RS02070	TauD/TfdA family dioxygenase	3.76976	4.01962	3.43754	3.48846	3.02192	3.54746	0.375534
WP_021331952.1	HG717_RS02085	TetR/AcrR family transcriptional regulator	3.68437	3.77134	3.7496	3.98415	3.42125	3.72214	0.202354
WP_021331953.1	HG717_RS02090	nitroreductase family deazaflavin-dependent oxidoreductase	7.17098	6.70673	6.78788	6.57562	6.49035	6.74631	0.263763
WP_070795656.1	HG717_RS02100	formimidoylglutamase	8.65872	8.41355	7.87054	8.02942	8.1338	8.2212	0.314565
WP_070386365.1	HG717_RS02105	imidazolonepropionase	6.51026	6.32151	5.9979	6.27731	6.37092	6.29558	0.188006
WP_019745352.1	HG717_RS02110	urocanate hydratase	10.355	10.3186	10.0708	10.1874	10.2596	10.2383	0.113106
WP_020909179.1	HG717_RS02115	cytosine permease	6.75771	6.38685	6.53214	5.85888	6.55941	6.419	0.339857
WP_182263094.1	HG717_RS02120	FAD-binding oxidoreductase	6.25101	6.03582	5.44084	5.8707	5.91217	5.90211	0.297266
WP_182263095.1	HG717_RS02125	histidinol-phosphate transaminase	3.08505	3.35574	3.76345	3.22396	3.80057	3.44575	0.321803
WP_046379310.1	HG717_RS02130	histidine ammonia-lyase	9.05782	8.87844	8.8675	8.88473	9.11448	8.96059	0.116517
WP_047888945.1	HG717_RS02135	IclR family transcriptional regulator	5.66177	5.6254	5.6423	5.47017	5.61493	5.60292	0.0762975
WP_019745346.1	HG717_RS02140	IclR family transcriptional regulator	6.331	6.31011	6.04563	6.30986	6.34461	6.26824	0.125313
WP_019745344.1	HG717_RS02150	acyl-CoA dehydrogenase family protein	3.9007	4.15187	3.54594	3.98628	3.58229	3.83342	0.262212
WP_261779130.1	HG717_RS02155	NAD-glutamate dehydrogenase	5.38722	5.5018	5.20944	5.23631	5.29561	5.32608	0.119589
WP_024487384.1	HG717_RS02160	histidine utilization repressor	8.1568	8.05861	7.96394	7.8139	8.29211	8.05707	0.182344
WP_029537034.1	HG717_RS02165	serine hydrolase	5.6738	5.44656	5.24965	5.5909	5.46852	5.48589	0.161242
WP_019745339.1	HG717_RS02190	ClbS/DfsB family four-helix bundle protein	4.99092	5.33485	4.83512	5.35906	4.89301	5.08259	0.24782
WP_097386861.1	HG717_RS02195	GNAT family N-acetyltransferase	5.31738	5.18423	5.36254	5.05354	5.29829	5.24319	0.124724
WP_097386862.1	HG717_RS02200	SDR family NAD(P)-dependent oxidoreductase	6.03863	6.34645	6.22463	6.13055	6.0205	6.15215	0.135729
WP_020909164.1	HG717_RS02210	SDR family oxidoreductase	2.98091	3.37596	2.23279	3.10474	3.11986	2.96285	0.432656
WP_182262385.1	HG717_RS02220	Rieske 2Fe-2S domain-containing protein	2.39757	3.72522	2.81862	3.00943	3.49637	3.08944	0.531093
WP_020970820.1	HG717_RS02225	3-hydroxy-9%2C10-secoandrosta-1%2C3%2C5(10)-triene-9%2C17-dione monooxygenase oxygenase subunit	4.4929	4.66951	4.52582	4.75896	4.4946	4.58836	0.119899
WP_020970817.1	HG717_RS02240	SRPBCC domain-containing protein	9.37495	9.37916	9.04032	9.34794	9.40507	9.30949	0.151827
WP_182262387.1	HG717_RS02245	SMP-30/gluconolactonase/LRE family protein	6.61721	6.54195	6.22619	5.84271	6.10461	6.26653	0.318707
WP_182262413.1	HG717_RS02260	FAD-dependent oxidoreductase	4.1071	4.17762	3.60351	4.17754	3.94618	4.00239	0.242186
WP_019745323.1	HG717_RS02265	TetR family transcriptional regulator	6.07062	6.51162	5.95872	6.20751	6.09214	6.16812	0.211347
WP_182262390.1	HG717_RS02270	steroid 3-ketoacyl-CoA thiolase	8.08615	8.81699	7.51761	8.29116	8.22325	8.18703	0.465645
WP_047889699.1	HG717_RS02275	acyl-CoA dehydrogenase	7.67915	8.02358	7.45338	7.62965	7.95485	7.74812	0.236791
WP_019745320.1	HG717_RS02280	lipid-transfer protein	5.04092	5.89705	5.09801	5.74946	5.61341	5.47977	0.38828
WP_020909153.1	HG717_RS02285	MaoC/PaaZ C-terminal domain-containing protein	5.25724	5.73604	5.23097	5.29109	5.51583	5.40623	0.216194
WP_019745318.1	HG717_RS02290	PaaI family thioesterase	12.1473	12.2745	10.851	11.2887	12.0819	11.7287	0.624881
WP_029256266.1	HG717_RS02295	SDR family NAD(P)-dependent oxidoreductase	4.42031	4.23657	3.85397	3.30491	3.84873	3.9329	0.429381
WP_046379295.1	HG717_RS02320	nuclear transport factor 2 family protein	4.68254	5.11873	3.85526	4.64489	4.59752	4.57979	0.455662
WP_222671183.1	HG717_RS02325	TIGR03619 family F420-dependent LLM class oxidoreductase	3.84173	4.54724	4.34147	3.36544	4.05942	4.03106	0.458939
WP_003940339.1	HG717_RS02335	class I adenylate-forming enzyme family protein	7.61052	7.88746	7.9038	7.68545	7.30202	7.67785	0.245371
WP_019745306.1	HG717_RS02350	LLM class F420-dependent oxidoreductase	4.42818	4.70367	4.51196	4.54223	4.49943	4.5371	0.102084
WP_003939858.1	HG717_RS02365	fatty acid desaturase	5.16882	5.19871	5.02736	5.09926	4.97913	5.09465	0.0925
WP_019745302.1	HG717_RS02385	nuclear transport factor 2 family protein	7.04171	7.55118	6.76409	7.1254	7.17885	7.13225	0.283489
WP_020970792.1	HG717_RS02390	acyl-CoA dehydrogenase family protein	3.95971	4.80443	3.93604	3.97925	4.31477	4.19884	0.372372
WP_182262397.1	HG717_RS02395	MaoC family dehydratase N-terminal domain-containing protein	2.19834	2.71001	2.66347	2.51819	3.02385	2.62277	0.300505
WP_222671185.1	HG717_RS02400	acyl-CoA dehydrogenase family protein	4.20736	4.93922	4.17362	4.2655	5.04198	4.52554	0.427361
WP_222671186.1	HG717_RS02410	lipid-transfer protein	2.74678	2.41207	1.78735	2.47347	1.84876	2.25369	0.41772
WP_182262400.1	HG717_RS02415	MaoC/PaaZ C-terminal domain-containing protein	7.6584	8.51681	7.90952	8.01681	8.42581	8.10547	0.359841
WP_070386386.1	HG717_RS02420	SDR family oxidoreductase	5.29309	5.47435	4.67611	5.10949	5.32079	5.17476	0.307407
WP_182262401.1	HG717_RS02425	SDR family NAD(P)-dependent oxidoreductase	1.20845	5.63037	1.92358	2.84566	1.86217	2.69405	1.74196
WP_182262402.1	HG717_RS02440	LysR family transcriptional regulator	4.89342	4.68277	4.71477	4.48547	4.52498	4.66028	0.163322
WP_222671187.1	HG717_RS02445	hypothetical protein	5.07592	5.61706	5.32491	4.77384	4.77815	5.11398	0.36315
WP_222671188.1	HG717_RS02450	hypothetical protein	7.01297	7.42102	6.39528	6.69552	7.27044	6.95905	0.418503
WP_092764080.1	HG717_RS02460	NUDIX domain-containing protein	4.96311	4.80414	4.93482	4.69161	5.05814	4.89037	0.143488
WP_182262405.1	HG717_RS02465	4-hydroxyphenylpyruvate dioxygenase	9.94082	9.52368	8.71328	9.67032	10.0705	9.58372	0.532275
WP_003939810.1	HG717_RS02470	Lrp/AsnC family transcriptional regulator	7.70753	7.94694	7.37864	7.65758	8.05246	7.74863	0.263871
WP_019745284.1	HG717_RS02480	TetR/AcrR family transcriptional regulator	7.57931	7.6153	7.64022	7.69886	7.58477	7.62369	0.04868
WP_003940205.1	HG717_RS02490	DUF6319 family protein	10.9831	10.9807	10.9465	10.8066	10.9742	10.9382	0.0750015
WP_182262406.1	HG717_RS02495	serine protease	2.28373	2.0237	2.36752	3.78218	2.92556	2.67654	0.700078
WP_020970776.1	HG717_RS02500	dihydroxy-acid dehydratase	7.28484	7.23313	7.11949	7.24736	7.3869	7.25434	0.0964151
WP_182262407.1	HG717_RS02515	alkaline phosphatase family protein	3.28934	2.87203	3.26572	3.52519	3.12161	3.21478	0.240138
WP_020970773.1	HG717_RS02520	TIGR03086 family metal-binding protein	5.17653	5.54371	5.68653	5.66213	5.39055	5.49189	0.211702
WP_182262408.1	HG717_RS02525	aldo/keto reductase	7.91105	7.79888	7.62923	7.78368	7.76976	7.77852	0.10046
WP_222671192.1	HG717_RS02560	short-chain fatty acyl-CoA regulator family protein	6.66323	6.3583	6.48341	6.17	6.29247	6.39348	0.188573
WP_182261480.1	HG717_RS02565	2-methylcitrate dehydratase PrpD	5.0875	5.86902	5.29527	5.05008	6.0722	5.47481	0.467684
WP_046379272.1	HG717_RS02590	MerR family transcriptional regulator	3.71084	2.9312	3.50164	2.86827	3.6612	3.33463	0.405069
WP_182261484.1	HG717_RS02595	MarR family winged helix-turn-helix transcriptional regulator	4.58422	5.09217	4.88656	4.64206	5.06277	4.85355	0.234026
WP_182261485.1	HG717_RS02600	NAD(P)/FAD-dependent oxidoreductase	6.56635	7.07423	6.8937	6.78149	6.61528	6.78621	0.207419
WP_182261486.1	HG717_RS02605	TIGR01777 family oxidoreductase	3.16628	4.24138	4.12726	2.55194	3.92095	3.60156	0.72092
WP_182261487.1	HG717_RS02610	TetR/AcrR family transcriptional regulator	3.81419	4.16639	3.10776	4.1778	3.7659	3.80641	0.435124
WP_021332013.1	HG717_RS02620	MarR family winged helix-turn-helix transcriptional regulator	4.49408	5.22469	4.6949	5.13563	4.67177	4.84421	0.317927
WP_019745258.1	HG717_RS02625	TetR/AcrR family transcriptional regulator	4.1004	3.91415	3.84097	3.82088	4.22338	3.97996	0.175151
WP_020909091.1	HG717_RS02630	MaoC family dehydratase	6.99591	7.09655	6.75603	6.5397	6.67977	6.81359	0.228881
WP_019745256.1	HG717_RS02635	acyl-CoA dehydrogenase family protein	7.21554	7.67149	7.57832	7.35088	7.32967	7.42918	0.188833
WP_182261488.1	HG717_RS02640	acyl-CoA dehydrogenase family protein	7.09171	7.28596	6.94772	7.03418	6.905	7.05291	0.149259
WP_182261489.1	HG717_RS02645	molecular chaperone HtpG	14.3352	14.2773	14.3032	14.3974	14.3433	14.3313	0.045385
WP_182261533.1	HG717_RS02655	FAD-binding oxidoreductase	7.37346	7.36577	7.30597	7.30676	7.36697	7.34379	0.0342855
WP_003940547.1	HG717_RS02660	diacylglycerol kinase	5.59063	5.6537	5.76668	5.4878	5.83055	5.66587	0.136746
WP_182261491.1	HG717_RS02670	TetR/AcrR family transcriptional regulator	5.91532	5.87548	5.87869	6.00542	5.59252	5.85349	0.155022
WP_020909082.1	HG717_RS02675	metallophosphoesterase	4.53549	4.04962	4.2574	4.6852	4.49801	4.40514	0.251133
WP_020909081.1	HG717_RS02680	GyrI-like domain-containing protein	7.10351	7.54785	7.32574	7.37743	7.36943	7.34479	0.159284
WP_020909080.1	HG717_RS02685	RNA-binding S4 domain-containing protein	6.26866	5.99681	5.51453	5.92496	4.98178	5.73735	0.501333
WP_020909078.1	HG717_RS02695	3-hydroxybutyryl-CoA dehydrogenase	9.35744	9.69851	9.64382	9.44791	9.42434	9.5144	0.148167
WP_003939784.1	HG717_RS02700	acyl-CoA dehydrogenase	11.1129	11.1021	11.2037	11.2788	11.0335	11.1462	0.0957012
WP_182261493.1	HG717_RS02705	TetR family transcriptional regulator	7.05906	6.87327	6.93384	6.95316	6.99386	6.96264	0.0692417
WP_021345503.1	HG717_RS02710	TetR/AcrR family transcriptional regulator	5.48244	5.37744	5.50792	5.2099	5.47399	5.41034	0.122507
WP_182261494.1	HG717_RS02715	cytochrome P450	3.75973	3.03569	2.81745	2.8572	1.98003	2.89002	0.634834
WP_182261495.1	HG717_RS02720	acyl--CoA ligase family protein	5.42927	5.4485	5.28236	5.25674	5.39849	5.36307	0.0876867
WP_020970739.1	HG717_RS02725	response regulator transcription factor	4.2496	4.21564	3.64775	3.90699	4.00157	4.00431	0.245684
WP_182261496.1	HG717_RS02730	amidase	7.39992	7.44884	7.18569	7.01538	7.21051	7.25207	0.175164
WP_020970735.1	HG717_RS02745	3'-5' exonuclease	3.97522	3.88055	4.06716	3.60436	3.80464	3.86639	0.176653
WP_182261497.1	HG717_RS02750	o-succinylbenzoate synthase	6.71754	6.44371	6.33366	6.73668	6.5408	6.55448	0.173928
WP_020970733.1	HG717_RS02755	GNAT family N-acetyltransferase	4.61064	3.70902	2.89126	4.48692	5.19524	4.17862	0.893454
WP_020970732.1	HG717_RS02760	M20/M25/M40 family metallo-hydrolase	5.55718	5.20275	4.85863	4.52664	5.06554	5.04215	0.384392
WP_182261498.1	HG717_RS02765	serine hydrolase	3.28899	3.01255	3.11739	2.98253	3.26313	3.13292	0.140232
WP_020970730.1	HG717_RS02770	ABC transporter ATP-binding protein	5.93637	5.61408	5.78111	6.02436	5.71485	5.81416	0.165912
WP_259349079.1	HG717_RS02775	dipeptide/oligopeptide/nickel ABC transporter permease/ATP-binding protein	4.28022	4.92992	4.40436	4.18674	4.26731	4.41371	0.298883
WP_019745231.1	HG717_RS02785	ABC transporter substrate-binding protein	8.55702	8.68492	8.36778	8.24743	8.72474	8.51638	0.204869
WP_222671193.1	HG717_RS02790	ABC transporter substrate-binding protein	2.19567	2.22743	2.06323	2.5387	2.44562	2.29413	0.19379
WP_037120543.1	HG717_RS02795	CdaR family transcriptional regulator	2.88236	3.17652	3.6166	2.57755	2.69912	2.99043	0.416451
WP_182261500.1	HG717_RS02800	SDR family NAD(P)-dependent oxidoreductase	9.81875	9.93672	9.66184	9.93182	10.0438	9.87859	0.144982
WP_020909054.1	HG717_RS02805	TetR/AcrR family transcriptional regulator	4.63138	5.4042	5.00819	4.90962	5.50385	5.09145	0.360397
WP_007731382.1	HG717_RS02810	magnesium and cobalt transport protein CorA	8.39798	8.33088	8.45579	8.42698	8.34778	8.39188	0.0524853
WP_019745226.1	HG717_RS02815	hypothetical protein	4.84676	3.97334	4.79527	3.98426	4.54845	4.42962	0.42672
WP_019745225.1	HG717_RS02820	ATP-dependent DNA ligase	6.25597	6.01602	5.95078	5.84449	5.85681	5.98481	0.167131
WP_003940248.1	HG717_RS02825	non-homologous end-joining DNA ligase	7.84645	7.81155	7.45828	7.66299	7.66372	7.6886	0.153584
WP_182261502.1	HG717_RS02835	serine hydrolase domain-containing protein	8.66111	8.53792	8.57951	8.43307	8.64748	8.57182	0.0924062
WP_003939815.1	HG717_RS02840	dodecin	4.32615	3.70837	3.84273	3.21259	4.48275	3.91452	0.508102
WP_222671194.1	HG717_RS02850	FAD-dependent oxidoreductase	7.40723	7.53564	7.43726	7.34151	7.49509	7.44334	0.0756763
WP_182261505.1	HG717_RS02855	Ig-like domain-containing protein	8.23247	8.053	7.89859	8.2417	8.26373	8.1379	0.158138
WP_003940485.1	HG717_RS02870	ABC transporter substrate-binding protein	3.57509	4.85102	4.27555	4.19287	3.91495	4.1619	0.472784
WP_182261506.1	HG717_RS02885	M13 family metallopeptidase	9.7706	9.83446	9.72993	9.6991	9.79944	9.7667	0.0538537
WP_019745214.1	HG717_RS02890	helix-turn-helix transcriptional regulator	5.36959	2.90883	1.9589	2.95867	2.95648	3.23049	1.26936
WP_084324918.1	HG717_RS02895	VOC family protein	6.11639	6.34892	6.55315	6.4742	6.27378	6.35329	0.171048
WP_182261507.1	HG717_RS02900	excinuclease ABC subunit UvrA	9.19466	9.34493	9.14175	9.29037	9.23215	9.24077	0.0795524
WP_007731412.1	HG717_RS02905	intradiol ring-cleavage dioxygenase	4.42167	3.67783	5.29279	4.86378	4.78844	4.6089	0.605566
WP_182261508.1	HG717_RS02910	PaaI family thioesterase	7.2844	7.39181	7.64938	7.41506	7.56373	7.46088	0.145019
WP_182261509.1	HG717_RS02915	pirin-like bicupin family protein	5.93541	6.04503	5.44439	5.93512	5.7789	5.82777	0.23435
WP_020970712.1	HG717_RS02925	pirin family protein	6.54143	6.17081	6.57094	6.07801	5.75764	6.22377	0.340135
WP_060938028.1	HG717_RS02930	IclR family transcriptional regulator	5.53526	5.53769	5.53859	5.61165	5.96015	5.63667	0.183688
WP_182261511.1	HG717_RS02935	nuclear transport factor 2 family protein	3.1188	3.2671	3.21652	2.04751	2.7304	2.87607	0.508788
WP_019745205.1	HG717_RS02940	SDR family NAD(P)-dependent oxidoreductase	7.4951	7.63451	7.26185	7.33136	7.53958	7.45248	0.152928
WP_182261512.1	HG717_RS02945	SDR family NAD(P)-dependent oxidoreductase	6.67764	6.86829	6.66705	6.63724	6.40114	6.65027	0.166433
WP_020909035.1	HG717_RS02950	FAD-dependent oxidoreductase	4.46019	4.61299	4.71126	3.7818	4.09714	4.33268	0.386363
WP_113682873.1	HG717_RS02955	MFS transporter	4.58763	4.86641	4.61491	4.0494	4.98554	4.62078	0.360898
WP_021332046.1	HG717_RS02960	nuclear transport factor 2 family protein	3.76356	3.63659	3.82375	3.8894	3.98064	3.81879	0.129858
WP_182261514.1	HG717_RS02965	ABC-F family ATP-binding cassette domain-containing protein	4.88402	4.80301	4.65057	5.03005	5.07914	4.88936	0.173434
WP_003940110.1	HG717_RS02970	TetR/AcrR family transcriptional regulator	4.15995	4.8084	3.96384	3.85474	5.01968	4.36132	0.521655
WP_259349080.1	HG717_RS38135	DMT family transporter	7.22608	7.77008	7.65455	6.39548	2.5578	6.3208	2.17167
WP_222671195.1	HG717_RS02980	amidohydrolase	6.96995	7.15664	6.95084	7.17665	6.93613	7.03804	0.118222
WP_182261516.1	HG717_RS03020	hypothetical protein	6.0745	6.15791	5.91297	6.23186	5.50201	5.97585	0.290214
WP_182261519.1	HG717_RS03035	TetR/AcrR family transcriptional regulator	3.91713	4.35761	4.17199	3.84841	3.58122	3.97527	0.299845
WP_019745186.1	HG717_RS03040	TauD/TfdA family dioxygenase	4.56101	3.44474	3.82475	2.17409	2.17409	3.23574	1.04895
WP_182261520.1	HG717_RS03045	aldehyde dehydrogenase	6.20434	5.9714	6.09959	5.87301	6.07367	6.0444	0.126675
WP_242459767.1	HG717_RS03055	TetR/AcrR family transcriptional regulator	6.4195	6.47516	6.34365	6.48928	6.47652	6.44082	0.0606206
WP_046379231.1	HG717_RS03060	acyl-CoA dehydrogenase family protein	4.59263	4.45793	4.06698	4.17488	4.30472	4.31943	0.21134
WP_020909014.1	HG717_RS03065	acyl-CoA dehydrogenase	4.47227	4.71243	4.19738	4.14593	4.34291	4.37418	0.228235
WP_070386426.1	HG717_RS03070	enoyl-CoA hydratase/isomerase family protein	6.2768	6.47451	6.08235	6.51573	6.43149	6.35617	0.177776
WP_019745179.1	HG717_RS03075	GntR family transcriptional regulator	7.14761	7.03055	7.08176	6.96463	6.88164	7.02124	0.102971
WP_020909010.1	HG717_RS03085	thiolase family protein	2.81516	3.60978	3.34847	3.03893	3.53543	3.26955	0.336278
WP_222671196.1	HG717_RS03100	helix-turn-helix transcriptional regulator	2.82717	3.31927	3.71384	3.18126	3.14734	3.23778	0.32142
WP_011331209.1	HG717_RS03120	class I adenylate-forming enzyme family protein	8.28286	8.19626	8.26184	8.0879	8.18846	8.20346	0.076391
WP_011331210.1	HG717_RS03125	enoyl-CoA hydratase	6.21328	6.26988	6.28143	6.07215	6.35433	6.23822	0.105538
WP_011331211.1	HG717_RS03130	acetyl-CoA C-acetyltransferase	9.67932	9.60648	9.16166	9.35533	9.39145	9.43885	0.207355
WP_011331212.1	HG717_RS03135	MaoC family dehydratase	5.70117	5.42249	5.38196	5.58751	5.50798	5.52022	0.128536
WP_011331213.1	HG717_RS03140	3-hydroxyacyl-CoA dehydrogenase	10.2466	10.4007	10.3223	10.3581	10.5682	10.3792	0.119835
WP_011331214.1	HG717_RS03145	acyl-CoA dehydrogenase family protein	9.93305	10.1282	9.78801	9.98717	10.0963	9.98656	0.136388
WP_011331215.1	HG717_RS03150	enoyl-CoA hydratase/isomerase family protein	7.8662	7.95746	7.58877	7.748	7.76299	7.78468	0.138468
WP_011331216.1	HG717_RS03155	long-chain-fatty-acid--CoA ligase	11.8337	11.8301	11.6136	11.76	11.7741	11.7623	0.0893607
WP_011331217.1	HG717_RS03160	thiolase family protein	7.51064	7.72242	7.35281	7.3512	7.4155	7.47052	0.155066
WP_011331218.1	HG717_RS03165	CoA transferase	7.39754	7.70614	7.43487	7.42709	7.64137	7.5214	0.141635
WP_222671198.1	HG717_RS03180	ATP-dependent helicase	4.66987	4.43698	5.01104	4.2567	4.25722	4.52636	0.319627
WP_261779132.1	HG717_RS03185	ATP-dependent endonuclease	7.96222	8.15418	8.14839	8.17606	8.13484	8.11514	0.0867669
WP_222671199.1	HG717_RS03190	helicase-related protein	8.84121	8.80517	8.65653	8.6218	8.69481	8.7239	0.095098
WP_222671200.1	HG717_RS03195	DNA methyltransferase	6.052	6.0769	5.96817	5.7822	6.04336	5.98453	0.120158
WP_222671201.1	HG717_RS03200	hypothetical protein	7.17881	7.64146	7.93842	6.83556	7.15814	7.35048	0.436447
WP_222671202.1	HG717_RS03205	hypothetical protein	4.91097	5.01842	4.97467	5.05205	4.94568	4.98036	0.0562105
WP_222671203.1	HG717_RS03210	hypothetical protein	6.25021	5.74592	5.64129	5.77217	6.02769	5.88746	0.247575
WP_222671204.1	HG717_RS03215	recombinase family protein	6.97639	7.1009	7.0333	7.15427	6.63929	6.98083	0.202433
WP_042952859.1	HG717_RS03225	MaoC/PaaZ C-terminal domain-containing protein	4.26235	3.43247	2.86604	2.73505	2.82553	3.22429	0.641798
WP_019745174.1	HG717_RS03230	lipid-transfer protein	4.31923	4.44379	4.49863	4.63276	4.93359	4.5656	0.23449
WP_020970686.1	HG717_RS03235	SDR family NAD(P)-dependent oxidoreductase	4.70883	4.53371	4.22623	5.11829	4.85354	4.68812	0.335419
WP_182261521.1	HG717_RS03245	SDR family NAD(P)-dependent oxidoreductase	3.21284	4.21142	3.43666	4.0827	3.66683	3.72209	0.422299
WP_019745169.1	HG717_RS03255	long-chain fatty acid--CoA ligase	4.12071	4.40987	3.62363	3.90745	4.20696	4.05372	0.300493
WP_259349084.1	HG717_RS03280	phosphatidylinositol-specific phospholipase C domain-containing protein	5.12763	4.33045	4.1539	4.57185	5.11282	4.65933	0.446162
WP_020908998.1	HG717_RS03285	trans-aconitate 2-methyltransferase	7.65157	7.7404	7.68696	7.40198	7.74075	7.64433	0.140648
WP_019745161.1	HG717_RS03290	glycine betaine ABC transporter substrate-binding protein	7.11779	7.12581	6.41838	6.4647	6.85411	6.79616	0.342074
WP_020908997.1	HG717_RS03300	ATP-binding cassette domain-containing protein	7.87492	7.99877	8.01421	8.08132	7.9778	7.98941	0.0748181
WP_019745160.1	HG717_RS03305	ABC transporter permease	4.67781	4.35057	3.50758	2.49601	4.68473	3.94334	0.940688
WP_046379221.1	HG717_RS03310	malonic semialdehyde reductase	8.56781	8.65724	8.71596	8.62748	8.72288	8.65827	0.0644897
WP_222671206.1	HG717_RS03315	TetR/AcrR family transcriptional regulator	6.73306	6.39111	6.57287	6.65846	6.67447	6.60599	0.133095
WP_182261523.1	HG717_RS03320	long-chain-fatty-acid--CoA ligase	4.76636	5.29097	5.73659	5.42806	5.43462	5.33132	0.355343
WP_020908993.1	HG717_RS03325	SDR family NAD(P)-dependent oxidoreductase	11.5966	12.0126	11.7287	11.8951	11.8966	11.8259	0.163292
WP_070795733.1	HG717_RS03330	MaoC/PaaZ C-terminal domain-containing protein	5.97929	5.44348	5.97321	5.86936	6.92846	6.03876	0.543703
WP_020970674.1	HG717_RS03335	MaoC family dehydratase N-terminal domain-containing protein	7.06272	7.241	7.06818	6.8424	7.03754	7.05037	0.141622
WP_020908990.1	HG717_RS03340	lipid-transfer protein	10.7531	11.0273	10.754	10.777	10.8744	10.8372	0.117429
WP_020908988.1	HG717_RS03350	acyl-CoA dehydrogenase family protein	9.408	9.92652	9.72484	9.89115	9.72112	9.73433	0.205112
WP_133727042.1	HG717_RS03355	enoyl-CoA hydratase/isomerase family protein	5.79706	6.93928	5.5239	6.47936	5.87437	6.12279	0.574519
WP_182261524.1	HG717_RS03360	long-chain fatty acid--CoA ligase	6.61296	6.88872	6.90548	6.78011	6.8144	6.80033	0.116817
WP_020970668.1	HG717_RS03365	acyl-CoA dehydrogenase family protein	8.0988	8.38212	8.27526	8.25715	8.33449	8.26956	0.107506
WP_060938062.1	HG717_RS03370	CaiB/BaiF CoA-transferase family protein	5.65494	6.4697	6.21396	6.17942	6.01704	6.10701	0.300287
WP_182261525.1	HG717_RS03375	acyl-CoA thioesterase II	4.22604	5.01806	4.90384	3.92881	3.8129	4.37793	0.554614
WP_182261526.1	HG717_RS03380	helix-turn-helix domain-containing protein	6.6377	6.82518	6.61149	6.50539	6.5928	6.63451	0.117587
WP_182261527.1	HG717_RS03385	PPOX class F420-dependent oxidoreductase	5.60081	5.93328	5.43067	5.56384	6.03955	5.71363	0.259665
WP_019745155.1	HG717_RS03395	PspC domain-containing protein	7.12305	6.71318	6.66718	7.00432	6.50188	6.80192	0.255022
WP_019745154.1	HG717_RS03400	TetR/AcrR family transcriptional regulator	8.18954	7.68226	7.40105	7.61958	7.70588	7.71966	0.288925
WP_020970663.1	HG717_RS03410	TetR/AcrR family transcriptional regulator	4.68555	4.66114	4.49002	4.84223	4.94917	4.72562	0.176665
WP_222671207.1	HG717_RS03430	NAD(P)/FAD-dependent oxidoreductase	8.73517	8.52331	8.01366	8.05205	8.51496	8.36783	0.318559
WP_182261530.1	HG717_RS03435	DUF5990 family protein	6.97724	6.97112	6.63674	6.31314	6.39442	6.65853	0.311774
WP_182261531.1	HG717_RS03440	lipase family protein	7.18813	6.9584	7.02963	6.88335	7.15868	7.04364	0.129679
WP_019745144.1	HG717_RS03455	FMN reductase	5.25419	5.68165	3.17589	5.6133	3.684	4.68181	1.16816
WP_021332078.1	HG717_RS03460	LLM class flavin-dependent oxidoreductase	8.34533	8.1575	7.99289	8.06564	8.26185	8.16464	0.142696
WP_060938066.1	HG717_RS03465	MarR family winged helix-turn-helix transcriptional regulator	6.75195	6.54213	6.44517	6.43616	6.78496	6.59207	0.166694
WP_020908968.1	HG717_RS03475	GGDEF domain-containing protein	6.34257	5.12283	5.56491	5.31849	6.31304	5.73237	0.565773
WP_182262586.1	HG717_RS03480	VWA domain-containing protein	4.24422	4.32243	4.66207	4.1095	4.7066	4.40896	0.263133
WP_182262588.1	HG717_RS03490	superoxide dismutase	4.25853	3.97241	4.20189	4.36495	3.92787	4.14513	0.188041
WP_080909546.1	HG717_RS03500	LLM class F420-dependent oxidoreductase	4.05545	3.52167	3.49736	3.74672	3.78809	3.72186	0.227356
WP_182262589.1	HG717_RS03505	bifunctional 2-polyprenyl-6-hydroxyphenol methylase/3-demethylubiquinol 3-O-methyltransferase UbiG	3.78274	3.79609	3.50477	3.2855	3.75791	3.6254	0.224461
WP_092764288.1	HG717_RS03515	aliphatic sulfonate ABC transporter substrate-binding protein	3.86683	4.16477	3.63137	3.21426	3.62144	3.69974	0.350241
WP_021345436.1	HG717_RS03525	hypothetical protein	8.51302	8.90229	8.34869	8.89747	9.07845	8.74798	0.304142
WP_092764286.1	HG717_RS03540	GNAT family N-acetyltransferase	4.09992	4.81401	5.04425	4.2692	4.65267	4.57601	0.388126
WP_182262591.1	HG717_RS03550	NAD(P)/FAD-dependent oxidoreductase	2.86539	3.42115	2.89168	3.17197	2.40672	2.95138	0.37979
WP_019745125.1	HG717_RS03555	patatin-like phospholipase family protein	4.35871	3.79613	3.51652	3.68492	3.12276	3.69581	0.45004
WP_019745124.1	HG717_RS03560	TetR/AcrR family transcriptional regulator	7.02763	7.07318	6.90527	6.99018	6.99026	6.9973	0.0617397
WP_259349308.1	HG717_RS03565	alpha/beta hydrolase	2.77296	1.92618	3.03323	2.34604	2.7649	2.56866	0.435435
WP_020970640.1	HG717_RS03570	MBL fold metallo-hydrolase	6.20878	6.64119	6.39304	6.81728	6.74247	6.56055	0.253629
WP_133727026.1	HG717_RS03575	alpha/beta fold hydrolase	6.35891	6.46402	6.23245	6.40775	6.48897	6.39042	0.101706
WP_182262593.1	HG717_RS03580	SRPBCC family protein	8.36398	8.35127	8.58529	8.57042	8.57535	8.48926	0.120371
WP_182262594.1	HG717_RS03585	LacI family DNA-binding transcriptional regulator	7.0905	7.05498	7.04348	6.74031	6.92134	6.97012	0.143412
WP_222671209.1	HG717_RS03590	acyl-CoA dehydrogenase family protein	11.6364	11.6729	10.9889	11.57	11.8793	11.5495	0.333998
WP_182262595.1	HG717_RS03595	CaiB/BaiF CoA-transferase family protein	7.89817	7.82162	7.19251	7.74347	7.56442	7.64404	0.281169
WP_003939765.1	HG717_RS03600	NADP-dependent oxidoreductase	7.40279	7.71663	7.43988	7.78114	7.03713	7.47552	0.295923
WP_182262596.1	HG717_RS03605	alpha/beta fold hydrolase	8.95351	8.50188	8.69922	8.29477	8.6196	8.6138	0.243434
WP_046379194.1	HG717_RS03610	nuclear transport factor 2 family protein	7.98504	8.23563	8.09824	8.19053	8.19177	8.14024	0.100168
WP_021332096.1	HG717_RS03615	SDR family oxidoreductase	7.17971	7.38375	7.17532	7.01409	7.2643	7.20343	0.135483
WP_182262597.1	HG717_RS03620	hypothetical protein	3.35406	2.55935	2.20553	2.44654	3.43735	2.80057	0.558891
WP_042952822.1	HG717_RS03625	phosphoribosylanthranilate isomerase	6.99401	7.11185	6.70117	6.73333	6.82273	6.87262	0.175537
WP_020908943.1	HG717_RS03630	esterase family protein	7.14161	6.8613	7.25102	7.16827	7.13466	7.11137	0.147251
WP_007733810.1	HG717_RS03635	acyl-CoA dehydrogenase family protein	6.4735	6.2711	6.4509	6.31608	6.32205	6.36673	0.0897097
WP_020970627.1	HG717_RS03650	VOC family protein	10.9263	10.5715	10.3702	10.4678	10.5806	10.5833	0.210096
WP_024487294.1	HG717_RS03655	M18 family aminopeptidase	8.96161	9.06187	8.9153	8.98912	8.96855	8.97929	0.0534741
WP_182262599.1	HG717_RS03660	Dyp-type peroxidase	3.57756	3.84542	4.04863	4.2108	3.83133	3.90275	0.239956
WP_019745104.1	HG717_RS03665	phosphoribosylformylglycinamidine synthase subunit PurL	12.1111	12.1401	12.1457	12.1368	12.2066	12.1481	0.0353451
WP_020970624.1	HG717_RS03670	alpha/beta-hydrolase family protein	4.99325	4.78419	5.04039	4.69497	5.02119	4.9068	0.156773
WP_019745102.1	HG717_RS03675	CPBP family intramembrane glutamic endopeptidase	4.58914	4.83688	4.4245	4.24985	4.5377	4.52761	0.216401
WP_003939745.1	HG717_RS03680	sterol carrier family protein	7.16281	6.7695	7.02512	7.0392	6.97326	6.99398	0.143476
WP_003940541.1	HG717_RS03685	amidophosphoribosyltransferase	8.11888	8.25483	8.31487	8.29132	8.28384	8.25275	0.0778442
WP_222671527.1	HG717_RS03690	AIM24 family protein	8.48619	8.55177	8.48374	8.68727	8.68366	8.57853	0.101374
WP_003939918.1	HG717_RS03695	AIM24 family protein	9.85436	9.9163	9.87096	9.7871	9.83008	9.85176	0.0479361
WP_019745100.1	HG717_RS03700	AIM24 family protein	7.40219	7.59386	7.63461	7.52185	7.80246	7.59099	0.147528
WP_003940225.1	HG717_RS03705	phosphoribosylformylglycinamidine cyclo-ligase	11.3827	11.2533	11.2987	11.4013	11.4003	11.3473	0.0674139
WP_003940337.1	HG717_RS03710	DUF3073 domain-containing protein	14.2817	13.6507	13.5526	13.6935	12.7204	13.5798	0.558999
WP_222671210.1	HG717_RS03715	asparaginase	7.91372	7.74053	7.92176	7.80201	7.9741	7.87042	0.0959328
WP_020908934.1	HG717_RS03725	folate-binding protein YgfZ	8.84877	8.77149	8.58076	8.55418	8.72148	8.69534	0.125576
WP_019745097.1	HG717_RS03730	aminodeoxychorismate lyase	8.52217	8.62961	8.6711	8.58866	8.58687	8.59968	0.0554294
WP_020970618.1	HG717_RS03735	cytochrome ubiquinol oxidase subunit I	7.43942	7.50883	7.2919	7.47492	7.44323	7.43166	0.0829981
WP_021332107.1	HG717_RS03740	cytochrome d ubiquinol oxidase subunit II	7.57426	7.6938	7.56304	8.04873	7.99905	7.77578	0.232884
WP_182262600.1	HG717_RS03745	thiol reductant ABC exporter subunit CydD	3.71814	3.43452	4.23135	3.33029	3.67946	3.67875	0.349281
WP_182262601.1	HG717_RS03750	thiol reductant ABC exporter subunit CydC	3.90355	4.24164	4.08777	4.39068	3.94231	4.11319	0.204509
WP_170320401.1	HG717_RS03760	FABP family protein	8.43734	8.491	8.47007	8.52743	8.63803	8.51277	0.0772825
WP_003939797.1	HG717_RS03765	DUF1416 domain-containing protein	10.8276	10.2284	10.5924	10.3797	10.9631	10.5982	0.304237
WP_020908929.1	HG717_RS03770	sulfurtransferase	6.58365	6.45604	6.58382	6.59137	6.40449	6.52387	0.0874273
WP_020970613.1	HG717_RS03775	DUF4395 domain-containing protein	4.28816	3.92602	4.09313	3.92971	4.41785	4.13097	0.218487
WP_019745090.1	HG717_RS03780	thioredoxin family protein	8.42413	8.55236	8.31932	8.64822	8.77778	8.54436	0.180579
WP_003939847.1	HG717_RS03785	LmeA family phospholipid-binding protein	7.91835	8.27866	8.07684	8.1164	8.4194	8.16193	0.192718
WP_003939728.1	HG717_RS03790	response regulator transcription factor	8.22389	8.25981	7.90165	8.5331	8.196	8.22289	0.224453
WP_182262603.1	HG717_RS03795	mycothiol synthase	7.08863	6.94383	6.67181	6.74978	6.68192	6.82719	0.182481
WP_019745088.1	HG717_RS03800	phosphate ABC transporter substrate-binding protein PstS	8.82021	9.08994	9.09565	9.16224	9.10069	9.05375	0.13377
WP_007733846.1	HG717_RS03805	phosphate ABC transporter permease subunit PstC	5.93817	5.75294	6.1739	6.49001	5.90468	6.05194	0.287581
WP_003940100.1	HG717_RS03810	phosphate ABC transporter permease PstA	6.36345	5.97266	6.64114	5.63603	6.365	6.19566	0.393125
WP_019745087.1	HG717_RS03815	phosphate ABC transporter ATP-binding protein PstB	7.15418	7.20667	7.44289	7.12541	7.13963	7.21376	0.131718
WP_003939800.1	HG717_RS03820	urease subunit gamma	5.32378	5.05822	5.01761	4.8205	4.9618	5.03638	0.184118
WP_047889842.1	HG717_RS38700	urease subunit beta	6.19247	6.35909	6.46076	6.14216	6.0788	6.24665	0.158522
WP_019745084.1	HG717_RS03830	urease subunit alpha	8.77759	8.77685	8.64744	8.56138	8.85948	8.72455	0.118662
WP_069145682.1	HG717_RS03835	urease accessory protein UreF	2.52801	2.67034	2.78075	2.47511	2.84443	2.65973	0.158358
WP_020908922.1	HG717_RS03840	urease accessory protein UreG	10.3285	10.3843	10.3846	10.3606	10.4107	10.3737	0.0308951
WP_020970608.1	HG717_RS03845	urease accessory protein UreD	6.18436	5.91661	5.22523	5.75287	5.89783	5.79538	0.354743
WP_182262434.1	HG717_RS03850	SDR family oxidoreductase	7.95306	7.96705	8.18541	7.89374	7.97491	7.99483	0.111191
WP_003940130.1	HG717_RS03855	phosphate signaling complex protein PhoU	8.46509	8.39097	8.27014	8.50163	8.48663	8.42289	0.0953873
WP_259349294.1	HG717_RS03860	LCP family protein	5.89089	6.29907	6.36308	5.93203	5.87485	6.07198	0.238511
WP_003939756.1	HG717_RS03865	tRNA dihydrouridine synthase DusB	6.96879	6.96672	7.14086	7.10796	7.11057	7.05898	0.0842771
WP_080909530.1	HG717_RS03870	acyl-ACP desaturase	8.99718	8.89576	9.04277	8.95626	9.11003	9.0004	0.081733
WP_182262435.1	HG717_RS03875	LysR family transcriptional regulator	3.30201	3.43036	2.2426	3.49646	2.66783	3.02785	0.54841
WP_003940105.1	HG717_RS03885	DUF937 domain-containing protein	3.44445	4.61975	2.86872	3.55912	3.44705	3.58782	0.63702
WP_020970602.1	HG717_RS03890	hypothetical protein	4.10395	5.2716	5.20047	5.37272	4.90585	4.97092	0.514882
WP_007733864.1	HG717_RS03895	MmcQ/YjbR family DNA-binding protein	6.34656	6.76493	6.92717	6.78031	5.87656	6.5391	0.428897
WP_019745075.1	HG717_RS03900	hypothetical protein	6.90348	6.72119	6.51674	6.7845	7.24544	6.83427	0.269232
WP_031333781.1	HG717_RS03910	NAD(P)-dependent alcohol dehydrogenase	2.51257	3.35712	2.52437	3.03694	3.20842	2.92788	0.390559
WP_029256113.1	HG717_RS03920	TetR/AcrR family transcriptional regulator	5.94118	5.52742	6.39991	5.67415	6.29445	5.96742	0.378911
WP_182262437.1	HG717_RS03925	PrsW family intramembrane metalloprotease	6.32342	6.21818	6.28393	6.36461	6.34979	6.30799	0.0588138
WP_182262438.1	HG717_RS03930	hypothetical protein	7.20269	7.17523	7.16562	6.79761	7.17281	7.10279	0.171184
WP_222671211.1	HG717_RS03945	hypothetical protein	7.22614	7.50899	7.37764	7.42888	6.91437	7.2912	0.234571
WP_222671213.1	HG717_RS03955	hypothetical protein	7.03871	7.19399	7.13234	7.52569	7.51058	7.28026	0.224141
WP_222671214.1	HG717_RS03960	hypothetical protein	5.44589	5.24231	5.24971	5.45679	5.41929	5.3628	0.107513
WP_222671215.1	HG717_RS03965	autotransporter adhesin family protein	2.86996	2.32904	2.95376	2.26764	2.89235	2.66255	0.334594
WP_222671224.1	HG717_RS04020	helix-turn-helix domain-containing protein	7.69152	7.80369	7.52345	7.5005	7.80876	7.66558	0.148069
WP_021345391.1	HG717_RS04040	MarR family winged helix-turn-helix transcriptional regulator	6.06781	6.18571	6.0198	6.00061	6.19827	6.09444	0.0924586
WP_019745065.1	HG717_RS04045	TetR family transcriptional regulator	9.15985	9.18976	9.25717	9.04202	9.16856	9.16347	0.0778776
WP_020908900.1	HG717_RS04085	putative lipid II flippase FtsW	4.54664	5.36003	5.04295	4.08409	4.70362	4.74747	0.486025
WP_182262454.1	HG717_RS04095	SDR family NAD(P)-dependent oxidoreductase	5.00026	5.44494	5.3315	5.05496	5.53962	5.27426	0.237692
WP_019745057.1	HG717_RS04100	VIT family protein	1.83929	6.92539	1.90237	2.44161	7.07261	4.03625	2.71521
WP_019745056.1	HG717_RS04105	universal stress protein	9.31682	9.35727	9.22197	9.44185	9.46153	9.35989	0.0973806
WP_019745055.1	HG717_RS04110	CYTH and CHAD domain-containing protein	9.77849	9.64138	9.71914	9.61293	9.56492	9.66337	0.0852697
WP_024487285.1	HG717_RS04115	pseudouridine synthase	5.43404	5.67789	5.14945	5.81463	5.40827	5.49685	0.257991
WP_047889858.1	HG717_RS04120	CocE/NonD family hydrolase	6.40424	6.28925	5.80415	6.36535	6.43464	6.25953	0.260316
WP_021332132.1	HG717_RS04125	aldolase/citrate lyase family protein	7.38386	8.0258	7.72493	7.86144	7.45258	7.68972	0.27086
WP_182262457.1	HG717_RS04130	allantoicase	7.90324	7.6042	7.77781	7.79749	7.40981	7.69851	0.193805
WP_084324902.1	HG717_RS04135	allantoinase PuuE	7.69944	7.61897	7.20453	7.61363	7.44248	7.51581	0.197612
WP_021345375.1	HG717_RS04150	helix-turn-helix transcriptional regulator	5.41221	5.42893	5.37092	5.62379	5.62329	5.49183	0.122078
WP_083954796.1	HG717_RS04195	ISL3 family transposase	3.5617	2.98707	2.66148	3.1665	2.90594	3.05654	0.335728
WP_182262947.1	HG717_RS04220	LysR family transcriptional regulator	5.21449	5.43817	5.18179	5.19716	5.26719	5.25976	0.104802
WP_020970568.1	HG717_RS04235	oxidoreductase	9.22086	9.182	9.24321	9.20856	9.1432	9.19957	0.0384859
WP_182262949.1	HG717_RS04240	NADP-dependent oxidoreductase	8.83565	8.96408	8.85918	8.8205	9.00169	8.89622	0.0813963
WP_003939720.1	HG717_RS04245	organic hydroperoxide resistance protein	9.81896	9.94581	9.60701	9.91746	10.2371	9.90527	0.228205
WP_003940568.1	HG717_RS04250	MarR family winged helix-turn-helix transcriptional regulator	3.69086	3.83428	3.24102	3.50765	3.52811	3.56038	0.222408
WP_259349357.1	HG717_RS04290	helix-turn-helix domain-containing protein	2.98059	3.71933	3.56321	3.42397	3.6584	3.4691	0.294953
WP_182262956.1	HG717_RS04295	LuxR C-terminal-related transcriptional regulator	3.23222	3.57077	2.91099	3.43819	3.09076	3.24859	0.264055
WP_182262957.1	HG717_RS04300	MerR family transcriptional regulator	4.67801	4.51303	4.65319	4.26263	4.47324	4.51602	0.166658
WP_042921773.1	HG717_RS04305	indolepyruvate ferredoxin oxidoreductase family protein	12.5538	12.612	12.8374	12.8549	12.734	12.7184	0.13362
WP_222671227.1	HG717_RS04310	LppP/LprE family lipoprotein	7.53701	7.35907	6.78851	8.10412	7.06672	7.37108	0.499261
WP_182262958.1	HG717_RS04315	amidohydrolase	4.81246	4.67848	4.64296	4.09801	4.82536	4.61145	0.298019
WP_021332152.1	HG717_RS04330	ABATE domain-containing protein	3.51939	3.61395	3.53093	3.23307	3.2005	3.41957	0.189025
WP_046379105.1	HG717_RS04335	NAD(P)-dependent oxidoreductase	7.35194	7.82065	7.37812	7.42906	7.19361	7.43468	0.233006
WP_019745018.1	HG717_RS04345	hypothetical protein	6.53519	6.34575	6.23905	6.73087	6.78967	6.52811	0.237902
WP_029256076.1	HG717_RS04350	ATP-dependent Clp protease ATP-binding subunit	7.01825	7.27218	7.22114	7.28779	6.93591	7.14706	0.159787
WP_182262960.1	HG717_RS04360	fumarylacetoacetase	10.2503	10.2965	9.59884	9.73815	10.2149	10.0197	0.325689
WP_019745014.1	HG717_RS04365	hypothetical protein	8.87772	9.03807	8.29035	8.76804	8.76522	8.74788	0.278887
WP_070795795.1	HG717_RS04370	homogentisate 1%2C2-dioxygenase	10.2574	10.2489	9.5114	10.0548	10.3985	10.0942	0.347993
WP_019745012.1	HG717_RS04375	MarR family winged helix-turn-helix transcriptional regulator	5.34046	5.45827	4.94381	5.13148	5.09476	5.19376	0.204722
WP_021332161.1	HG717_RS04385	ABC transporter substrate-binding protein	8.43031	8.11701	8.0478	8.43292	8.11396	8.2284	0.187563
WP_222671228.1	HG717_RS04390	5-methyltetrahydropteroyltriglutamate--homocysteine S-methyltransferase	6.80757	7.06373	7.00197	6.84447	6.92358	6.92826	0.10653
WP_019745008.1	HG717_RS04395	helix-turn-helix domain-containing protein	1.94969	2.46144	2.48074	2.4391	2.12083	2.29036	0.241055
WP_019745007.1	HG717_RS04400	response regulator transcription factor	5.73249	5.56085	5.66248	4.73322	5.51205	5.44022	0.404469
WP_182261047.1	HG717_RS04405	sensor histidine kinase	4.96562	5.54461	5.02574	5.46634	4.9548	5.19142	0.289286
WP_020908856.1	HG717_RS04425	CGNR zinc finger domain-containing protein	7.46332	7.31971	6.38214	6.41521	6.85222	6.88652	0.499514
WP_182261046.1	HG717_RS04430	NtaA/DmoA family FMN-dependent monooxygenase	2.23758	2.74556	2.73815	2.83011	2.75796	2.66187	0.239993
WP_019745000.1	HG717_RS04435	proline dehydrogenase family protein	7.7528	7.87249	7.48387	7.79894	7.72663	7.72695	0.146732
WP_021345333.1	HG717_RS04440	L-glutamate gamma-semialdehyde dehydrogenase	12.3592	12.3401	11.8285	12.1864	12.2859	12.2	0.218276
WP_084325174.1	HG717_RS04445	CdaR family transcriptional regulator	6.73861	6.67212	6.2269	6.2221	6.56156	6.48426	0.245418
WP_020908852.1	HG717_RS04450	nuclear transport factor 2 family protein	8.43663	8.60219	8.45616	8.68251	8.38319	8.51214	0.125098
WP_021345330.1	HG717_RS04455	DNA alkylation repair protein	7.90576	7.99115	7.87256	8.04687	7.81383	7.92603	0.0931404
WP_020908849.1	HG717_RS04465	3-deoxy-7-phosphoheptulonate synthase	9.36113	9.43431	9.80086	9.50934	9.36469	9.49407	0.181891
WP_182261044.1	HG717_RS04470	sugar phosphate isomerase/epimerase	6.56641	6.44129	5.83228	6.1546	6.60137	6.31919	0.323969
WP_182261042.1	HG717_RS04485	aldo/keto reductase	6.84022	6.52029	6.25485	6.04058	6.44511	6.42021	0.299377
WP_182261040.1	HG717_RS04495	shikimate dehydrogenase	3.48571	2.77956	2.86472	2.96914	2.67433	2.95469	0.316055
WP_182261039.1	HG717_RS04505	LysR family transcriptional regulator	7.26142	7.54047	7.15235	7.36266	6.57415	7.17821	0.366652
WP_182261038.1	HG717_RS04510	SDR family NAD(P)-dependent oxidoreductase	4.97865	4.81147	4.96294	4.58953	5.1545	4.89942	0.21163
WP_019744985.1	HG717_RS04515	hypothetical protein	6.17552	6.24336	5.88595	5.96168	5.80595	6.01449	0.187825
WP_019744984.1	HG717_RS04520	crotonase/enoyl-CoA hydratase family protein	7.60786	7.62272	7.22158	7.55295	7.66388	7.5338	0.178999
WP_182261037.1	HG717_RS04525	AMP-binding protein	5.14457	4.96712	4.67047	5.16475	5.17359	5.0241	0.215025
WP_182261036.1	HG717_RS04530	alpha-ketoglutarate-dependent dioxygenase AlkB	3.71477	2.78126	2.59465	2.85779	4.05728	3.20115	0.643976
WP_080909088.1	HG717_RS04550	TetR/AcrR family transcriptional regulator	3.0061	3.27251	2.76463	2.5527	2.61554	2.84229	0.297165
WP_182261034.1	HG717_RS04555	type I glyceraldehyde-3-phosphate dehydrogenase	8.99502	9.16364	9.09146	8.94335	8.99754	9.0382	0.0881553
WP_042952746.1	HG717_RS04560	hypothetical protein	3.83704	4.30942	3.55401	4.08382	3.91239	3.93934	0.281739
WP_003940007.1	HG717_RS04570	branched-chain amino acid transporter permease	2.54432	2.30769	2.76237	2.6027	2.49251	2.54192	0.165532
WP_020970518.1	HG717_RS04575	AzlC family ABC transporter permease	3.05068	2.45406	2.28234	2.79727	3.5008	2.81703	0.484809
WP_020970517.1	HG717_RS04580	Lrp/AsnC family transcriptional regulator	6.77596	6.63585	6.79453	6.66249	6.66836	6.70744	0.0723732
WP_003940409.1	HG717_RS04585	VOC family protein	8.89671	8.52983	8.23636	8.53153	8.60324	8.55954	0.235425
WP_019744973.1	HG717_RS04590	AraC family transcriptional regulator	6.98749	6.80978	6.90012	6.73108	6.96868	6.87943	0.108317
WP_172932962.1	HG717_RS04595	pyridoxal phosphate-dependent aminotransferase	7.56954	7.39788	7.48355	7.40808	7.40929	7.45367	0.07328
WP_020908828.1	HG717_RS04600	carboxymuconolactone decarboxylase family protein	4.74688	4.81342	4.10206	4.60388	3.76152	4.40556	0.45527
WP_020908827.1	HG717_RS04605	molybdopterin-binding protein	7.48435	7.26269	7.29189	7.00017	7.2223	7.25228	0.1732
WP_113683303.1	HG717_RS04610	molybdate ABC transporter substrate-binding protein	7.01526	7.06384	7.09289	7.20838	7.10765	7.09761	0.071266
WP_020970514.1	HG717_RS04615	ABC transporter permease	3.3253	3.38977	2.87899	2.98093	3.52358	3.21971	0.276366
WP_020908824.1	HG717_RS04620	sulfate/molybdate ABC transporter ATP-binding protein	5.65464	5.56985	4.27529	4.83087	5.78977	5.22408	0.648028
WP_069145736.1	HG717_RS04635	aldehyde dehydrogenase family protein	3.3004	3.24989	3.08437	3.35095	2.8248	3.16208	0.213489
WP_020908817.1	HG717_RS04660	TetR/AcrR family transcriptional regulator	5.54829	5.42244	5.71274	5.36323	5.86636	5.58261	0.207611
WP_019744959.1	HG717_RS04665	TetR/AcrR family transcriptional regulator	4.63203	4.66217	3.93933	4.36777	4.56503	4.43327	0.298967
WP_222671230.1	HG717_RS04670	acyl-CoA dehydrogenase family protein	6.94507	6.64323	6.84698	6.60863	6.70309	6.7494	0.142339
WP_182261030.1	HG717_RS04675	FUSC family protein	2.94428	4.44235	2.0577	2.74649	2.06516	2.85119	0.974535
WP_182261029.1	HG717_RS04680	sigma-70 family RNA polymerase sigma factor	6.49253	6.50693	6.23893	6.643	6.43792	6.46386	0.14666
WP_020908810.1	HG717_RS04710	LLM class F420-dependent oxidoreductase	10.5515	10.5061	10.4795	10.474	10.4688	10.496	0.0341941
WP_020970500.1	HG717_RS04715	DUF3239 domain-containing protein	9.63596	9.74729	9.59274	9.49297	9.61399	9.61659	0.0912626
WP_222671231.1	HG717_RS04720	dipeptidase	8.07159	7.83461	8.0018	7.84221	7.41472	7.83299	0.255179
WP_019744947.1	HG717_RS04725	DNA repair helicase XPB	9.60717	9.65881	9.6142	9.46623	9.52978	9.57524	0.0766043
WP_020970498.1	HG717_RS04730	alcohol dehydrogenase catalytic domain-containing protein	6.20701	5.99848	6.20101	6.4093	6.37392	6.23794	0.16395
WP_020908805.1	HG717_RS04735	LLM class flavin-dependent oxidoreductase	2.86353	2.9262	2.95495	2.72484	3.06392	2.90669	0.124863
WP_020970497.1	HG717_RS04740	hypothetical protein	7.29734	7.10898	3.86778	6.46988	6.85414	6.31962	1.40524
WP_222671232.1	HG717_RS04745	TetR/AcrR family transcriptional regulator	4.71459	4.55623	3.06734	2.84673	3.67672	3.77232	0.846351
WP_019744941.1	HG717_RS38150	hypothetical protein	12.775	13.3367	13.6912	13.5421	12.6543	13.1998	0.462426
WP_020908802.1	HG717_RS04750	helicase-associated domain-containing protein	6.8241	6.84426	6.58507	6.62154	6.57028	6.68905	0.133983
WP_019744939.1	HG717_RS04755	hypothetical protein	9.97979	9.89087	9.1077	10.1426	10.1571	9.8556	0.432796
WP_019744938.1	HG717_RS04760	transglycosylase family protein	12.4355	12.5973	12.7528	12.8226	12.6984	12.6613	0.150714
WP_182261026.1	HG717_RS04765	YncE family protein	5.47072	5.59429	5.34483	5.59393	5.4376	5.48827	0.10707
WP_003939919.1	HG717_RS04770	YccF domain-containing protein	7.82373	7.61184	7.89716	7.53611	7.77337	7.72844	0.150126
WP_003940194.1	HG717_RS04775	hypothetical protein	7.39863	7.43155	7.13101	6.98383	7.5163	7.29226	0.224746
WP_007733502.1	HG717_RS04780	cold-shock protein	10.1787	10.2734	10.4187	10.1101	10.1441	10.225	0.124238
WP_261779136.1	HG717_RS04785	DUF2771 domain-containing protein	4.98559	5.16415	5.35695	4.98717	5.46257	5.19129	0.215492
WP_238076548.1	HG717_RS04795	glutaminyl-peptide cyclotransferase	6.05891	5.51456	5.49892	5.29846	5.53793	5.58176	0.283385
WP_019744932.1	HG717_RS04800	DUF3027 domain-containing protein	7.05903	7.09437	6.88703	7.18451	6.91731	7.02845	0.124483
WP_019744931.1	HG717_RS04805	sacsin N-terminal ATP-binding-like domain-containing protein	7.1549	7.08622	7.03978	6.97228	7.02148	7.05493	0.0691932
WP_020908797.1	HG717_RS04810	phosphatase PAP2 family protein	2.24056	2.31676	1.65109	1.94082	2.19815	2.06948	0.273211
WP_182261024.1	HG717_RS04815	iron-siderophore ABC transporter substrate-binding protein	7.45851	7.60815	7.25304	7.02752	7.56607	7.38266	0.241436
WP_020970489.1	HG717_RS04825	NCS2 family permease	6.85727	7.42155	7.57195	7.12975	7.34727	7.26556	0.278401
WP_019744926.1	HG717_RS04830	MarR family winged helix-turn-helix transcriptional regulator	5.9772	5.8862	5.97591	5.83251	5.86063	5.90649	0.066723
WP_222671529.1	HG717_RS04835	MFS transporter	4.56424	4.54051	4.50556	4.13146	4.28767	4.40589	0.188693
WP_029256019.1	HG717_RS04845	TetR/AcrR family transcriptional regulator	4.86529	4.23782	4.04051	3.66807	4.37521	4.23738	0.440496
WP_020970487.1	HG717_RS04850	RNA methyltransferase	7.35661	7.60491	7.59929	7.52006	7.56842	7.52986	0.102531
WP_046379063.1	HG717_RS04860	hypothetical protein	6.44058	6.22353	6.49929	6.27962	6.29609	6.34782	0.116536
WP_222671233.1	HG717_RS04865	septation protein SepH	8.30262	8.10333	8.11138	8.29145	7.81243	8.12424	0.198496
WP_007733484.1	HG717_RS04870	phosphoserine transaminase	10.4681	10.3168	10.3135	10.3789	10.2349	10.3424	0.0868622
WP_003940025.1	HG717_RS04875	citrate synthase 2	12.3205	12.3429	12.2436	12.2176	12.3917	12.3033	0.0717414
WP_222671234.1	HG717_RS04880	pyridoxamine 5'-phosphate oxidase	5.8701	5.86523	5.46706	5.42374	5.41351	5.60793	0.237962
WP_019744915.1	HG717_RS04885	MFS transporter	6.70009	6.40704	5.97504	6.59046	6.98202	6.53093	0.374166
WP_020908787.1	HG717_RS04890	aldose 1-epimerase family protein	8.58046	8.28179	8.18246	8.12144	8.20312	8.27386	0.180732
WP_003940509.1	HG717_RS04895	citrate synthase	11.6451	11.5938	11.5701	11.6457	11.6475	11.6204	0.0361178
WP_019744913.1	HG717_RS04900	FKBP-type peptidyl-prolyl cis-trans isomerase	9.37062	9.45025	9.44245	9.50288	9.77003	9.50724	0.154263
WP_222671235.1	HG717_RS04915	TetR/AcrR family transcriptional regulator	5.81908	5.5831	5.58946	5.67723	5.32474	5.59872	0.180359
WP_007733475.1	HG717_RS04920	sugar-binding transcriptional regulator	7.60395	7.7418	7.69967	7.13209	7.27165	7.48983	0.272088
WP_019744909.1	HG717_RS04925	MIP/aquaporin family protein	5.38199	5.53516	5.85923	5.80826	5.73352	5.66363	0.199927
WP_222671236.1	HG717_RS04930	glycerol kinase GlpK	7.91082	8.15638	8.10165	8.39359	8.02442	8.11738	0.17984
WP_019744907.1	HG717_RS04935	glycerol-3-phosphate dehydrogenase/oxidase	8.18954	8.02199	8.08557	8.06464	8.11522	8.09539	0.0626249
WP_029256009.1	HG717_RS04945	response regulator transcription factor	5.98394	5.48216	5.73874	5.7387	5.67613	5.72394	0.179431
WP_060938161.1	HG717_RS04950	hypothetical protein	5.40487	5.01364	5.53474	5.12284	4.89	5.19322	0.269526
WP_020970476.1	HG717_RS04955	hypothetical protein	4.75612	5.17359	4.75885	4.7831	3.53911	4.60215	0.619999
WP_182261016.1	HG717_RS04990	helix-turn-helix domain-containing protein	3.10263	3.35182	3.30918	3.29593	3.45282	3.30248	0.12754
WP_019744895.1	HG717_RS04995	low temperature requirement protein A	4.64385	3.86352	4.49636	3.89753	3.91143	4.16254	0.376095
WP_031333759.1	HG717_RS05005	hypothetical protein	5.86843	6.05949	5.73342	5.96301	5.65272	5.85542	0.165346
WP_019744892.1	HG717_RS05010	lysylphosphatidylglycerol synthase transmembrane domain-containing protein	4.56665	5.0925	4.58016	4.95195	5.01687	4.84163	0.249899
WP_047889565.1	HG717_RS05015	polyphosphate kinase 2	7.4843	7.47896	7.14367	7.24153	7.19312	7.30832	0.161962
WP_182261060.1	HG717_RS05020	L-glyceraldehyde 3-phosphate reductase	9.88968	9.76653	9.72358	9.52564	9.59566	9.70022	0.143394
WP_020908761.1	HG717_RS05030	sensor histidine kinase KdpD	5.65938	5.41145	5.63845	5.14409	5.44958	5.46059	0.208482
WP_003939853.1	HG717_RS05035	response regulator transcription factor	7.59418	7.52081	7.3922	7.32001	7.4229	7.45002	0.108138
WP_020970464.1	HG717_RS05040	TetR/AcrR family transcriptional regulator	6.52587	6.68626	6.65787	6.58712	6.53925	6.59927	0.070954
WP_020908758.1	HG717_RS05050	DUF952 domain-containing protein	6.4212	6.4426	5.82987	6.09779	5.98748	6.15579	0.269543
WP_020908757.1	HG717_RS05055	TetR/AcrR family transcriptional regulator	6.37789	6.38117	6.05453	6.41651	5.759	6.19782	0.285901
WP_182261014.1	HG717_RS05060	deoxyribodipyrimidine photo-lyase	4.74329	5.03816	5.12682	4.92312	4.83542	4.93336	0.153485
WP_020970457.1	HG717_RS05080	TetR/AcrR family transcriptional regulator	6.37934	6.62171	6.02402	6.62809	6.57755	6.44614	0.256829
WP_070795829.1	HG717_RS05085	TetR/AcrR family transcriptional regulator	4.06953	3.57935	3.75644	3.54763	3.96588	3.78377	0.230824
WP_259349023.1	HG717_RS05095	hypothetical protein	5.22475	5.32024	5.27682	5.47571	4.9668	5.25286	0.185334
WP_020908748.1	HG717_RS05100	mycofactocin-coupled SDR family oxidoreductase	8.97606	9.04027	8.87036	8.84373	8.89532	8.92515	0.0811869
WP_019744874.1	HG717_RS05105	propionyl-CoA synthetase	15.0902	15.2563	15.283	15.2977	15.263	15.238	0.0842236
WP_222671238.1	HG717_RS05115	hypothetical protein	6.03742	5.99243	5.9269	5.70433	6.17052	5.96632	0.171483
WP_019744871.1	HG717_RS05120	carboxyl transferase domain-containing protein	8.67174	8.85235	8.61376	8.69244	8.7601	8.71808	0.0914927
WP_019744869.1	HG717_RS05130	ABC transporter ATP-binding protein	8.52892	8.54704	8.21696	8.40084	8.49036	8.43682	0.135214
WP_020970450.1	HG717_RS05135	hypothetical protein	7.48771	7.25517	7.11115	7.34056	7.36934	7.31279	0.140131
WP_003940147.1	HG717_RS05140	helix-turn-helix transcriptional regulator	5.43131	5.86104	5.36893	5.37983	5.1991	5.44804	0.246843
WP_029255992.1	HG717_RS05145	hypothetical protein	4.97538	5.03678	3.23024	4.93558	5.02701	4.641	0.789694
WP_080909125.1	HG717_RS05150	VOC family protein	5.94922	5.71213	5.67239	5.9553	6.10353	5.87851	0.181452
WP_007733408.1	HG717_RS05155	TetR/AcrR family transcriptional regulator	3.78691	3.35281	3.18503	3.09458	3.13737	3.31134	0.283327
WP_020908738.1	HG717_RS05160	aldo/keto reductase	6.57467	6.55471	6.26005	6.44353	6.45876	6.45834	0.124861
WP_222671239.1	HG717_RS05165	ABC-F family ATP-binding cassette domain-containing protein	6.96954	7.21166	7.1745	6.97484	7.01923	7.06995	0.114796
WP_182261008.1	HG717_RS05170	class I SAM-dependent methyltransferase	7.17366	7.05312	6.89819	6.8868	7.23869	7.05009	0.158575
WP_222671240.1	HG717_RS05175	aldo/keto reductase	8.72716	8.86539	8.72095	8.48217	9.01555	8.76224	0.197599
WP_113683265.1	HG717_RS05180	NADH:flavin oxidoreductase	7.98091	7.96077	7.93373	8.04412	7.81528	7.94696	0.0841124
WP_046379038.1	HG717_RS05185	cytochrome c oxidase subunit I	4.86951	5.31127	4.27249	4.2848	4.82201	4.71202	0.439236
WP_019744857.1	HG717_RS05190	MarR family winged helix-turn-helix transcriptional regulator	6.79062	6.73551	6.04914	6.44554	6.93532	6.59123	0.351447
WP_042451127.1	HG717_RS05195	DUF5313 family protein	7.98993	7.43811	7.20225	7.48084	7.79921	7.58207	0.311746
WP_060938180.1	HG717_RS05210	GNAT family N-acetyltransferase	5.60178	4.97003	5.83383	4.92951	5.67049	5.40113	0.420808
WP_259349021.1	HG717_RS05240	ATP-binding protein	3.00348	3.62002	2.97452	2.94383	2.74428	3.05723	0.330628
WP_202022970.1	HG717_RS05245	hypothetical protein	6.49005	6.24751	5.94925	5.57205	6.14599	6.08097	0.34484
WP_060938182.1	HG717_RS05250	phospholipase D-like domain-containing protein	6.51208	6.59953	6.70583	6.43461	6.60325	6.57106	0.102598
WP_182261004.1	HG717_RS05255	NAD(P)-binding domain-containing protein	5.64117	5.90739	5.66073	5.72538	5.56262	5.69946	0.129933
WP_019744845.1	HG717_RS05260	enoyl-CoA hydratase	7.71598	7.80488	7.79648	8.02859	7.97372	7.86393	0.131428
WP_019744844.1	HG717_RS05265	MBL fold metallo-hydrolase	7.3569	7.52974	7.54736	7.55907	7.43829	7.48627	0.0865465
WP_222671241.1	HG717_RS05270	HAD-IC family P-type ATPase	9.90006	9.81231	9.76826	9.83935	9.80335	9.82467	0.0492134
WP_259349020.1	HG717_RS38155	GGDEF domain-containing protein	8.18504	8.02075	5.43583	8.1517	8.23049	7.60476	1.21498
WP_003940164.1	HG717_RS05280	antitoxin	11.2219	11.2285	11.3021	11.5015	11.4511	11.341	0.128685
WP_019744841.1	HG717_RS05285	Na+/H+ antiporter	5.38749	5.5725	5.11318	5.44936	5.41399	5.3873	0.16882
WP_182261002.1	HG717_RS05290	lipase family protein	6.78023	6.52341	6.36983	6.26587	6.34411	6.45669	0.203566
WP_020970430.1	HG717_RS05295	MmcQ/YjbR family DNA-binding protein	4.79587	4.3845	4.27618	4.77687	4.44398	4.53548	0.236895
WP_019744838.1	HG717_RS05300	sensor histidine kinase	4.89129	4.99789	3.9439	4.89838	4.82199	4.71069	0.433208
WP_182261001.1	HG717_RS05320	DUF485 domain-containing protein	4.74504	4.79064	4.39486	5.26822	4.59327	4.7584	0.324254
WP_003939876.1	HG717_RS05325	cation acetate symporter	5.66365	6.21283	6.12206	5.59369	5.87101	5.89265	0.272686
WP_003939735.1	HG717_RS05330	SRPBCC family protein	7.42005	7.47165	7.24412	7.18019	7.68231	7.39966	0.198651
WP_020970424.1	HG717_RS05340	transporter substrate-binding domain-containing protein	5.40928	5.37972	5.14174	5.43356	5.56267	5.3854	0.153065
WP_182260999.1	HG717_RS05350	ATP-dependent DNA ligase	5.14336	5.02317	5.12917	5.09526	5.21278	5.12075	0.0693219
WP_182260997.1	HG717_RS05360	erythromycin esterase family protein	3.37487	3.23503	3.48632	3.31375	3.10049	3.30209	0.145356
WP_182260996.1	HG717_RS05365	serine hydrolase	2.35325	2.55359	4.03573	3.18589	1.81148	2.78799	0.853334
WP_029255974.1	HG717_RS05370	NlpC/P60 family protein	6.09679	6.04158	6.27095	6.27913	6.25502	6.18869	0.111165
WP_020908708.1	HG717_RS05375	response regulator transcription factor	2.39829	2.65068	2.47938	1.43514	2.26698	2.24609	0.474174
WP_020908707.1	HG717_RS05380	HAMP domain-containing sensor histidine kinase	2.40712	2.57324	2.44584	2.9544	2.41793	2.55971	0.230391
WP_021332258.1	HG717_RS05395	TetR family transcriptional regulator	6.6128	6.35615	6.13215	5.79337	5.77951	6.1348	0.360658
WP_029255969.1	HG717_RS05400	TauD/TfdA family dioxygenase	6.82813	6.55286	6.62162	6.49769	6.43936	6.58793	0.150231
WP_182260994.1	HG717_RS05405	formylglycine-generating enzyme family protein	4.25511	4.31063	4.70811	4.61001	4.47552	4.47188	0.192282
WP_182260993.1	HG717_RS05410	glycosyltransferase family 2 protein	4.96765	4.89972	4.83248	4.75522	5.30679	4.95237	0.213226
WP_081329017.1	HG717_RS05425	helix-turn-helix domain-containing protein	5.85462	5.50055	5.4853	5.44435	5.49254	5.55547	0.168627
WP_182260990.1	HG717_RS05450	acetyl-CoA acetyltransferase	3.56628	3.87217	2.4312	3.21753	3.04136	3.22571	0.54754
WP_182260989.1	HG717_RS05455	carotenoid oxygenase family protein	3.82243	3.91403	3.47763	3.8651	3.54472	3.72478	0.199087
WP_020970383.1	HG717_RS05525	crotonase/enoyl-CoA hydratase family protein	6.1414	6.17699	5.64287	5.87784	5.86634	5.94109	0.220397
WP_019744796.1	HG717_RS05530	MFS transporter	8.71668	8.06031	8.24485	8.49261	8.87789	8.47847	0.333884
WP_019744795.1	HG717_RS05535	ROK family transcriptional regulator	7.28676	6.89579	6.99616	6.91529	7.2316	7.06512	0.182149
WP_020970382.1	HG717_RS05540	DUF3263 domain-containing protein	2.21918	2.05173	3.03522	2.11313	1.48842	2.18154	0.555006
WP_003946343.1	HG717_RS05545	WhiB family transcriptional regulator	3.72872	3.10198	3.54157	3.17079	3.74515	3.45764	0.304945
WP_182260985.1	HG717_RS05550	xylulokinase	5.99316	5.89407	5.84045	5.4412	5.9732	5.82842	0.224998
WP_031333752.1	HG717_RS05555	FGGY-family carbohydrate kinase	8.12103	8.36408	8.22419	8.33385	8.25495	8.25962	0.0960557
WP_021345206.1	HG717_RS05560	SDR family NAD(P)-dependent oxidoreductase	6.60559	6.47066	6.10807	6.49318	6.55991	6.44748	0.197143
WP_037249529.1	HG717_RS05570	erythritol/L-threitol dehyrogenase	5.55495	5.39893	5.47723	5.13261	5.56722	5.42619	0.177483
WP_021345203.1	HG717_RS05575	ABC transporter substrate-binding protein	5.76719	5.673	5.65061	5.40349	5.75394	5.64965	0.146486
WP_182260983.1	HG717_RS05590	ABC transporter ATP-binding protein	4.79592	4.88328	4.46703	4.60254	4.32765	4.61528	0.228757
WP_021345199.1	HG717_RS05595	ABC transporter ATP-binding protein	5.32348	5.13743	4.80672	5.26886	5.20215	5.14773	0.203049
WP_021345197.1	HG717_RS05605	ribose-5-phosphate isomerase	5.20169	5.01088	5.53119	5.13094	5.44009	5.26296	0.216825
WP_135000461.1	HG717_RS05610	HAD family hydrolase	7.47009	7.61288	7.12734	7.08705	7.23574	7.30662	0.226879
WP_019744791.1	HG717_RS05615	D-serine/D-alanine/glycine transporter	5.43964	5.69855	5.40799	5.40444	5.52302	5.49473	0.123547
WP_003946431.1	HG717_RS05620	M23 family metallopeptidase	8.31126	7.94788	8.12689	8.15037	8.33866	8.17501	0.157998
WP_021345194.1	HG717_RS05625	glutamate-cysteine ligase family protein	5.65941	5.44122	5.5728	5.44891	5.47081	5.51863	0.0947274
WP_019744789.1	HG717_RS05630	universal stress protein	11.7463	11.9567	11.6401	11.8568	11.9628	11.8325	0.139159
WP_007727670.1	HG717_RS05635	LLM class F420-dependent oxidoreductase	12.0823	12.1797	12.1496	12.174	12.1948	12.1561	0.0443287
WP_182260981.1	HG717_RS05640	universal stress protein	8.98947	9.25202	9.04298	9.05842	9.2891	9.1264	0.134703
WP_222671242.1	HG717_RS05645	response regulator transcription factor	8.44494	8.21951	8.43497	8.29263	8.26146	8.3307	0.103115
WP_021332279.1	HG717_RS05650	GAF domain-containing protein	8.86121	8.85949	8.71436	8.91752	8.72442	8.8154	0.0907705
WP_070795877.1	HG717_RS05655	hypothetical protein	7.07662	7.19703	6.64821	6.94217	6.803	6.9334	0.217041
WP_003946336.1	HG717_RS05660	cupin domain-containing protein	8.32346	8.30451	8.30865	8.30876	8.21394	8.29186	0.0441517
WP_019744784.1	HG717_RS05665	dihydrofolate reductase	6.88285	6.93394	6.76737	6.73449	6.67732	6.7992	0.106309
WP_003946427.1	HG717_RS05670	thymidylate synthase	8.15403	7.90807	7.88611	8.02195	8.23266	8.04056	0.151269
WP_019744783.1	HG717_RS05675	precorrin-6A synthase (deacetylating)	6.09969	6.49351	6.41035	6.34464	6.20553	6.31074	0.158184
WP_024487188.1	HG717_RS05680	GGDEF domain-containing protein	4.19078	3.8769	3.37023	3.87115	3.60469	3.78275	0.310259
WP_019744780.1	HG717_RS05690	Fpg/Nei family DNA glycosylase	7.44372	7.39253	7.48	7.57933	7.57123	7.49336	0.081033
WP_019744779.1	HG717_RS05695	LysR family transcriptional regulator	6.18833	4.92957	4.78814	4.37897	4.9143	5.03986	0.679529
WP_041815142.1	HG717_RS05700	MFS transporter	3.57447	4.26898	2.73812	5.20154	5.36451	4.22952	1.10544
WP_084325267.1	HG717_RS05705	DUF427 domain-containing protein	5.31989	5.28735	5.0574	4.80055	5.083	5.10964	0.209023
WP_020970369.1	HG717_RS05715	DEAD/DEAH box helicase family protein	4.40806	4.0761	4.21761	4.1961	4.04618	4.18881	0.143178
WP_222671243.1	HG717_RS05720	SDR family oxidoreductase	6.21224	6.16917	6.05008	6.08282	5.98733	6.10033	0.0906383
WP_019744771.1	HG717_RS05735	helix-turn-helix domain-containing protein	4.14993	3.93037	3.11622	3.90341	3.82529	3.78505	0.392814
WP_080909161.1	HG717_RS05745	carboxylesterase/lipase family protein	5.52462	5.31875	5.15144	5.53489	5.52708	5.41136	0.171475
WP_182260977.1	HG717_RS05750	carboxylesterase/lipase family protein	5.87681	6.0618	6.19958	6.1809	5.47107	5.95803	0.301045
WP_030244277.1	HG717_RS05755	NAD(P)/FAD-dependent oxidoreductase	6.56095	6.09521	6.17678	5.84929	6.32434	6.20131	0.264695
WP_182260976.1	HG717_RS05760	SDR family oxidoreductase	6.61163	7.00222	6.93537	6.82978	6.85809	6.84742	0.148087
WP_003946361.1	HG717_RS05765	NAD(P)/FAD-dependent oxidoreductase	7.88795	7.75558	7.67431	7.44987	7.79721	7.71298	0.166019
WP_020908655.1	HG717_RS05775	MarR family winged helix-turn-helix transcriptional regulator	5.84921	5.92971	5.50084	5.59943	5.86173	5.74819	0.186653
WP_021332293.1	HG717_RS05780	ABC transporter ATP-binding protein	5.0661	4.60023	4.1796	4.43139	5.05559	4.66658	0.389809
WP_019744762.1	HG717_RS05785	ABC transporter permease	6.25236	4.93485	5.80962	4.02779	6.24477	5.45388	0.960825
WP_019744761.1	HG717_RS05790	helix-turn-helix domain-containing protein	6.67071	7.00651	7.09656	7.03762	6.39876	6.84203	0.298302
WP_182260974.1	HG717_RS05795	FAD:protein FMN transferase	1.63953	2.18045	1.55573	2.24185	5.27567	2.57865	1.53901
WP_021345178.1	HG717_RS05800	glucose-6-phosphate isomerase	9.47448	9.28165	9.21988	9.26508	9.35864	9.31995	0.0998346
WP_182260973.1	HG717_RS05805	NAD-dependent succinate-semialdehyde dehydrogenase	10.6628	10.6096	10.695	10.6985	10.6557	10.6643	0.035982
WP_182260972.1	HG717_RS05810	chorismate mutase	9.94458	9.78221	9.66863	9.35456	9.69511	9.68902	0.215819
WP_020908650.1	HG717_RS05815	DNA helicase PcrA	8.75397	8.75489	8.70578	8.64846	8.65446	8.70351	0.0515455
WP_259349017.1	HG717_RS05825	hypothetical protein	5.83516	6.37487	5.82474	6.37974	5.94054	6.07101	0.283258
WP_019744753.1	HG717_RS05830	ADP-forming succinate--CoA ligase subunit beta	13.2265	13.1882	13.3639	13.3784	13.1896	13.2693	0.0943552
WP_222671246.1	HG717_RS05835	succinate--CoA ligase subunit alpha	12.6955	12.8567	12.9383	13.0725	12.9513	12.9029	0.139194
WP_182260970.1	HG717_RS05840	YigZ family protein	4.75698	5.12632	5.13086	4.47137	5.00746	4.8986	0.282946
WP_182260969.1	HG717_RS05845	DUF5336 domain-containing protein	9.70724	9.62664	10.274	9.56627	9.8889	9.81261	0.285069
WP_182260968.1	HG717_RS05850	DUF6350 family protein	4.96936	5.13185	4.54667	2.63353	5.06053	4.46839	1.05055
WP_003946407.1	HG717_RS05860	bifunctional phosphoribosylaminoimidazolecarboxamide formyltransferase/IMP cyclohydrolase	10.6901	10.8882	10.8442	10.8094	10.8248	10.8113	0.0739523
WP_182260966.1	HG717_RS05870	S9 family peptidase	7.70004	7.60398	7.64818	7.58406	7.83218	7.67369	0.0991949
WP_019744746.1	HG717_RS05880	VOC family protein	7.01	6.98086	6.97338	7.11313	7.32907	7.08129	0.149351
WP_182260964.1	HG717_RS05885	ATP-binding protein	8.99319	8.96056	8.86938	8.79146	8.81936	8.88679	0.0876045
WP_182260963.1	HG717_RS05890	VWA domain-containing protein	7.41199	7.49986	7.13785	7.19991	7.14916	7.27975	0.165453
WP_182260962.1	HG717_RS05895	agmatine/peptidylarginine deiminase	6.482	6.46619	6.42683	6.16284	6.52938	6.41345	0.144831
WP_041815132.1	HG717_RS05900	nitrilase-related carbon-nitrogen hydrolase	5.18297	5.31309	5.41566	4.93548	5.38868	5.24718	0.196232
WP_019744741.1	HG717_RS05905	TetR/AcrR family transcriptional regulator C-terminal domain-containing protein	6.76883	7.93199	7.85248	7.84075	8.38961	7.75673	0.596537
WP_007727566.1	HG717_RS05910	APC family permease	3.67973	3.76383	4.06763	3.57544	3.9447	3.80627	0.199103
WP_020970346.1	HG717_RS05915	universal stress protein	8.92236	9.01024	9.033	8.86819	9.02942	8.97264	0.0736887
WP_020970345.1	HG717_RS05920	gamma-aminobutyraldehyde dehydrogenase	10.4404	10.5305	10.544	10.5867	10.5601	10.5324	0.055518
WP_222671247.1	HG717_RS05925	PucR family transcriptional regulator	5.84975	5.87231	5.66409	5.88973	5.82316	5.81981	0.0905568
WP_020908634.1	HG717_RS05930	NAD(P)/FAD-dependent oxidoreductase	9.07322	9.14897	9.06236	8.99388	9.03532	9.06275	0.0570957
WP_020908633.1	HG717_RS05935	hypothetical protein	6.18927	6.19005	7.30458	6.55565	6.22599	6.49311	0.479041
WP_003946414.1	HG717_RS05945	30S ribosomal protein S18	11.9455	11.9836	12.122	12.1176	12.196	12.0729	0.104617
WP_003946409.1	HG717_RS05980	trimeric intracellular cation channel family protein	3.17366	2.20083	1.57612	3.01254	2.02905	2.39844	0.676349
WP_003946387.1	HG717_RS05985	response regulator transcription factor	8.91287	8.86601	9.31877	9.10106	8.90816	9.02137	0.189421
WP_020908630.1	HG717_RS05990	HAMP domain-containing sensor histidine kinase	7.29327	7.36791	7.37987	7.11445	7.18853	7.2688	0.115135
WP_261779141.1	HG717_RS05995	S1C family serine protease	9.28127	9.71266	9.89345	10.2448	9.7465	9.77574	0.347568
WP_176720912.1	HG717_RS06000	molybdenum cofactor biosynthesis protein B	10.729	10.7611	10.7781	10.8081	10.8973	10.7947	0.0640656
WP_019744729.1	HG717_RS06005	hypothetical protein	4.66886	4.2324	4.90744	3.95272	4.40219	4.43272	0.37168
WP_019744728.1	HG717_RS06010	large conductance mechanosensitive channel protein MscL	8.42124	7.95264	8.00636	8.35521	8.68507	8.28411	0.304816
WP_003946378.1	HG717_RS06020	FmdB family zinc ribbon protein	7.92025	8.17671	7.85992	7.8564	7.53925	7.87051	0.227088
WP_182260958.1	HG717_RS06025	5-formyltetrahydrofolate cyclo-ligase	7.48956	7.43486	7.40466	7.54992	7.5425	7.4843	0.0642409
WP_019744725.1	HG717_RS06030	UTP--glucose-1-phosphate uridylyltransferase	8.8799	8.91273	9.0124	8.98316	9.04751	8.96714	0.0695248
WP_003946353.1	HG717_RS06035	gephyrin-like molybdotransferase Glp	9.101	9.12582	8.99192	9.063	8.99676	9.0557	0.06034
WP_007727523.1	HG717_RS06040	GNAT family N-acetyltransferase	6.01034	5.66347	5.51572	5.13782	5.61428	5.58833	0.313305
WP_182260956.1	HG717_RS06045	gephyrin-like molybdotransferase receptor GlpR	9.77977	9.36605	8.9804	9.11543	9.03212	9.25475	0.328738
WP_003946241.1	HG717_RS06065	ImmA/IrrE family metallo-endopeptidase	5.95024	5.46137	5.03791	5.55854	5.85505	5.57262	0.36085
WP_003946231.1	HG717_RS06075	helix-turn-helix domain-containing protein	11.1172	11.0647	11.0333	11.1322	11.2229	11.1141	0.0727109
WP_162267916.1	HG717_RS06080	hypothetical protein	7.15132	6.85896	6.96208	7.17658	7.58373	7.14653	0.277842
WP_182260952.1	HG717_RS06085	SDR family oxidoreductase	8.21602	8.22036	8.15489	8.15661	8.08194	8.16597	0.0564244
WP_182260951.1	HG717_RS06090	DUF2505 domain-containing protein	7.01507	7.04232	6.96959	6.943	7.10096	7.01419	0.0620032
WP_019744715.1	HG717_RS06095	redox-sensitive transcriptional activator SoxR	6.13536	5.86696	5.89932	5.91616	5.71623	5.90681	0.150238
WP_182260949.1	HG717_RS06100	FABP family protein	6.15252	6.21916	5.57517	5.61935	5.88778	5.8908	0.29565
WP_019744713.1	HG717_RS06105	arginine deiminase	9.0194	8.76279	8.79218	8.72664	8.70985	8.80217	0.125567
WP_020970331.1	HG717_RS06110	arsenate reductase (glutaredoxin)	11.1772	11.3079	10.9321	11.2557	11.3502	11.2046	0.165447
WP_031330896.1	HG717_RS06115	SDR family oxidoreductase	8.65571	8.78429	8.46985	8.63604	9.21199	8.75158	0.280605
WP_020908617.1	HG717_RS06120	GntR family transcriptional regulator	5.24051	5.04018	4.85329	5.00719	5.12176	5.05259	0.14321
WP_020908616.1	HG717_RS06125	DoxX family protein	7.8874	7.8264	8.1106	7.54144	7.64149	7.80147	0.221799
WP_182260948.1	HG717_RS06130	BCCT family transporter	6.24825	6.25276	5.81845	6.18268	5.74367	6.04916	0.247725
WP_024487795.1	HG717_RS06135	dolichyl-phosphate-mannose--protein mannosyltransferase	4.67601	4.87233	4.69646	4.45481	4.89295	4.71851	0.177426
WP_019744707.1	HG717_RS06140	16S rRNA (cytidine(1402)-2'-O)-methyltransferase	7.97865	8.05639	7.71909	7.95836	7.9796	7.93842	0.128193
WP_257237269.1	HG717_RS06145	DUF2786 domain-containing protein	7.73974	7.68951	7.47964	7.67797	7.664	7.65017	0.099517
WP_222671250.1	HG717_RS06150	methionine--tRNA ligase	10.0342	9.92205	9.95224	9.98245	9.97077	9.97234	0.0414282
WP_182260946.1	HG717_RS06155	TatD family hydrolase	8.75811	8.81132	8.79561	8.67988	8.88842	8.78667	0.0762565
WP_019744702.1	HG717_RS06165	amino acid ABC transporter ATP-binding protein	9.16196	9.06917	9.32261	9.18619	9.29215	9.20641	0.10256
WP_020908609.1	HG717_RS06170	amino acid ABC transporter substrate-binding protein/permease	9.25209	9.35223	9.44625	9.33583	9.28332	9.33394	0.0745217
WP_182260945.1	HG717_RS06175	resuscitation-promoting factor	8.00643	7.96613	8.03703	8.11384	8.07968	8.04062	0.0583482
WP_021332325.1	HG717_RS06180	resuscitation-promoting factor	5.87939	5.37852	5.95446	5.27502	5.44937	5.58735	0.308324
WP_003946263.1	HG717_RS06185	16S rRNA (adenine(1518)-N(6)/adenine(1519)-N(6))-dimethyltransferase RsmA	9.6104	9.74227	9.5796	9.40912	9.46752	9.56178	0.129854
WP_060939745.1	HG717_RS06190	cation-translocating P-type ATPase	5.49158	5.72853	5.54039	5.49607	5.52113	5.55554	0.098701
WP_046378969.1	HG717_RS06195	hypothetical protein	5.00394	5.06658	4.90302	5.29175	4.95447	5.04395	0.151149
WP_003946267.1	HG717_RS06200	heavy-metal-associated domain-containing protein	5.49725	5.56941	5.56533	5.78987	5.63981	5.61233	0.111321
WP_003946232.1	HG717_RS06205	cold-shock protein	3.05221	3.13751	3.88342	3.9184	3.3154	3.46139	0.412496
WP_019744696.1	HG717_RS06210	YafY family protein	6.28166	6.0964	5.80773	5.6988	5.97309	5.97154	0.230752
WP_092763140.1	HG717_RS06215	ABC transporter ATP-binding protein	6.67265	6.45775	6.46023	6.36111	6.5186	6.49407	0.11471
WP_019744694.1	HG717_RS06220	ABC transporter permease	2.37142	2.56383	2.97844	2.68044	2.43943	2.60671	0.239166
WP_060939748.1	HG717_RS06225	4-(cytidine 5'-diphospho)-2-C-methyl-D-erythritol kinase	8.016	7.86955	7.81778	7.69765	7.82938	7.84607	0.114603
WP_003946255.1	HG717_RS06230	ABC-F family ATP-binding cassette domain-containing protein	9.63758	9.73504	9.58788	9.69985	9.61755	9.65558	0.0604724
WP_182260943.1	HG717_RS06245	acetyl-CoA acetyltransferase	7.53928	7.5533	7.14982	7.26037	7.16123	7.3328	0.199634
WP_182260942.1	HG717_RS06250	AraC family transcriptional regulator	7.43302	7.41327	7.36265	7.76839	7.1916	7.43379	0.209818
WP_259349010.1	HG717_RS06265	siderophore-interacting protein	4.36422	4.72232	4.6984	4.36992	4.6031	4.55159	0.174263
WP_020970315.1	HG717_RS06270	Fe(3+)-siderophore ABC transporter permease	2.22276	2.04815	3.03164	1.62043	2.24515	2.23363	0.511733
WP_259349009.1	HG717_RS06280	ABC transporter ATP-binding protein	5.7343	5.68941	6.0262	6.19869	5.81525	5.89277	0.214399
WP_182260937.1	HG717_RS06290	ABC transporter substrate-binding protein	9.2589	9.14765	8.65068	9.23854	9.56826	9.1728	0.332178
WP_047890214.1	HG717_RS06295	TetR/AcrR family transcriptional regulator	4.7437	4.84607	4.94057	4.69885	4.85319	4.81648	0.0958601
WP_259349008.1	HG717_RS06310	ABC transporter ATP-binding protein	6.72778	6.98524	6.67877	6.59797	6.60635	6.71922	0.158047
WP_172933054.1	HG717_RS06315	ABC transporter ATP-binding protein	8.53485	8.40421	8.31486	8.12866	8.35018	8.34655	0.147713
WP_019744674.1	HG717_RS06320	TetR/AcrR family transcriptional regulator	3.97824	3.12461	2.4999	2.79949	2.79949	3.04035	0.568956
WP_020970307.1	HG717_RS06325	nuclear transport factor 2 family protein	6.16739	5.66696	5.66772	6.04191	6.03525	5.91585	0.23288
WP_021345110.1	HG717_RS06330	pyridoxal 5'-phosphate synthase	6.64259	6.71227	6.48194	6.65123	6.55937	6.60948	0.0896973
WP_097387086.1	HG717_RS06350	fatty acyl-AMP ligase	10.2176	10.4239	10.455	10.5319	10.1809	10.3619	0.154089
WP_003946229.1	HG717_RS06355	aminoacyl-tRNA hydrolase	7.04766	6.87924	6.70345	6.82741	6.43827	6.77921	0.227142
WP_020908579.1	HG717_RS06360	50S ribosomal protein L25/general stress protein Ctc	11.591	11.6627	11.4885	11.8337	11.6655	11.6483	0.126214
WP_259349007.1	HG717_RS06365	GAF domain-containing protein	6.70693	5.50845	6.01721	5.67448	6.44718	6.07085	0.505594
WP_182260933.1	HG717_RS06370	FAD-dependent oxidoreductase	4.09559	3.80354	3.24362	3.50991	4.0097	3.73247	0.354356
WP_182260932.1	HG717_RS06375	aminotransferase class V-fold PLP-dependent enzyme	7.20648	7.11733	7.13277	7.00895	7.37002	7.16711	0.133598
WP_182260930.1	HG717_RS06385	ergothioneine biosynthesis glutamate--cysteine ligase EgtA	5.29356	5.22623	4.97756	5.31516	5.11748	5.186	0.139654
WP_182260929.1	HG717_RS06390	ergothioneine biosynthesis protein EgtB	5.40576	5.09453	5.16652	5.21529	5.17149	5.21072	0.117319
WP_020908572.1	HG717_RS06395	ergothioneine biosynthesis protein EgtC	3.31728	3.30894	2.75082	3.68546	3.19216	3.25093	0.335466
WP_029255892.1	HG717_RS06400	L-histidine N(alpha)-methyltransferase	7.47361	7.47686	7.03084	7.36279	7.58369	7.38556	0.213126
WP_092763174.1	HG717_RS06405	sorbosone dehydrogenase family protein	9.32034	9.13016	9.43158	9.52712	9.25663	9.33316	0.153734
WP_092763176.1	HG717_RS06410	cyclase family protein	7.1078	6.68882	6.80404	6.86017	7.09615	6.9114	0.18466
WP_042952518.1	HG717_RS06415	SLC13 family permease	5.59257	5.52474	5.63551	6.05012	5.35273	5.63113	0.257819
WP_182260928.1	HG717_RS06420	hypothetical protein	3.27354	2.87747	3.45481	3.04042	3.38692	3.20663	0.24215
WP_019744654.1	HG717_RS06425	ribose-phosphate diphosphokinase	11.8575	11.8147	11.9911	11.9539	11.9462	11.9127	0.0735018
WP_019744653.1	HG717_RS06430	bifunctional UDP-N-acetylglucosamine diphosphorylase/glucosamine-1-phosphate N-acetyltransferase GlmU	8.19063	8.28021	8.19145	8.01309	8.3031	8.1957	0.114093
WP_019744652.1	HG717_RS06440	TetR/AcrR family transcriptional regulator	6.7591	6.67917	6.46965	6.85577	6.51164	6.65507	0.163275
WP_003946317.1	HG717_RS06445	ScbR family autoregulator-binding transcription factor	7.55872	7.87953	7.48427	7.85685	7.61888	7.67965	0.178774
WP_003946296.1	HG717_RS06455	acyl carrier protein	5.34821	5.86528	5.6781	5.69226	5.37241	5.59125	0.223496
WP_031333718.1	HG717_RS06465	amino acid--[acyl-carrier-protein] ligase	7.38624	7.14109	6.86942	6.60408	6.68775	6.93771	0.324421
WP_182260925.1	HG717_RS06480	transcription-repair coupling factor	8.55354	8.54027	8.52294	8.49736	8.50234	8.52329	0.0240563
WP_046378951.1	HG717_RS06485	MazG family protein	6.74311	6.33677	6.54141	6.32775	6.51808	6.49342	0.1712
WP_020970286.1	HG717_RS06495	YdcF family protein	6.26872	6.06236	6.11964	6.41438	5.94744	6.16251	0.18224
WP_172933063.1	HG717_RS06510	cellulase family glycosylhydrolase	7.40216	7.14832	6.92614	7.45526	6.95913	7.1782	0.244613
WP_019744632.1	HG717_RS06550	iron uptake transporter deferrochelatase/peroxidase subunit	3.35964	2.94146	3.33565	3.41756	3.45954	3.30277	0.207731
WP_084325325.1	HG717_RS06555	iron uptake system protein EfeO	5.25503	5.07897	4.84026	5.13358	5.24247	5.11006	0.167974
WP_182260922.1	HG717_RS06565	lytic transglycosylase domain-containing protein	4.5824	4.72668	4.10019	4.45778	4.11245	4.3959	0.280985
WP_019744628.1	HG717_RS06570	phosphopyruvate hydratase	12.9354	13.0473	13.0564	13.1007	13.1785	13.0637	0.0885228
WP_042952506.1	HG717_RS06575	septum formation initiator family protein	8.09464	7.9033	7.95511	7.85731	7.79543	7.92116	0.113415
WP_020908542.1	HG717_RS06580	DUF501 domain-containing protein	9.70307	9.57847	9.56509	9.87089	9.61436	9.66638	0.126359
WP_182260921.1	HG717_RS06585	Ppx/GppA phosphatase family protein	7.76707	7.80352	7.51953	7.62349	7.82399	7.70752	0.131077
WP_029255863.1	HG717_RS06595	hypothetical protein	9.50935	9.5026	9.29971	9.38999	9.44368	9.42906	0.0870719
WP_007728823.1	HG717_RS06605	tellurium resistance protein TerA	7.00828	7.30275	7.34114	6.85141	7.14919	7.13055	0.204462
WP_223257895.1	HG717_RS06610	bifunctional diguanylate cyclase/phosphodiesterase	3.14657	2.90944	3.48823	1.93331	2.60918	2.81734	0.589877
WP_046378941.1	HG717_RS06625	TIGR03619 family F420-dependent LLM class oxidoreductase	2.05296	2.69967	2.52809	2.57243	2.39477	2.44958	0.247039
WP_020908534.1	HG717_RS06630	nitroreductase	5.99325	5.86292	5.8672	6.13524	6.12749	5.99722	0.133206
WP_182260919.1	HG717_RS06635	class I SAM-dependent methyltransferase	7.23969	7.2733	7.18507	7.12541	7.298	7.2243	0.0696201
WP_020970268.1	HG717_RS06640	Bax inhibitor-1/YccA family protein	10.675	10.8356	10.2743	10.8904	10.9335	10.7218	0.26863
WP_019744600.1	HG717_RS06650	acetyl-CoA C-acetyltransferase	12.5452	12.7382	12.658	12.7083	12.7926	12.6885	0.0937627
WP_003943292.1	HG717_RS06660	cystathionine beta-synthase	11.3384	11.302	11.3877	11.3321	11.3908	11.3502	0.038205
WP_003943272.1	HG717_RS06665	cystathionine gamma-synthase	8.55581	8.74044	8.71703	8.84153	8.64408	8.69978	0.10709
WP_238077114.1	HG717_RS06670	threonine ammonia-lyase	7.97804	8.20247	8.05563	8.24367	8.26783	8.14953	0.126378
WP_060939517.1	HG717_RS06675	FAD:protein FMN transferase	6.46113	6.5477	6.09827	6.65129	6.52182	6.45604	0.211472
WP_051636488.1	HG717_RS06685	bifunctional lysozyme/C40 family peptidase	8.87908	9.00119	8.83191	8.9272	8.77739	8.88335	0.0861697
WP_007726385.1	HG717_RS06690	transcription elongation factor GreA	14.1541	14.1101	14.1166	14.3072	14.025	14.1426	0.103407
WP_020970262.1	HG717_RS06695	DUF4307 domain-containing protein	7.06246	7.83743	6.94678	7.23145	7.49387	7.3144	0.357517
WP_020908526.1	HG717_RS06700	mycothiol conjugate amidase Mca	9.09646	9.06674	9.08472	8.98194	9.02137	9.05025	0.0476845
WP_007726381.1	HG717_RS06705	hypothetical protein	9.20655	9.26624	9.23591	8.48707	8.85548	9.01025	0.336397
WP_182260917.1	HG717_RS06710	thioredoxin domain-containing protein	7.05645	7.04387	7.06428	7.03725	7.04163	7.04869	0.0112621
WP_182260916.1	HG717_RS06715	hemolysin III family protein	7.29975	7.45059	7.39765	7.16158	7.38445	7.33881	0.112889
WP_003945211.1	HG717_RS06720	isoprenyl transferase	6.12045	5.47975	5.68361	5.53625	5.80416	5.72484	0.255015
WP_003945270.1	HG717_RS06725	type I pantothenate kinase	8.05739	8.14474	7.69988	8.03322	7.88547	7.96414	0.174718
WP_020970259.1	HG717_RS06730	hypothetical protein	9.5147	9.3887	9.43637	9.30572	9.3077	9.39064	0.0888481
WP_003945195.1	HG717_RS06735	serine hydroxymethyltransferase	13.9092	14.1668	14.1665	14.1242	14.0419	14.0817	0.109074
WP_222671255.1	HG717_RS06740	amidase	6.94006	6.75464	6.47412	5.96161	6.932	6.61249	0.409995
WP_182260914.1	HG717_RS06745	LuxR family transcriptional regulator	4.65374	4.44016	4.44945	3.85811	4.33366	4.34702	0.296841
WP_182260913.1	HG717_RS06750	PhoH family protein	7.35339	7.23231	7.0114	7.09105	7.10093	7.15782	0.135029
WP_019744588.1	HG717_RS06755	carboxymuconolactone decarboxylase family protein	6.95769	7.11846	7.29919	7.28957	7.19871	7.17272	0.140985
WP_019744587.1	HG717_RS06760	limonene-1%2C2-epoxide hydrolase family protein	6.10448	5.40541	5.30565	5.53468	5.40145	5.55033	0.320301
WP_182260912.1	HG717_RS06765	serine hydrolase	3.52475	3.19237	2.94777	3.13096	2.57447	3.07407	0.348528
WP_003945239.1	HG717_RS06775	TetR/AcrR family transcriptional regulator	3.64155	3.13984	3.99936	3.6435	3.92754	3.67036	0.338153
WP_182260911.1	HG717_RS06780	nitroreductase family deazaflavin-dependent oxidoreductase	8.76033	8.28394	8.02688	8.84251	9.45266	8.67326	0.550697
WP_020908517.1	HG717_RS06785	NADPH-dependent F420 reductase	4.34863	2.39551	1.7708	2.45692	4.61707	3.11779	1.27824
WP_019744582.1	HG717_RS06790	class II fumarate hydratase	10.2179	10.3521	10.0445	10.1298	10.3244	10.2138	0.129523
WP_019744581.1	HG717_RS06795	class II fructose-bisphosphatase	11.0003	10.9753	11.062	11.1195	11.0923	11.0499	0.0608627
WP_003945206.1	HG717_RS06800	DUF4245 domain-containing protein	9.17204	9.58723	9.27188	9.37563	9.17919	9.31719	0.172122
WP_019744579.1	HG717_RS06805	exodeoxyribonuclease VII small subunit	5.39708	5.17767	4.79169	4.7081	3.9569	4.80629	0.551879
WP_003945258.1	HG717_RS06810	exodeoxyribonuclease VII large subunit	8.60274	8.43948	8.47545	8.57738	8.4952	8.51805	0.0692861
WP_113683167.1	HG717_RS06815	lipid droplet-associated protein	7.27105	7.65212	7.76875	7.67191	7.68193	7.60915	0.194206
WP_003945273.1	HG717_RS06820	4-hydroxy-3-methylbut-2-enyl diphosphate reductase	9.06194	9.22582	9.30585	9.3579	9.21158	9.23262	0.11256
WP_182260910.1	HG717_RS06825	DUF6542 domain-containing protein	7.96851	7.23188	6.86664	6.69188	6.80377	7.11253	0.519539
WP_182260909.1	HG717_RS06830	exonuclease SbcCD subunit D	6.67233	6.67437	6.48479	6.6914	6.64483	6.63354	0.0848156
WP_020908512.1	HG717_RS06835	AAA family ATPase	6.9186	6.86942	6.88865	6.91357	6.83127	6.8843	0.0356587
WP_003945249.1	HG717_RS06840	AI-2E family transporter	6.84427	6.65786	6.65228	6.52323	6.71707	6.67894	0.116392
WP_019744573.1	HG717_RS06845	hypothetical protein	6.40866	6.60538	6.69894	6.81707	6.76545	6.6591	0.160825
WP_019744571.1	HG717_RS06855	carbon starvation CstA family protein	6.24849	6.05821	6.11734	6.12711	6.13071	6.13637	0.0692086
WP_182261052.1	HG717_RS06860	FMN-binding glutamate synthase family protein	6.33115	6.05218	5.87948	5.85327	6.11681	6.04658	0.194445
WP_020908510.1	HG717_RS06865	CD225/dispanin family protein	5.84722	5.04417	4.74486	5.13444	5.73047	5.30023	0.470582
WP_019744568.1	HG717_RS06870	redox-regulated ATPase YchF	10.01	10.2272	10.2634	10.3611	10.3138	10.2351	0.135621
WP_182260908.1	HG717_RS06875	class I SAM-dependent DNA methyltransferase	4.05167	4.87955	4.51608	4.53848	4.22181	4.44152	0.319016
WP_222671256.1	HG717_RS06880	restriction endonuclease subunit S	3.73112	2.67401	3.49116	2.273	2.61383	2.95663	0.622555
WP_182260906.1	HG717_RS06895	YfbU family protein	10.1435	10.4174	10.4973	10.4936	10.1517	10.3407	0.179167
WP_182260905.1	HG717_RS06910	TIR domain-containing protein	10.2078	10.0964	10.1696	10.2166	10.1382	10.1657	0.0498399
WP_259348993.1	HG717_RS06915	hypothetical protein	8.59841	8.34519	8.46383	8.68253	8.50737	8.51947	0.128876
WP_182260904.1	HG717_RS06920	hypothetical protein	5.40683	5.20338	5.51159	5.34392	5.21171	5.33549	0.131288
WP_182260903.1	HG717_RS06925	pseudouridine synthase	5.05983	5.05343	4.87255	4.9997	4.48833	4.89477	0.239329
WP_259348991.1	HG717_RS06935	glycerophosphodiester phosphodiesterase family protein	8.02433	8.52774	8.24454	8.56874	8.16486	8.30604	0.23518
WP_222671257.1	HG717_RS06940	PE-PPE domain-containing protein	4.7687	4.67119	4.71564	4.60801	4.71239	4.69519	0.0597797
WP_182260901.1	HG717_RS06955	VOC family protein	4.5872	3.42984	3.8132	3.88948	3.88781	3.92151	0.417962
WP_042952474.1	HG717_RS06960	SRPBCC family protein	5.81313	5.9027	5.85842	5.91496	5.9561	5.88906	0.0549021
WP_182260900.1	HG717_RS06965	WS/DGAT domain-containing protein	5.67233	5.83664	5.68926	5.72839	5.68884	5.72309	0.0667395
WP_047270329.1	HG717_RS06970	mismatch-specific DNA-glycosylase	7.13285	7.07481	7.25477	6.91366	7.10979	7.09718	0.122927
WP_222671258.1	HG717_RS06975	hypothetical protein	5.7267	4.84004	5.07975	6.28296	4.8958	5.36505	0.62261
WP_182261050.1	HG717_RS06980	fumarate hydratase	9.95961	10.0651	10.1006	10.0401	9.95324	10.0237	0.0651329
WP_182260899.1	HG717_RS06985	winged helix DNA-binding domain-containing protein	2.90494	2.69724	2.99424	2.21244	2.5364	2.66905	0.311558
WP_182260898.1	HG717_RS06990	alpha/beta hydrolase family protein	5.68829	4.57919	4.38241	5.11217	4.50428	4.85327	0.543811
WP_020908496.1	HG717_RS06995	alpha/beta hydrolase family protein	9.35083	9.19998	9.00854	9.29989	9.29977	9.2318	0.136274
WP_222671259.1	HG717_RS07010	site-specific integrase	3.22074	2.78177	2.55202	2.68707	2.27291	2.7029	0.347236
WP_222671260.1	HG717_RS07015	transposase	3.28475	2.53107	3.15521	2.67654	2.25809	2.78113	0.430293
WP_182260896.1	HG717_RS07035	amidohydrolase family protein	6.18761	6.64218	6.281	5.96933	6.58736	6.3335	0.28124
WP_182260895.1	HG717_RS07045	hypothetical protein	8.67491	8.87647	8.84853	8.56664	8.62988	8.71929	0.136631
WP_020908491.1	HG717_RS07050	DUF1906 domain-containing protein	8.91498	8.80101	8.81114	8.6585	8.72635	8.78239	0.0964895
WP_223257892.1	HG717_RS38175	hypothetical protein	3.94191	3.44578	4.00426	3.66836	4.07192	3.82645	0.26225
WP_029255827.1	HG717_RS07070	hypothetical protein	10.6773	10.5689	11.0833	10.9951	10.6428	10.7935	0.229838
WP_029255826.1	HG717_RS07075	4a-hydroxytetrahydrobiopterin dehydratase	7.0021	6.89444	6.90873	6.93255	6.92582	6.93273	0.041543
WP_024487314.1	HG717_RS07080	(deoxy)nucleoside triphosphate pyrophosphohydrolase	5.64166	6.04887	6.06005	5.91319	5.82836	5.89843	0.173069
WP_019744525.1	HG717_RS07090	translational GTPase TypA	10.7061	10.6366	10.7405	10.6839	10.7503	10.7035	0.0459023
WP_182260894.1	HG717_RS07095	ABC transporter family substrate-binding protein	7.40949	7.52553	7.46619	7.67229	7.39763	7.49422	0.111783
WP_182260893.1	HG717_RS07100	N-acetyl-1-D-myo-inositol-2-amino-2-deoxy-alpha-D-glucopyranoside deacetylase	7.50688	7.33918	7.07174	6.96196	7.10322	7.1966	0.221344
WP_020970223.1	HG717_RS07115	uroporphyrinogen-III synthase	7.04776	6.9254	6.72846	6.95802	6.90433	6.91279	0.116695
WP_259348989.1	HG717_RS07120	PH domain-containing protein	6.42905	6.42429	6.28919	6.41674	6.59391	6.43063	0.108286
WP_020970221.1	HG717_RS07125	PH domain-containing protein	6.55765	6.94685	6.83039	6.24677	6.82568	6.68147	0.281822
WP_003945217.1	HG717_RS07130	hypothetical protein	12.9823	12.7837	13.1508	13.1974	13.0876	13.0404	0.164575
WP_046378911.1	HG717_RS07135	bifunctional FO biosynthesis protein CofGH	9.26006	9.23927	9.31729	9.26099	9.03356	9.22223	0.109383
WP_020908480.1	HG717_RS07140	hypothetical protein	8.57034	8.49887	8.58595	8.43453	8.57636	8.53321	0.0650731
WP_003945248.1	HG717_RS07145	ferredoxin	7.92325	7.76043	7.85362	8.02989	7.90695	7.89483	0.0986891
WP_182260892.1	HG717_RS07150	succinyldiaminopimelate transaminase	9.80706	9.84152	9.60648	9.75337	9.83256	9.7682	0.0966957
WP_182261048.1	HG717_RS07160	acyl-CoA synthetase	10.2112	10.1944	10.1353	10.2339	10.2634	10.2076	0.0480172
WP_031333674.1	HG717_RS07165	substrate-binding and VWA domain-containing protein	6.60476	6.50109	6.81442	6.66542	6.4154	6.60022	0.15341
WP_222671261.1	HG717_RS07175	ABC transporter ATP-binding protein	9.33889	9.16436	9.19554	9.52106	9.40875	9.32572	0.148498
WP_021345003.1	HG717_RS07180	ABC transporter permease	6.495	6.36963	6.05127	4.14787	5.15436	5.64363	0.986758
WP_020908472.1	HG717_RS07185	amino acid permease	5.67646	6.19439	5.45025	6.10539	5.91621	5.86854	0.306762
WP_222671262.1	HG717_RS07190	2%2C3%2C4%2C5-tetrahydropyridine-2%2C6-dicarboxylate N-succinyltransferase	10.7352	11.0782	10.9859	11.0122	11.0228	10.9669	0.133834
WP_021332795.1	HG717_RS07195	succinyl-diaminopimelate desuccinylase	8.83541	8.86374	8.52046	8.60373	8.45058	8.65478	0.186168
WP_003945176.1	HG717_RS07200	TIGR00730 family Rossman fold protein	7.91869	8.12207	7.9486	8.16284	8.06855	8.04415	0.1068
WP_182262097.1	HG717_RS07205	TIGR00730 family Rossman fold protein	8.91921	8.94582	8.80058	8.92601	9.07785	8.93389	0.0986366
WP_019749365.1	HG717_RS07210	long-chain-acyl-CoA synthetase	6.59628	6.49394	6.50245	6.52906	6.46089	6.51652	0.0507949
WP_069146321.1	HG717_RS07215	dihydropteroate synthase	8.47313	8.34384	8.23659	8.34189	8.212	8.32149	0.103808
WP_019749363.1	HG717_RS07220	glucosyl-3-phosphoglycerate synthase	7.61006	7.78931	7.87923	7.37771	7.84903	7.70107	0.208722
WP_020908467.1	HG717_RS07225	DivIVA domain-containing protein	7.54219	7.19556	7.22082	7.25223	7.42287	7.32674	0.149698
WP_019749361.1	HG717_RS07230	DNA-3-methyladenine glycosylase I	6.50669	6.37372	6.61937	6.7869	6.37494	6.53232	0.175335
WP_003945169.1	HG717_RS07235	DUF3117 domain-containing protein	13.2145	13.0465	12.5033	13.7435	13.0376	13.1091	0.4443
WP_020970207.1	HG717_RS07240	putative RNA methyltransferase	7.73963	7.79006	7.70239	7.60256	7.72262	7.71145	0.0689898
WP_070386685.1	HG717_RS07245	glycogen synthase	7.93573	7.77568	7.77422	7.53803	7.66342	7.73742	0.1478
WP_003945185.1	HG717_RS07250	glucose-1-phosphate adenylyltransferase	8.56584	8.49694	8.438	8.45041	8.47288	8.48481	0.050571
WP_007736091.1	HG717_RS07255	O-methyltransferase	8.13731	8.26388	8.07853	8.31896	7.97726	8.15519	0.138286
WP_029255812.1	HG717_RS07260	RNA polymerase sigma factor SigE	4.62863	3.9247	3.28038	3.06149	3.29787	3.63862	0.640214
WP_047889716.1	HG717_RS07270	S1C family serine protease	5.71339	5.60909	5.22834	5.42425	5.24348	5.44371	0.216181
WP_003945177.1	HG717_RS07275	Sec-independent protein translocase protein TatB	7.57981	7.85029	7.51232	7.53931	7.50107	7.59656	0.145042
WP_003945178.1	HG717_RS07280	Mrp/NBP35 family ATP-binding protein	9.71055	9.62784	9.70845	9.67991	9.62457	9.67026	0.0420193
WP_003945171.1	HG717_RS07285	lytic transglycosylase domain-containing protein	8.40115	8.40052	7.87936	8.47698	8.38568	8.30874	0.242672
WP_182262096.1	HG717_RS07290	lytic transglycosylase domain-containing protein	9.70416	9.48842	9.571	9.85196	9.2949	9.58209	0.211606
WP_003945067.1	HG717_RS07295	DUF1003 domain-containing protein	8.30781	7.63708	7.51	7.79977	7.55327	7.76159	0.324814
WP_019749352.1	HG717_RS07300	magnesium transporter MgtE N-terminal domain-containing protein	8.82854	8.42973	8.31079	8.28389	8.26436	8.42346	0.235379
WP_020908461.1	HG717_RS07305	CoA ester lyase	9.90789	9.77384	10.1935	9.96519	10.0586	9.9798	0.157871
WP_003945065.1	HG717_RS07310	general stress protein	7.21691	6.91453	6.84463	6.99491	6.35217	6.86463	0.31882
WP_029538448.1	HG717_RS07315	ABC transporter substrate-binding protein	7.16852	7.29886	6.83299	6.95179	6.68515	6.98746	0.248132
WP_044480569.1	HG717_RS07320	carbohydrate ABC transporter permease	3.63487	4.17067	3.85587	4.07554	4.04119	3.95563	0.212592
WP_019749348.1	HG717_RS07325	carbohydrate ABC transporter permease	4.61468	4.75495	4.11774	4.20098	3.93421	4.32451	0.346346
WP_020908458.1	HG717_RS07330	ABC transporter ATP-binding protein	7.30925	7.36143	7.14262	7.30901	7.24721	7.2739	0.0837982
WP_182262095.1	HG717_RS07340	sensor histidine kinase	8.87152	8.86041	8.3632	8.57743	8.89729	8.71397	0.235346
WP_182262094.1	HG717_RS07345	winged helix DNA-binding domain-containing protein	8.11854	7.72555	7.78393	7.20016	7.87515	7.74067	0.337316
WP_003945080.1	HG717_RS07350	hypothetical protein	3.73127	2.51417	3.58345	3.08193	2.59685	3.10153	0.554279
WP_019749342.1	HG717_RS07360	suppressor of fused domain protein	8.07056	8.15322	7.91078	8.01533	7.99467	8.02891	0.0901385
WP_007736117.1	HG717_RS07365	SRPBCC family protein	3.69638	3.51294	3.69657	4.28062	4.40091	3.91748	0.395893
WP_019749341.1	HG717_RS07370	magnesium and cobalt transport protein CorA	5.20822	5.51253	5.26879	5.02836	5.04754	5.21309	0.196422
WP_019749340.1	HG717_RS07375	PHP domain-containing protein	6.18163	6.21354	6.29643	6.13276	6.01433	6.16774	0.104415
WP_003945072.1	HG717_RS07390	NADP-dependent malic enzyme	8.28452	8.28357	8.25115	8.40516	8.40689	8.32626	0.0740477
WP_003945081.1	HG717_RS07395	ABC transporter permease	5.74294	5.5924	6.55123	5.81446	4.93005	5.72622	0.578902
WP_019749338.1	HG717_RS07400	ABC transporter permease	2.47783	3.01875	3.45706	3.08015	5.1745	3.44166	1.02974
WP_182262093.1	HG717_RS07405	ABC transporter ATP-binding protein	8.85084	8.91898	8.72424	8.77365	8.93536	8.84061	0.0911716
WP_019749336.1	HG717_RS07410	ABC transporter substrate-binding protein	9.70667	9.78689	9.60789	9.8701	9.95529	9.78537	0.13578
WP_182262092.1	HG717_RS07415	ABC transporter substrate-binding protein	7.04419	6.84786	6.72483	6.87936	7.07449	6.91415	0.144972
WP_020970192.1	HG717_RS07420	alpha/beta hydrolase fold domain-containing protein	3.18501	3.28404	3.46333	3.0307	2.85138	3.16289	0.234489
WP_019749333.1	HG717_RS07425	SDR family oxidoreductase	9.23505	9.35346	9.05096	9.29687	9.16208	9.21968	0.118189
WP_172933092.1	HG717_RS07430	NAD(P)/FAD-dependent oxidoreductase	8.63607	8.73136	8.52333	8.58255	8.76204	8.64707	0.0998958
WP_007736130.1	HG717_RS07435	TetR/AcrR family transcriptional regulator	4.75095	4.88908	4.71244	5.00983	4.59636	4.79173	0.160595
WP_021344987.1	HG717_RS07440	multifunctional oxoglutarate decarboxylase/oxoglutarate dehydrogenase thiamine pyrophosphate-binding subunit/dihydrolipoyllysine-residue succinyltransferase subunit	12.7254	12.6598	12.6267	12.6989	12.6644	12.675	0.0380547
WP_182262090.1	HG717_RS07445	ABC transporter ATP-binding protein	7.52142	7.4592	7.41621	7.40084	7.4186	7.44325	0.0487387
WP_019749328.1	HG717_RS07450	ABC transporter permease	6.67358	6.02963	5.60953	6.54062	6.16037	6.20275	0.424121
WP_182262100.1	HG717_RS07455	ABC transporter ATP-binding protein	6.70405	6.56541	6.48143	6.30558	6.43264	6.49782	0.148804
WP_029538444.1	HG717_RS07460	hypothetical protein	8.6597	8.61589	8.70658	8.78998	8.72939	8.70031	0.0665218
WP_019749325.1	HG717_RS07465	VOC family protein	4.54367	3.6201	4.2555	3.49148	4.21462	4.02507	0.449082
WP_020970189.1	HG717_RS07470	glutathione S-transferase family protein	9.43973	9.41069	9.15822	9.40029	9.30655	9.34309	0.114776
WP_182262089.1	HG717_RS07475	GNAT family N-acetyltransferase	5.35528	5.59702	5.5614	5.32443	5.51691	5.47101	0.123525
WP_019749322.1	HG717_RS07480	PadR family transcriptional regulator	6.39465	6.70372	6.43287	6.50985	6.20698	6.44961	0.180537
WP_019749321.1	HG717_RS07485	DHA2 family efflux MFS transporter permease subunit	6.33576	6.23992	5.42742	5.94634	6.01615	5.99312	0.353924
WP_182262088.1	HG717_RS07490	FAD-binding oxidoreductase	7.28471	7.25018	6.97137	7.01136	7.16571	7.13667	0.140241
WP_182262087.1	HG717_RS07495	enoyl-CoA hydratase/isomerase family protein	8.99626	9.24444	9.03146	8.93533	9.21878	9.08525	0.138254
WP_182262086.1	HG717_RS07500	class I adenylate-forming enzyme family protein	5.19441	4.82756	4.80105	4.8001	5.57092	5.03881	0.341134
WP_019749317.1	HG717_RS07505	crotonase/enoyl-CoA hydratase family protein	10.6334	10.6721	10.69	10.6932	10.6759	10.6729	0.0238182
WP_019749316.1	HG717_RS07510	adenosine deaminase	9.10782	8.96055	8.80317	9.03686	9.24062	9.0298	0.163354
WP_019749315.1	HG717_RS07515	D-arabinono-1%2C4-lactone oxidase	9.01129	8.96889	8.79301	8.75598	8.79558	8.86495	0.116277
WP_020908434.1	HG717_RS07520	TetR/AcrR family transcriptional regulator	8.25549	8.37354	8.32557	8.26211	8.60537	8.36442	0.143161
WP_097387141.1	HG717_RS07525	amino acid deaminase/aldolase	7.51293	7.601	7.41003	7.28072	7.63688	7.48831	0.145432
WP_182262085.1	HG717_RS07530	bifunctional RecB family nuclease/DEAD/DEAH box helicase	7.38703	7.38621	7.7844	7.47254	7.34079	7.47419	0.179836
WP_021344970.1	HG717_RS07535	alpha/beta hydrolase	6.18414	6.38647	6.09398	6.13098	6.31131	6.22138	0.123627
WP_020908430.1	HG717_RS07540	cysteine hydrolase family protein	7.76266	7.99316	7.81318	7.64218	8.1616	7.87456	0.204172
WP_021334305.1	HG717_RS07545	FadR/GntR family transcriptional regulator	6.37101	6.13264	6.04219	5.74556	5.9473	6.04774	0.230836
WP_182262084.1	HG717_RS07550	FAD-binding oxidoreductase	4.34317	4.54513	4.40369	4.60715	4.34763	4.44935	0.120189
WP_041816081.1	HG717_RS07555	NAD-dependent epimerase/dehydratase family protein	3.96782	3.60256	3.88973	4.05112	3.41626	3.7855	0.266676
WP_019749307.1	HG717_RS07560	long-chain fatty acid--CoA ligase	12.2634	12.1923	12.276	12.3281	12.2524	12.2624	0.0488062
WP_019749306.1	HG717_RS07565	hypothetical protein	9.30993	9.419	9.47688	9.31367	9.39644	9.38319	0.0714753
WP_024487772.1	HG717_RS07570	phosphoribosyltransferase	2.61036	1.65511	1.98809	1.71197	2.06142	2.00539	0.380203
WP_182262083.1	HG717_RS07575	carbon-nitrogen hydrolase family protein	8.17084	8.32458	8.08254	8.32583	8.27175	8.23511	0.106049
WP_003945121.1	HG717_RS07580	DEAD/DEAH box helicase	10.2044	10.2562	10.1472	10.2264	10.265	10.2198	0.0472088
WP_113683127.1	HG717_RS07585	ABC transporter ATP-binding protein	8.1865	8.11056	8.31494	8.07226	7.90082	8.11701	0.152305
WP_019749302.1	HG717_RS07590	hypothetical protein	10.0217	9.72612	10.088	10.2497	10.1177	10.0406	0.194408
WP_021344960.1	HG717_RS07595	YchJ family protein	6.62226	6.6568	6.4518	6.48662	6.52488	6.54847	0.0879008
WP_019749300.1	HG717_RS07600	long-chain-fatty-acid--CoA ligase	6.79822	6.80133	6.54618	6.74661	6.72	6.72247	0.104431
WP_092763254.1	HG717_RS07605	ABC transporter ATP-binding protein	8.25629	8.21154	8.32924	8.37033	8.28367	8.29022	0.0618963
WP_031333659.1	HG717_RS07610	ABC transporter permease	8.46858	8.44215	8.42169	8.40996	8.36918	8.42231	0.0371141
WP_020970172.1	HG717_RS07615	hypothetical protein	5.34072	4.96095	5.46043	4.5448	4.64432	4.99024	0.407079
WP_007736177.1	HG717_RS07620	acyl-CoA dehydrogenase family protein	10.8819	10.5942	10.5456	10.4885	10.4784	10.5977	0.165574
WP_222671263.1	HG717_RS07625	acyl-CoA dehydrogenase family protein	9.87323	9.99409	9.8938	9.84414	10.1273	9.94651	0.115732
WP_080910921.1	HG717_RS07630	DUF5691 domain-containing protein	4.01201	3.60728	4.26049	3.57116	4.07149	3.90449	0.302337
WP_047888028.1	HG717_RS07635	hypothetical protein	7.2191	7.09286	7.29773	6.94608	7.12643	7.13644	0.133308
WP_007732210.1	HG717_RS07645	aldo/keto reductase	8.16161	8.27128	8.35285	8.43007	8.34315	8.31179	0.101062
WP_261779143.1	HG717_RS07655	cation-translocating P-type ATPase	7.05477	6.23038	7.12288	8.38212	7.08586	7.1752	0.77048
WP_182262099.1	HG717_RS07665	carboxyl transferase domain-containing protein	12.0334	11.9994	11.9481	11.9589	11.9746	11.9829	0.0342024
WP_019749288.1	HG717_RS07670	HD domain-containing protein	9.7157	9.5836	9.49296	9.46486	9.53324	9.55807	0.0987943
WP_205906472.1	HG717_RS07680	sigma-70 family RNA polymerase sigma factor	6.9874	6.73313	6.33336	6.76961	6.66954	6.69861	0.23658
WP_003945103.1	HG717_RS07685	VOC family protein	7.70418	7.43381	7.28831	7.44896	7.30472	7.436	0.16669
WP_261779144.1	HG717_RS07705	plasmid pRiA4b ORF-3 family protein	5.4981	5.26484	5.64389	5.08083	5.61493	5.42052	0.241525
WP_222671264.1	HG717_RS07710	TerD family protein	11.6841	11.7214	11.8012	11.7197	11.8555	11.7564	0.0700296
WP_182262210.1	HG717_RS07715	DEAD/DEAH box helicase	6.54333	6.57552	6.28015	6.16813	6.26799	6.36702	0.181292
WP_019749282.1	HG717_RS07720	alpha/beta hydrolase family protein	9.24481	9.41517	9.30836	9.66602	9.35762	9.3984	0.162221
WP_042952395.1	HG717_RS07725	dicarboxylate/amino acid:cation symporter	4.30167	4.40884	4.07078	4.12078	4.11799	4.20401	0.144541
WP_097387149.1	HG717_RS07730	phosphodiesterase	3.17222	3.85485	2.91893	3.85301	2.94119	3.34804	0.472339
WP_259349266.1	HG717_RS07755	nuclear transport factor 2 family protein	2.2154	5.35294	2.46624	5.92948	6.07663	4.40814	1.90854
WP_065351173.1	HG717_RS07770	alanine racemase	9.25661	9.12881	9.28466	9.03961	9.17422	9.17678	0.0989131
WP_182262213.1	HG717_RS07775	amino acid permease	6.59148	6.39418	6.46776	6.26442	6.08953	6.36147	0.192772
WP_182262214.1	HG717_RS07780	universal stress protein	9.03836	9.08544	8.93169	9.06329	9.0138	9.02652	0.0594085
WP_019749272.1	HG717_RS07785	MBL fold metallo-hydrolase	5.9551	5.95458	5.67335	5.7746	5.74604	5.82073	0.127864
WP_029538420.1	HG717_RS07790	LLM class flavin-dependent oxidoreductase	2.16782	2.5665	3.4606	3.16042	1.83148	2.63737	0.675695
WP_003940667.1	HG717_RS07810	ParA family protein	2.95636	4.11666	3.06783	3.95555	3.80032	3.57934	0.53123
WP_019749265.1	HG717_RS07825	hypothetical protein	9.04719	9.09008	9.25212	9.18437	8.97088	9.10893	0.111153
WP_019749264.1	HG717_RS07830	plasmid pRiA4b ORF-3 family protein	2.80698	2.981	2.53788	1.80048	2.83922	2.59311	0.471189
WP_019749261.1	HG717_RS07855	long-chain fatty acid--CoA ligase	9.46256	9.57853	9.49764	9.59494	9.57592	9.54192	0.0582389
WP_003941392.1	HG717_RS07860	helix-turn-helix domain-containing protein	4.53161	4.3159	3.87945	4.23546	3.67562	4.12761	0.345028
WP_003941279.1	HG717_RS07880	2%2C3-butanediol dehydrogenase	9.58556	9.53728	9.31329	9.76865	9.99011	9.63898	0.254644
WP_020970111.1	HG717_RS07895	UBP-type zinc finger domain-containing protein	3.65554	4.13816	3.80118	3.56763	3.83827	3.80015	0.218336
WP_003941311.1	HG717_RS07900	ATP-binding protein	8.91805	8.90115	8.84216	8.58642	8.67173	8.7839	0.147242
WP_019749255.1	HG717_RS07905	FAD-dependent oxidoreductase	7.56334	7.7108	7.51876	7.67705	7.53987	7.60196	0.0862441
WP_003941401.1	HG717_RS07930	6%2C7-dimethyl-8-ribityllumazine synthase	8.98602	8.87963	8.52195	9.08001	8.99302	8.89213	0.218795
WP_003941343.1	HG717_RS07935	Lrp/AsnC family transcriptional regulator	7.3986	7.55997	7.49512	7.37763	7.68678	7.50362	0.126191
WP_060938982.1	HG717_RS07940	Glu/Leu/Phe/Val dehydrogenase	10.3006	10.5689	10.7487	10.8262	10.5027	10.5894	0.207848
WP_222671267.1	HG717_RS07945	class I SAM-dependent methyltransferase	6.46324	6.7455	6.53333	6.38198	6.52506	6.52982	0.134946
WP_182262221.1	HG717_RS07950	acetamidase/formamidase family protein	4.17938	4.11014	4.13105	3.46856	4.00923	3.97967	0.292373
WP_042923120.1	HG717_RS07955	hypothetical protein	4.85354	4.6623	4.52587	4.58592	4.7978	4.68509	0.13855
WP_020970103.1	HG717_RS07960	hypothetical protein	2.70227	1.56864	5.42255	2.09994	4.71266	3.30121	1.68046
WP_020970102.1	HG717_RS07965	LysM peptidoglycan-binding domain-containing protein	9.23748	9.41658	9.20828	9.27503	9.37883	9.30324	0.0904133
WP_031331938.1	HG717_RS07970	ABC transporter ATP-binding protein	6.57038	6.55459	6.51677	6.39412	6.25013	6.4572	0.134817
WP_069147280.1	HG717_RS07975	ABC transporter permease	4.35967	2.87757	3.8681	2.94601	4.44825	3.69992	0.753024
WP_070797161.1	HG717_RS07980	ABC transporter substrate-binding protein	6.85545	6.88591	6.6085	6.57502	6.69166	6.72331	0.141487
WP_020970100.1	HG717_RS07985	TenA family protein	7.61741	7.50915	7.50027	7.50297	7.52285	7.53053	0.0493434
WP_182262222.1	HG717_RS07990	carboxylesterase/lipase family protein	7.47486	7.26927	7.26447	7.10103	7.27082	7.27609	0.132631
WP_020908356.1	HG717_RS08000	GNAT family N-acetyltransferase	9.54877	9.30707	9.63424	9.31201	9.36865	9.43415	0.148772
WP_182262223.1	HG717_RS08015	maleylpyruvate isomerase family mycothiol-dependent enzyme	8.5844	8.33759	8.29223	8.44175	8.14018	8.35923	0.16617
WP_070797138.1	HG717_RS08020	AMP-binding protein	5.54983	5.41091	5.15884	5.43356	5.2668	5.36399	0.152573
WP_047889211.1	HG717_RS08030	Re/Si-specific NAD(P)(+) transhydrogenase subunit alpha	10.1373	10.055	10.1073	9.99179	10.2365	10.1056	0.0917286
WP_020970092.1	HG717_RS08040	NAD(P)(+) transhydrogenase (Re/Si-specific) subunit beta	7.76763	7.96214	7.7123	7.9066	7.94839	7.85941	0.112653
WP_019749231.1	HG717_RS08050	MFS transporter	3.12183	3.15832	3.10633	2.46464	2.8536	2.94094	0.292328
WP_182262224.1	HG717_RS08055	dihydrolipoamide acetyltransferase family protein	3.69624	2.9521	3.59981	3.19246	3.67467	3.42306	0.333226
WP_092765283.1	HG717_RS08060	alpha-ketoacid dehydrogenase subunit beta	5.89624	5.63197	5.5888	5.41351	5.57402	5.62091	0.174768
WP_182262225.1	HG717_RS08065	pyruvate dehydrogenase (acetyl-transferring) E1 component subunit alpha	5.99625	6.06322	5.91082	5.6022	6.04187	5.92287	0.188562
WP_020908344.1	HG717_RS08070	phosphotransferase family protein	8.02863	8.32503	7.95088	8.30117	8.00677	8.12249	0.176495
WP_019749226.1	HG717_RS08075	thioesterase family protein	6.33451	6.54044	6.18392	6.06522	6.34441	6.2937	0.179841
WP_003941402.1	HG717_RS08080	benzoate/H(+) symporter BenE family transporter	4.00509	4.84428	4.78416	4.01292	4.92393	4.51408	0.463732
WP_003941284.1	HG717_RS08085	Lrp/AsnC family transcriptional regulator	6.56413	6.48044	6.28788	6.22647	6.73135	6.45805	0.205571
WP_003941342.1	HG717_RS08090	LysE family translocator	5.13682	5.58091	5.6798	5.45033	5.16942	5.40346	0.242857
WP_182262226.1	HG717_RS08095	sulfurtransferase	7.92544	7.78378	8.00366	8.00458	7.69869	7.88323	0.136891
WP_003941357.1	HG717_RS08100	DUF6328 family protein	3.42446	2.69371	3.06305	2.41245	3.5297	3.02467	0.474532
WP_029538385.1	HG717_RS08105	shikimate 5-dehydrogenase	7.28019	7.23116	7.2819	7.36269	7.40699	7.31259	0.0707895
WP_019749222.1	HG717_RS08115	TetR/AcrR family transcriptional regulator C-terminal domain-containing protein	4.63154	4.14029	4.23928	4.20363	4.27004	4.29696	0.193167
WP_019749221.1	HG717_RS08120	amidohydrolase family protein	9.95123	9.83064	9.78984	9.89685	10.0406	9.90183	0.0991574
WP_019749219.1	HG717_RS08140	NADP-dependent oxidoreductase	5.03	5.00076	4.99906	5.03031	4.69042	4.95011	0.145959
WP_019749218.1	HG717_RS08145	DEAD/DEAH box helicase	7.67306	7.60772	7.52058	7.50807	7.55496	7.57288	0.0680197
WP_182262384.1	HG717_RS08150	SWIM zinc finger family protein	4.84641	5.10063	4.91156	5.38472	5.57815	5.16429	0.311787
WP_019749216.1	HG717_RS08155	GntR family transcriptional regulator	7.95391	8.13982	8.19135	8.02386	7.93644	8.04908	0.112755
WP_019749215.1	HG717_RS08160	glucose PTS transporter subunit IIA	7.5017	7.47066	7.23805	7.32657	7.87672	7.48274	0.244942
WP_003941324.1	HG717_RS08165	glucose PTS transporter subunit EIIB	5.94813	6.35702	6.01648	6.65581	6.08013	6.21151	0.292933
WP_019749213.1	HG717_RS08170	PTS transporter subunit EIIC	6.34264	6.92949	6.0173	6.48108	6.69299	6.4927	0.34625
WP_019749212.1	HG717_RS08175	HPr family phosphocarrier protein	5.2272	1.61686	2.24158	1.55546	4.90396	3.10901	1.80977
WP_182262383.1	HG717_RS08180	phosphoenolpyruvate--protein phosphotransferase	4.59032	4.43616	3.88491	4.31306	4.72231	4.38936	0.321606
WP_182262382.1	HG717_RS08185	N-acetylglucosamine-6-phosphate deacetylase	8.99882	9.14175	8.97851	9.09505	8.90593	9.02401	0.094281
WP_007726140.1	HG717_RS08190	glucosamine-6-phosphate deaminase	6.52796	6.78908	6.46665	6.31122	6.51793	6.52257	0.172392
WP_003941275.1	HG717_RS08200	CoA-acylating methylmalonate-semialdehyde dehydrogenase	13.6601	13.6818	13.5959	13.6976	13.5915	13.6454	0.0490484
WP_182262381.1	HG717_RS08205	isobutyryl-CoA dehydrogenase	12.0349	11.9645	12.0201	12.0419	12.0135	12.015	0.0303749
WP_182262380.1	HG717_RS08210	enoyl-CoA hydratase/isomerase family protein	11.6373	11.626	11.7637	11.7175	11.764	11.7017	0.0667862
WP_182262379.1	HG717_RS08215	3-hydroxyisobutyrate dehydrogenase	12.6678	12.7034	12.7695	12.9281	12.8888	12.7915	0.11368
WP_003941374.1	HG717_RS08220	enoyl-CoA hydratase	13.2197	13.282	13.4415	13.511	13.3363	13.3581	0.118083
WP_020970065.1	HG717_RS08225	MarR family winged helix-turn-helix transcriptional regulator	5.98494	5.87799	5.80424	5.51276	6.08129	5.85224	0.216959
WP_021334279.1	HG717_RS08245	DNA cytosine methyltransferase	2.86555	2.41741	2.59945	2.17641	2.57512	2.52679	0.253525
WP_255246884.1	HG717_RS38190	hypothetical protein	9.2001	8.98296	9.61184	9.17941	9.12874	9.22061	0.234572
WP_019749202.1	HG717_RS08250	TetR/AcrR family transcriptional regulator	5.08619	4.79267	4.91424	4.95745	4.99315	4.94874	0.107805
WP_113684088.1	HG717_RS08260	alpha/beta fold hydrolase	5.25924	5.00841	5.191	4.33157	4.98747	4.95554	0.367708
WP_020908307.1	HG717_RS08265	sulfotransferase	4.86387	4.45707	4.40959	4.15323	4.55005	4.48676	0.257049
WP_007726165.1	HG717_RS08270	SDR family oxidoreductase	6.13729	6.41489	6.32296	6.63601	6.42192	6.38661	0.180596
WP_182262377.1	HG717_RS08275	hypothetical protein	2.88437	2.54415	4.02253	3.57581	3.36879	3.27913	0.579812
WP_113684089.1	HG717_RS08280	helix-turn-helix domain-containing protein	6.34197	6.1074	6.07879	6.33082	6.18959	6.20971	0.122651
WP_019749195.1	HG717_RS08285	sulfate adenylyltransferase subunit CysD	4.66585	4.67506	4.09121	4.46301	3.91666	4.36236	0.343581
WP_113684090.1	HG717_RS08290	adenylyl-sulfate kinase	6.41706	7.05853	6.49674	6.05746	6.42083	6.49012	0.360718
WP_113684091.1	HG717_RS08295	3'(2')%2C5'-bisphosphate nucleotidase CysQ	6.88728	6.99434	7.0661	6.63712	6.80646	6.87826	0.167439
WP_113684092.1	HG717_RS08300	nuclear transport factor 2 family protein	3.60522	3.82736	3.10786	3.65347	3.58986	3.55675	0.26811
WP_019749191.1	HG717_RS08310	MarR family winged helix-turn-helix transcriptional regulator	5.23043	5.23021	5.32025	5.40862	4.81973	5.20185	0.226056
WP_222671533.1	HG717_RS08320	FAD-dependent monooxygenase	3.26383	3.12062	2.43799	2.87891	2.54618	2.8495	0.356155
WP_020908300.1	HG717_RS08325	MFS transporter	8.18233	8.13088	8.28802	8.332	7.55368	8.09738	0.314378
WP_019749187.1	HG717_RS08330	LysR family transcriptional regulator	4.73536	4.38843	4.34491	3.86488	4.43251	4.35322	0.313091
WP_182262376.1	HG717_RS08340	phosphoketolase	8.38524	8.22301	7.78174	8.00568	8.06761	8.09266	0.227737
WP_029255708.1	HG717_RS08345	DUF305 domain-containing protein	6.5095	6.58355	6.48621	6.36189	6.69606	6.52744	0.123499
WP_020908297.1	HG717_RS08350	DUF3105 domain-containing protein	7.06561	7.29787	6.401	7.38227	6.87494	7.00434	0.391635
WP_019749183.1	HG717_RS08355	arginine--tRNA ligase	10.4416	10.4123	10.3552	10.4446	10.3199	10.3947	0.0551282
WP_019749182.1	HG717_RS08360	diaminopimelate decarboxylase	10.4358	10.2786	10.1287	10.1011	10.2371	10.2363	0.133625
WP_007726192.1	HG717_RS08365	homoserine dehydrogenase	10.8527	10.9001	11.0046	11.0449	11.0252	10.9655	0.0842522
WP_003941280.1	HG717_RS08370	threonine synthase	11.6013	11.6453	11.6437	11.7404	11.685	11.6631	0.0523706
WP_007726194.1	HG717_RS08375	homoserine kinase	9.71927	9.60001	9.5737	9.66717	9.76986	9.666	0.0813952
WP_182262375.1	HG717_RS08380	transcription termination factor Rho	12.5135	12.4495	12.4669	12.455	12.5287	12.4827	0.0359957
WP_003941310.1	HG717_RS08385	50S ribosomal protein L31	11.9341	11.8977	11.6665	12.3747	12.2434	12.0233	0.284145
WP_003941341.1	HG717_RS08390	peptide chain release factor 1	8.88139	9.10742	8.97902	8.96131	8.96472	8.97877	0.0814499
WP_019749178.1	HG717_RS08395	peptide chain release factor N(5)-glutamine methyltransferase	7.63846	7.55327	7.24265	7.37151	7.48994	7.45917	0.155331
WP_003941345.1	HG717_RS08400	L-threonylcarbamoyladenylate synthase	8.42628	8.48735	8.59528	8.78229	9.0675	8.67174	0.259298
WP_182262374.1	HG717_RS08405	serine hydroxymethyltransferase	8.32422	8.49134	7.99322	8.39225	8.4439	8.32899	0.19769
WP_019749174.1	HG717_RS08420	F0F1 ATP synthase subunit A	10.3943	10.4238	10.724	10.487	10.4213	10.4901	0.135133
WP_003941327.1	HG717_RS08425	ATP synthase F0 subunit C	8.44387	8.55702	8.64914	8.65494	8.33425	8.52784	0.138066
WP_019749173.1	HG717_RS08430	F0F1 ATP synthase subunit B	13.592	13.3198	13.5774	13.4736	13.4927	13.4911	0.108689
WP_003941304.1	HG717_RS08435	F0F1 ATP synthase subunit delta	12.9016	13.129	13.0097	13.1051	12.9781	13.0247	0.0933788
WP_019749171.1	HG717_RS08440	F0F1 ATP synthase subunit alpha	13.8154	13.8665	13.8699	13.9715	13.8311	13.8709	0.0608608
WP_003941320.1	HG717_RS08445	F0F1 ATP synthase subunit gamma	11.2527	11.1738	11.2291	11.1822	11.2446	11.2165	0.0362524
WP_003941349.1	HG717_RS08450	F0F1 ATP synthase subunit beta	13.1452	13.2022	13.2426	13.2915	13.2688	13.2301	0.0578678
WP_019749170.1	HG717_RS08455	F0F1 ATP synthase subunit epsilon	9.22935	9.69051	8.97735	9.53905	9.69454	9.42616	0.314175
WP_222671269.1	HG717_RS08460	DUF2550 domain-containing protein	5.52713	9.17005	9.1457	8.93007	9.07135	8.36886	1.59132
WP_020908291.1	HG717_RS08465	cob(I)yrinic acid a%2Cc-diamide adenosyltransferase	8.13797	8.03715	8.12139	8.04546	8.00444	8.06928	0.0575284
WP_003941314.1	HG717_RS08470	UDP-N-acetylglucosamine 1-carboxyvinyltransferase	9.06432	9.15317	9.11036	9.18822	9.01715	9.10665	0.0682518
WP_182263471.1	HG717_RS08490	dihydrofolate reductase family protein	4.5308	4.68758	4.1799	4.71532	4.62288	4.5473	0.217303
WP_182263472.1	HG717_RS08495	adenylate/guanylate cyclase domain-containing protein	6.82584	7.2094	6.85003	7.14657	7.31354	7.06908	0.219434
WP_003945160.1	HG717_RS08500	endonuclease NucS	7.5843	7.7076	7.66625	7.73655	7.50107	7.63915	0.0961499
WP_020908287.1	HG717_RS38195	hypothetical protein	5.06775	5.05598	4.92478	5.06987	4.84387	4.99245	0.102902
WP_019749164.1	HG717_RS08505	hypothetical protein	10.0581	9.96584	10.0255	9.82358	9.64885	9.90437	0.168748
WP_020723660.1	HG717_RS08510	methylmalonyl-CoA epimerase	9.56701	9.93266	10.1374	9.8921	10.1429	9.93442	0.235305
WP_222671270.1	HG717_RS08515	acetyl-CoA C-acetyltransferase	10.5485	11.0248	11.0334	11.2207	11.2554	11.0166	0.282
WP_020908283.1	HG717_RS08520	DUF3817 domain-containing protein	7.7375	7.7395	7.81101	7.72137	7.63495	7.72887	0.0628748
WP_029538373.1	HG717_RS08525	tetratricopeptide repeat protein	9.82949	9.68661	10.1736	10.034	9.98685	9.9421	0.188406
WP_182262290.1	HG717_RS08530	neutral zinc metallopeptidase	5.64266	5.16548	5.34906	5.16366	5.16986	5.29815	0.20822
WP_182262285.1	HG717_RS08535	1%2C4-alpha-glucan branching protein GlgB	6.98754	6.91238	6.82281	7.01768	6.7793	6.90394	0.102608
WP_020970040.1	HG717_RS08540	alpha-1%2C4-glucan--maltose-1-phosphate maltosyltransferase	8.37127	8.41157	8.37783	8.44434	8.33201	8.3874	0.0425616
WP_182262284.1	HG717_RS08545	alpha-glucan family phosphorylase	9.07049	9.07192	8.97036	9.04158	8.9453	9.01993	0.0586405
WP_182262283.1	HG717_RS08550	ATP-dependent DNA helicase	7.32759	7.25562	7.17608	7.22086	7.2212	7.24027	0.0563946
WP_182262282.1	HG717_RS08555	isochorismatase family protein	6.10088	5.95256	5.76325	5.815	6.22904	5.97215	0.194476
WP_029255696.1	HG717_RS08560	nicotinate phosphoribosyltransferase	10.044	10.0781	10.2224	9.95955	9.88343	10.0375	0.12815
WP_029255695.1	HG717_RS08565	ATP-dependent Clp protease adapter ClpS	5.8861	5.58938	5.30365	5.31755	5.63937	5.54721	0.243507
WP_003945318.1	HG717_RS08570	DUF2017 domain-containing protein	9.21623	9.04671	9.00579	8.86292	9.09746	9.04582	0.129193
WP_182262281.1	HG717_RS08575	P1 family peptidase	6.79991	6.45713	6.54004	6.13594	6.11973	6.41055	0.287458
WP_020970033.1	HG717_RS08580	rhomboid family intramembrane serine protease	6.91117	7.12625	6.98791	6.91539	6.54542	6.89723	0.21504
WP_007733274.1	HG717_RS08585	cyclic nucleotide-degrading phosphodiesterase	8.37408	8.44059	8.06288	8.08542	8.28981	8.25056	0.169856
WP_003945332.1	HG717_RS08590	ribonuclease PH	8.16392	8.06706	7.85805	8.13959	8.31684	8.10909	0.167244
WP_084324795.1	HG717_RS08595	RdgB/HAM1 family non-canonical purine NTP pyrophosphatase	5.40654	6.04392	5.24749	4.74295	5.24568	5.33731	0.46739
WP_003945334.1	HG717_RS08600	DUF3817 domain-containing protein	3.61155	3.47024	5.49267	4.30573	4.63387	4.30281	0.821035
WP_021333455.1	HG717_RS08605	hypothetical protein	5.87698	3.35681	2.77503	3.28744	2.53897	3.56704	1.33626
WP_019749146.1	HG717_RS08610	aspartate/glutamate racemase family protein	5.43996	5.23411	4.57859	4.84672	5.59794	5.13946	0.421227
WP_182262280.1	HG717_RS08620	hypothetical protein	3.67705	4.01231	3.68595	3.95659	3.82113	3.83061	0.152876
WP_182262279.1	HG717_RS08625	type I polyketide synthase	12.7005	12.683	12.7879	12.8073	12.7274	12.7412	0.0542797
WP_019749142.1	HG717_RS08635	TetR family transcriptional regulator	8.23562	7.94629	8.04462	8.01561	8.19143	8.08671	0.122153
WP_182262278.1	HG717_RS08640	dipeptidase	8.22167	8.3469	8.06561	8.06035	8.05116	8.14914	0.131176
WP_019749140.1	HG717_RS08645	thioredoxin-dependent thiol peroxidase	8.97252	8.95906	8.79593	9.07853	9.07721	8.97665	0.115628
WP_003945299.1	HG717_RS08650	DUF3618 domain-containing protein	10.1527	9.9437	10.2105	9.65917	10.1664	10.0265	0.229768
WP_070797081.1	HG717_RS08660	amidase	6.78176	6.65769	6.85587	6.56275	6.89465	6.75055	0.138495
WP_019749137.1	HG717_RS08680	MerR family transcriptional regulator	4.06687	4.01058	3.73246	4.18894	3.86863	3.9735	0.177206
WP_024487359.1	HG717_RS08690	oligoribonuclease	6.26716	6.42302	5.98336	6.97829	7.49311	6.62899	0.603924
WP_020970020.1	HG717_RS08695	helicase HerA-like domain-containing protein	8.9066	9.18805	8.94219	9.17164	9.09561	9.06081	0.129938
WP_182262275.1	HG717_RS08710	mycolate reductase	10.3227	10.4295	10.4512	10.5122	10.5838	10.4599	0.0973562
WP_092763307.1	HG717_RS08715	NADPH-dependent 2%2C4-dienoyl-CoA reductase	7.58508	7.49747	7.50598	7.36899	7.33696	7.4589	0.103171
WP_019749131.1	HG717_RS08720	PadR family transcriptional regulator	5.11226	5.97459	6.1712	5.356	4.87091	5.49699	0.557345
WP_046378786.1	HG717_RS08725	MFS transporter	3.70985	3.10264	2.86102	4.62093	3.75453	3.60979	0.683961
WP_222671271.1	HG717_RS08730	acyl-CoA thioesterase II	3.85144	5.63493	3.52932	3.74129	4.15904	4.1832	0.842764
WP_003945355.1	HG717_RS08735	alpha/beta fold hydrolase	9.97019	10.0272	9.93797	10.0044	9.89403	9.96677	0.0529284
WP_003945327.1	HG717_RS08740	TetR family transcriptional regulator	7.91557	7.95178	7.78764	7.94702	7.98337	7.91707	0.0762405
WP_021344756.1	HG717_RS08745	ferredoxin reductase	4.07613	4.00159	3.48908	4.15045	3.46591	3.83663	0.332145
WP_222671272.1	HG717_RS08750	acyl-CoA desaturase	6.61719	6.52642	5.83727	6.58445	6.16179	6.34543	0.337523
WP_019749125.1	HG717_RS08755	hypothetical protein	5.78041	4.67177	5.04884	5.80132	5.79664	5.4198	0.527913
WP_182262274.1	HG717_RS08770	CdaR family transcriptional regulator	4.34383	3.90299	4.09031	3.89655	3.55032	3.9568	0.291276
WP_003945368.1	HG717_RS08775	NADP-specific glutamate dehydrogenase	11.1486	11.1655	11.2283	11.2289	11.2007	11.1944	0.0364358
WP_182262289.1	HG717_RS08780	DUF4185 domain-containing protein	5.38503	4.9133	5.00976	5.00218	5.53349	5.16875	0.272987
WP_182262273.1	HG717_RS08790	putative quinol monooxygenase	9.13597	8.97234	8.99969	9.23533	9.47036	9.16274	0.202146
WP_003945304.1	HG717_RS08810	hypothetical protein	5.68127	5.81405	5.16898	5.38857	5.5657	5.52371	0.252481
WP_182262271.1	HG717_RS08820	hypothetical protein	8.3353	8.15891	8.26788	8.45334	8.51455	8.346	0.142434
WP_182262265.1	HG717_RS08850	hypothetical protein	0.376703	2.95856	2.92592	0.611552	1.27702	1.62995	1.24268
WP_259349276.1	HG717_RS08855	hypothetical protein	3.11039	1.70288	1.53911	2.73938	2.87965	2.39428	0.72056
WP_259349275.1	HG717_RS08865	GNAT family N-acetyltransferase	2.96398	1.52525	2.64661	2.1515	2.77621	2.41271	0.580206
WP_182262262.1	HG717_RS08875	SMI1/KNR4 family protein	4.40075	4.81135	4.1374	4.73892	4.02863	4.42341	0.34936
WP_113684270.1	HG717_RS08885	cytochrome c oxidase assembly protein	7.16437	7.08006	7.2538	7.07616	6.89995	7.09487	0.131006
WP_182262261.1	HG717_RS08895	MarR family winged helix-turn-helix transcriptional regulator	6.15036	6.38013	5.88077	5.8202	6.19706	6.0857	0.232247
WP_182262286.1	HG717_RS08900	ABC transporter ATP-binding protein	7.36529	7.81957	7.54124	7.56261	7.62941	7.58362	0.16407
WP_007730925.1	HG717_RS08910	energy-dependent translational throttle protein EttA	12.1583	12.0163	12.0827	12.0717	12.1152	12.0888	0.0527227
WP_019749099.1	HG717_RS08915	thioesterase family protein	9.62651	9.83343	9.74268	9.39832	9.76152	9.67249	0.170322
WP_047888445.1	HG717_RS08920	NAD-glutamate dehydrogenase	9.95305	9.95067	9.89582	9.83585	10.0033	9.92775	0.0639221
WP_003944573.1	HG717_RS08925	thioesterase family protein	6.8707	6.76042	6.72766	6.76752	6.71228	6.76772	0.0619198
WP_020970006.1	HG717_RS08930	hypothetical protein	6.53249	6.70025	6.51421	6.78383	6.42991	6.59214	0.145244
WP_182262620.1	HG717_RS08935	glycoside hydrolase family 13 protein	9.49833	9.29176	9.28886	9.28522	9.51566	9.37597	0.119793
WP_021344735.1	HG717_RS08940	cupin domain-containing protein	3.89126	4.05076	3.33395	3.30033	3.83213	3.68169	0.342463
WP_003944464.1	HG717_RS08945	globin	6.03827	5.65463	5.52341	5.60891	5.55842	5.67673	0.208148
WP_007730943.1	HG717_RS08955	hypothetical protein	5.58155	5.79256	5.6655	5.78532	5.55552	5.67609	0.110772
WP_019749092.1	HG717_RS08960	DUF5130 domain-containing protein	7.08953	6.99662	7.02642	7.1419	7.07827	7.06655	0.0566668
WP_182262621.1	HG717_RS08965	aminopeptidase N	11.785	11.6718	11.702	11.7807	11.7044	11.7288	0.0510176
WP_020908238.1	HG717_RS08970	NAD(P)/FAD-dependent oxidoreductase	8.64762	8.80598	8.35472	8.57992	8.8058	8.63881	0.187138
WP_003944541.1	HG717_RS08975	DsbA family protein	8.70179	8.59487	8.52707	8.46774	8.80237	8.61877	0.134527
WP_003944571.1	HG717_RS08985	ribose-5-phosphate isomerase	12.3525	12.4889	12.3278	12.6019	12.4622	12.4467	0.110801
WP_182262622.1	HG717_RS08990	Fpg/Nei family DNA glycosylase	5.87011	5.42093	5.75335	5.23543	5.59018	5.574	0.254048
WP_050768698.1	HG717_RS08995	hypothetical protein	9.64261	9.69921	9.42504	9.51569	9.51567	9.55964	0.109939
WP_019749086.1	HG717_RS09010	trigger factor	12.8484	13.0267	13.0742	13.1132	13.1419	13.0409	0.115955
WP_007730960.1	HG717_RS09015	ATP-dependent Clp protease proteolytic subunit	12.6353	12.873	12.3836	12.7252	12.8559	12.6946	0.199384
WP_003944539.1	HG717_RS09020	ATP-dependent Clp protease proteolytic subunit	12.9166	12.9464	12.8863	13.0176	12.9357	12.9405	0.0487621
WP_003944582.1	HG717_RS09025	ATP-dependent Clp protease ATP-binding subunit ClpX	8.87142	8.70736	8.86491	8.77227	8.74572	8.79234	0.0730027
WP_020970000.1	HG717_RS09030	MFS transporter	6.07871	5.3747	5.85584	4.95348	5.84447	5.62144	0.453002
WP_222671275.1	HG717_RS09035	glycoside hydrolase family 3 C-terminal domain-containing protein	9.66496	9.54196	9.53471	9.46179	9.61989	9.56466	0.0792229
WP_019749082.1	HG717_RS09040	TetR family transcriptional regulator	5.53422	5.70733	5.38754	5.73428	5.72497	5.61767	0.152541
WP_021333420.1	HG717_RS09050	shikimate dehydrogenase	4.0975	4.01476	4.0344	3.54945	3.82032	3.90329	0.223285
WP_182262624.1	HG717_RS09055	sugar phosphate isomerase/epimerase and 4-hydroxyphenylpyruvate domain-containing protein	4.92371	5.30863	4.8814	5.00391	4.58205	4.93994	0.260674
WP_020908229.1	HG717_RS09060	formate dehydrogenase accessory sulfurtransferase FdhD	5.25448	5.36543	5.50159	5.04371	5.42848	5.31874	0.178484
WP_021344728.1	HG717_RS09065	FdhF/YdeP family oxidoreductase	9.05818	8.97709	9.0714	9.08316	9.02766	9.0435	0.0425077
WP_182262625.1	HG717_RS09070	iron-siderophore ABC transporter substrate-binding protein	9.32736	9.31854	9.21321	9.24223	9.29123	9.27851	0.0493239
WP_003944518.1	HG717_RS09075	GNAT family N-acetyltransferase	9.80635	9.68938	9.61243	9.4922	9.73693	9.66746	0.120769
WP_175470273.1	HG717_RS09080	S9 family peptidase	10.4945	10.4088	10.3608	10.3514	10.4651	10.4161	0.0629404
WP_019749074.1	HG717_RS09085	hypothetical protein	7.13307	6.11404	7.40579	7.76817	6.38025	6.96027	0.695269
WP_182262626.1	HG717_RS09090	valine--tRNA ligase	10.3256	10.3911	10.3416	10.3519	10.2605	10.3341	0.04773
WP_019749072.1	HG717_RS09095	folylpolyglutamate synthase/dihydrofolate synthase family protein	9.28378	9.23869	9.17526	9.15712	9.25674	9.22232	0.0540728
WP_019749071.1	HG717_RS09100	DUF4233 domain-containing protein	8.20058	9.92765	10.1903	10.4715	10.102	9.77842	0.903688
WP_019749070.1	HG717_RS09105	nucleoside-diphosphate kinase	10.8934	11.3557	11.0251	11.2274	11.0058	11.1015	0.186252
WP_222671276.1	HG717_RS09110	translation initiation factor IF-2 N-terminal domain-containing protein	11.0806	11.048	11.0411	11.1343	11.0747	11.0758	0.0368202
WP_003944533.1	HG717_RS09115	50S ribosomal protein L21	11.9913	12.0288	11.9362	12.0941	12.0775	12.0256	0.0643475
WP_003944532.1	HG717_RS09120	50S ribosomal protein L27	10.5326	10.5523	10.3925	10.4095	10.7875	10.5349	0.158201
WP_019749068.1	HG717_RS09125	GTPase ObgE	7.8336	7.7842	8.05649	7.89427	7.78939	7.87159	0.112406
WP_019749067.1	HG717_RS09130	glutamate 5-kinase	6.87776	6.6586	6.67138	6.31413	6.92992	6.69036	0.242604
WP_222671279.1	HG717_RS09150	hypothetical protein	3.73267	4.48962	3.52773	2.90147	4.40359	3.81102	0.656756
WP_222671281.1	HG717_RS09160	recombinase family protein	5.79938	5.62856	5.31669	5.60985	5.75854	5.6226	0.189412
WP_020969987.1	HG717_RS09170	VOC family protein	6.88758	6.90445	6.51656	6.73832	6.41426	6.69223	0.219917
WP_007731007.1	HG717_RS09175	D-isomer specific 2-hydroxyacid dehydrogenase family protein	7.67576	7.34349	7.46988	7.36272	7.5738	7.48513	0.140961
WP_003944463.1	HG717_RS09180	ectoine synthase	5.97644	5.27615	6.03632	6.02939	5.84527	5.83272	0.320434
WP_020969986.1	HG717_RS09185	diaminobutyrate--2-oxoglutarate transaminase	6.87203	6.81622	6.63631	6.6209	6.65316	6.71972	0.115824
WP_019749063.1	HG717_RS09190	diaminobutyrate acetyltransferase	6.42706	6.12731	6.32767	5.94664	6.37086	6.23991	0.199098
WP_153210815.1	HG717_RS09195	DEAD/DEAH box helicase	8.83278	8.65898	8.661	8.66438	8.61563	8.68655	0.0841406
WP_182262628.1	HG717_RS09200	MerR family transcriptional regulator	7.51935	7.43487	7.4861	7.34871	7.38511	7.43483	0.070106
WP_182262629.1	HG717_RS09205	ribokinase	6.85288	6.96512	6.34464	6.67114	6.94405	6.75557	0.257344
WP_020908218.1	HG717_RS09215	NADH:flavin oxidoreductase/NADH oxidase	7.78646	7.62628	6.99115	7.39918	7.76718	7.51405	0.330719
WP_097387226.1	HG717_RS09220	glutamate-5-semialdehyde dehydrogenase	11.6047	11.6539	11.4887	11.588	11.6831	11.6037	0.0746834
WP_019749056.1	HG717_RS09225	MoxR family ATPase	10.7571	10.7829	10.5797	10.6463	10.844	10.722	0.107009
WP_021333409.1	HG717_RS09230	VWA domain-containing protein	8.68577	8.72337	8.66178	8.5295	8.52488	8.62506	0.0920167
WP_003944462.1	HG717_RS09235	nicotinate-nucleotide adenylyltransferase	8.22963	8.04907	8.17768	7.98738	8.13683	8.11612	0.0976898
WP_003944502.1	HG717_RS09240	ribosome silencing factor	9.11397	9.4995	9.30459	9.54392	9.33271	9.35894	0.171487
WP_019749053.1	HG717_RS09245	histidine phosphatase family protein	7.55658	7.04632	7.41326	6.91832	7.51758	7.29041	0.289645
WP_222671282.1	HG717_RS09250	diglucosylglycerate octanoyltransferase	6.22737	6.21552	5.56099	5.77583	5.91929	5.9398	0.287021
WP_080910051.1	HG717_RS09255	DegV family protein	5.34975	5.03328	5.15396	4.87549	5.01245	5.08498	0.17796
WP_003944476.1	HG717_RS09270	DNA polymerase III subunit delta	8.27072	8.17797	8.39082	8.2631	8.03902	8.22833	0.130177
WP_003944567.1	HG717_RS09275	30S ribosomal protein S20	11.9988	11.6975	11.6689	11.7634	11.5345	11.7326	0.17055
WP_019749047.1	HG717_RS09280	circularly permuted type 2 ATP-grasp protein	5.93873	6.05281	6.05117	6.22961	5.78178	6.01082	0.165014
WP_019749046.1	HG717_RS09285	alpha-E domain-containing protein	5.31236	5.21162	5.38963	5.15973	4.8641	5.18749	0.201486
WP_007731033.1	HG717_RS09290	transglutaminase family protein	5.43575	4.92019	5.70272	4.87711	5.7044	5.32804	0.407222
WP_019749045.1	HG717_RS09295	aquaporin	4.94552	4.14257	4.51965	4.56458	4.18208	4.47088	0.326966
WP_222671284.1	HG717_RS09300	type II toxin-antitoxin system PemK/MazF family toxin	4.75964	4.68486	4.79299	4.96352	4.71275	4.78275	0.109316
WP_003944564.1	HG717_RS09305	translation elongation factor 4	9.84383	9.89774	9.84429	9.80685	9.84066	9.84667	0.0325705
WP_029255656.1	HG717_RS09310	nitronate monooxygenase family protein	7.35912	7.57364	7.05765	7.43101	7.35562	7.35541	0.188423
WP_223257846.1	HG717_RS09315	ABC transporter substrate-binding protein	7.89068	8.06932	7.72524	7.8607	8.12141	7.93347	0.16145
WP_003944557.1	HG717_RS09320	glycoside hydrolase family 15 protein	9.49514	9.2823	9.16025	9.14269	9.21111	9.2583	0.143071
WP_003944569.1	HG717_RS09330	sulfate ABC transporter substrate-binding protein	8.0138	8.1289	7.9768	8.06799	8.0771	8.05292	0.0589666
WP_003944556.1	HG717_RS09335	sulfate ABC transporter permease subunit CysT	1.98844	3.05572	2.07223	2.99432	2.01083	2.42431	0.549659
WP_020908203.1	HG717_RS09345	sulfate/molybdate ABC transporter ATP-binding protein	7.99092	7.85514	7.87383	7.76171	8.01584	7.89949	0.104289
WP_021333400.1	HG717_RS09350	universal stress protein	7.52627	7.37291	7.16369	7.09573	7.64327	7.36037	0.232612
WP_020969973.1	HG717_RS09365	sulfate adenylyltransferase subunit 1	6.47067	6.4009	6.25107	6.40853	6.14469	6.33517	0.133621
WP_020908199.1	HG717_RS09370	sulfate adenylyltransferase subunit CysD	4.25835	4.16057	4.10826	4.28956	4.2298	4.20931	0.0739109
WP_020908198.1	HG717_RS09375	phosphoadenylyl-sulfate reductase	5.6089	5.49927	5.72183	5.91641	5.57133	5.66355	0.162646
WP_020908197.1	HG717_RS09380	nitrite/sulfite reductase	5.12673	5.121	5.12502	5.04089	5.17995	5.11872	0.0497914
WP_182262232.1	HG717_RS09385	radical SAM family heme chaperone HemW	8.90962	8.96622	8.84346	8.69533	8.59924	8.80277	0.15228
WP_099698869.1	HG717_RS09390	hypothetical protein	6.47024	6.28796	6.00759	5.82035	6.25775	6.16878	0.255141
WP_003944521.1	HG717_RS09395	type II toxin-antitoxin system VapB family antitoxin	6.6664	6.6996	6.40821	6.38247	6.31992	6.49532	0.174704
WP_019749027.1	HG717_RS09400	heat-inducible transcriptional repressor HrcA	9.8904	9.98216	9.93515	9.88223	9.97155	9.9323	0.0455439
WP_182262233.1	HG717_RS09405	molecular chaperone DnaJ	11.3409	11.2348	11.2834	11.0585	11.0609	11.1957	0.129709
WP_021333396.1	HG717_RS09410	16S rRNA (uracil(1498)-N(3))-methyltransferase	7.24361	7.50355	7.40992	7.4094	7.65798	7.44489	0.15153
WP_182262234.1	HG717_RS09415	Ig-like domain-containing protein	7.55968	7.72736	7.5107	7.92317	7.721	7.68838	0.162668
WP_042952231.1	HG717_RS09420	S9 family peptidase	7.76374	7.76282	7.92568	7.89314	7.78972	7.82702	0.0768493
WP_019749021.1	HG717_RS09430	TetR/AcrR family transcriptional regulator	7.00422	7.24162	6.98322	7.27961	7.03476	7.10869	0.140538
WP_003944525.1	HG717_RS09440	rRNA maturation RNase YbeY	8.13999	8.0313	8.20725	8.21758	7.67642	8.05451	0.224007
WP_019749019.1	HG717_RS09445	hemolysin family protein	7.81378	7.86817	7.84235	7.75263	7.80476	7.81634	0.043481
WP_020908188.1	HG717_RS09450	GTPase Era	8.98002	8.8229	8.75529	8.60144	8.93085	8.8181	0.149868
WP_019749017.1	HG717_RS09455	TetR/AcrR family transcriptional regulator	5.70415	5.5498	5.45613	5.52614	5.83583	5.61441	0.153379
WP_020969964.1	HG717_RS09470	potassium-transporting ATPase subunit KdpA	2.56108	2.16407	2.78879	1.5552	2.53869	2.32156	0.483457
WP_182262237.1	HG717_RS09475	potassium-transporting ATPase subunit KdpB	2.5389	2.27172	2.81974	2.24524	2.52025	2.47917	0.233985
WP_019749013.1	HG717_RS09480	potassium-transporting ATPase subunit C	2.28437	2.31647	2.31647	2.31647	3.24934	2.49662	0.421011
WP_020969962.1	HG717_RS09485	sensor histidine kinase KdpD	4.49203	4.43356	4.45183	4.58314	4.25235	4.44258	0.120994
WP_019749011.1	HG717_RS09490	response regulator	6.79002	6.93553	6.79669	6.89994	6.79149	6.84273	0.0696581
WP_182262238.1	HG717_RS09495	zinc-binding alcohol dehydrogenase family protein	8.18721	8.16467	8.07491	8.25857	8.51747	8.24057	0.168115
WP_047887960.1	HG717_RS09500	MarR family winged helix-turn-helix transcriptional regulator	4.85584	5.03418	4.55272	4.64527	4.24263	4.66613	0.301703
WP_182262239.1	HG717_RS09505	DNA polymerase IV	5.83402	5.40912	5.71243	5.63852	5.59753	5.63832	0.156513
WP_182262240.1	HG717_RS09515	3-oxoacyl-ACP reductase	5.12641	5.16017	5.12625	4.8267	5.03263	5.05443	0.135883
WP_019749004.1	HG717_RS09525	diiron oxygenase	3.9443	3.57354	3.74047	3.75717	3.78814	3.76073	0.132205
WP_007731095.1	HG717_RS09530	TetR/AcrR family transcriptional regulator	5.93571	5.99744	5.69885	5.27765	5.48187	5.67831	0.303166
WP_182262242.1	HG717_RS09535	DNA repair protein RecO	5.17863	4.73111	4.44829	4.23183	4.53171	4.62432	0.357865
WP_021333381.1	HG717_RS09545	YbjN domain-containing protein	2.11051	3.4866	3.65777	2.25566	2.92281	2.88667	0.699357
WP_020908177.1	HG717_RS09550	Fur family transcriptional regulator	7.33644	7.43005	7.3841	6.94532	7.15741	7.25066	0.199547
WP_003944491.1	HG717_RS09560	glycine--tRNA ligase	12.4097	12.5061	12.3813	12.4934	12.34	12.4261	0.0718107
WP_020969952.1	HG717_RS09570	MepB family protein	5.42126	5.6184	5.84993	5.54627	5.36498	5.56017	0.190353
WP_024487641.1	HG717_RS09575	nuclear transport factor 2 family protein	2.889	2.78973	2.96912	2.93676	2.91139	2.8992	0.0680718
WP_182262244.1	HG717_RS09580	helix-turn-helix domain-containing protein	4.6728	4.73768	4.1312	4.41778	4.48721	4.48933	0.239122
WP_003944487.1	HG717_RS09585	polyprenol monophosphomannose synthase	10.58	10.6085	10.17	10.4491	10.4786	10.4572	0.173903
WP_182262245.1	HG717_RS09590	TPM domain-containing protein	8.98227	8.94441	8.98088	9.08153	9.01318	9.00045	0.0514534
WP_128638009.1	HG717_RS09595	YdcF family protein	7.5783	7.52831	7.37839	7.69842	7.42773	7.52223	0.126337
WP_019748992.1	HG717_RS09600	deoxyguanosinetriphosphate triphosphohydrolase	8.42538	8.37289	8.03815	8.14441	8.23039	8.24224	0.159667
WP_182262247.1	HG717_RS09610	DNA primase	6.96875	6.98076	6.88458	6.82317	6.83309	6.89807	0.0739057
WP_003941570.1	HG717_RS09615	hypothetical protein	6.79359	7.08525	7.12696	6.82978	6.91997	6.95111	0.149517
WP_003941659.1	HG717_RS38205	hypothetical protein	9.67312	9.90032	9.85242	9.86672	9.91126	9.84077	0.0967361
WP_182262260.1	HG717_RS09640	hypothetical protein	2.18401	2.55338	2.29512	2.72264	2.15594	2.38222	0.246604
WP_047887967.1	HG717_RS09645	DinB family protein	5.88899	5.58801	5.58066	5.24146	4.41861	5.34355	0.565557
WP_222671286.1	HG717_RS09650	mannitol dehydrogenase family protein	8.03305	7.87322	7.92276	8.02496	7.71857	7.91451	0.128858
WP_031331962.1	HG717_RS09655	NAD(P)-dependent alcohol dehydrogenase	8.01864	7.91356	7.5655	8.09006	7.81965	7.88148	0.204337
WP_021334180.1	HG717_RS09660	sugar-binding transcriptional regulator	6.00759	5.83426	5.69153	5.70967	6.07219	5.86305	0.172051
WP_019748979.1	HG717_RS09665	sugar ABC transporter substrate-binding protein	7.67556	7.65623	7.56543	7.7687	7.7148	7.67615	0.0753592
WP_019748978.1	HG717_RS09670	carbohydrate ABC transporter permease	3.20012	3.60732	3.59778	3.80052	3.45775	3.5327	0.222347
WP_020969937.1	HG717_RS09675	carbohydrate ABC transporter permease	4.61297	4.45973	4.35795	4.78283	3.97709	4.43812	0.303661
WP_182261475.1	HG717_RS09680	ABC transporter ATP-binding protein	8.20733	8.28742	8.19	8.14024	8.14286	8.19357	0.0600547
WP_182261474.1	HG717_RS09685	carbohydrate kinase	5.49371	5.57313	5.50498	5.251	5.50751	5.46607	0.124208
WP_019748972.1	HG717_RS09700	response regulator transcription factor	6.08453	6.30343	5.94103	6.02144	6.64282	6.19865	0.28243
WP_019748970.1	HG717_RS09710	NDMA-dependent alcohol dehydrogenase	8.03493	8.18585	8.07823	8.23694	8.15615	8.13842	0.0815484
WP_182261470.1	HG717_RS09715	serine hydrolase	5.20467	5.62007	5.77477	5.91582	5.51839	5.60674	0.270834
WP_020969931.1	HG717_RS09720	DUF3145 domain-containing protein	4.81351	4.18867	4.21475	4.49154	4.43164	4.42802	0.252697
WP_003941597.1	HG717_RS09725	acyl-CoA carboxylase subunit beta	9.3865	9.22349	9.19368	9.21467	9.32369	9.2684	0.0829028
WP_020969930.1	HG717_RS09730	KasA/KasB family beta-ketoacyl-ACP synthase	9.86587	9.76371	9.69894	9.97526	9.9853	9.85782	0.126695
WP_003941649.1	HG717_RS09735	meromycolate extension acyl carrier protein AcpM	14.1359	13.8755	14.1614	14.2111	14.2561	14.128	0.148512
WP_081329056.1	HG717_RS09740	ACP S-malonyltransferase	10.1033	10.1601	10.3118	10.0354	10.2187	10.1659	0.106141
WP_019748966.1	HG717_RS09745	CdaR family transcriptional regulator	5.49506	5.61538	5.05458	5.09244	5.23712	5.29892	0.247374
WP_007735476.1	HG717_RS09750	pyruvate dehydrogenase (acetyl-transferring)%2C homodimeric type	11.2984	11.216	11.2013	11.2477	11.2206	11.2368	0.0382923
WP_003941575.1	HG717_RS09760	DUF3052 domain-containing protein	8.96457	9.25053	9.45593	9.47276	9.69697	9.36815	0.275448
WP_019748962.1	HG717_RS09765	peroxiredoxin	9.82016	9.71668	9.80695	9.91114	10.0192	9.85482	0.114858
WP_182261469.1	HG717_RS09780	cobalamin biosynthesis protein	7.20148	7.28596	7.05928	7.11282	7.04761	7.14143	0.101072
WP_020908149.1	HG717_RS09785	SURF1 family protein	7.47663	7.13779	7.11866	7.28783	7.06829	7.21784	0.166195
WP_046378732.1	HG717_RS09790	low molecular weight protein-tyrosine-phosphatase	5.90127	5.74006	5.81346	5.30925	5.61123	5.67505	0.230456
WP_019748958.1	HG717_RS09795	HAD hydrolase-like protein	6.18204	6.18085	6.01562	6.02286	6.18467	6.11721	0.0894765
WP_046378731.1	HG717_RS09800	Rv2231c family pyridoxal phosphate-dependent protein CobC	7.11819	7.00107	6.82396	6.72822	6.91383	6.91705	0.151536
WP_019748956.1	HG717_RS09805	Nif3-like dinuclear metal center hexameric protein	8.65118	8.3782	8.36651	8.6468	8.51901	8.51234	0.138437
WP_019748955.1	HG717_RS09810	zinc ribbon domain-containing protein	10.8897	10.5341	10.5076	10.1157	10.5961	10.5286	0.276532
WP_019748954.1	HG717_RS09815	bifunctional RNase H/acid phosphatase	7.70519	7.94169	7.74962	7.9761	7.80863	7.83624	0.118449
WP_019748952.1	HG717_RS09825	DUF1697 domain-containing protein	7.47275	7.70387	7.62921	7.7136	7.87504	7.6789	0.146001
WP_007735457.1	HG717_RS09835	hypothetical protein	10.4582	10.2233	10.2207	10.2932	10.3052	10.3001	0.0965487
WP_019748950.1	HG717_RS09840	RNB domain-containing ribonuclease	8.84103	8.77948	8.72916	8.75117	8.79358	8.77888	0.0427752
WP_019748949.1	HG717_RS09845	prolyl aminopeptidase	8.19767	7.97495	7.92105	7.96983	8.08809	8.03032	0.111812
WP_020969914.1	HG717_RS09850	hypothetical protein	6.23946	7.67585	7.63783	7.84253	7.2599	7.33111	0.646383
WP_003941624.1	HG717_RS09855	3-methyl-2-oxobutanoate hydroxymethyltransferase	8.84847	8.90672	8.88203	8.84376	8.74096	8.84439	0.0632761
WP_019748947.1	HG717_RS09860	alpha/beta hydrolase	8.67146	8.09218	8.36681	8.17536	8.1055	8.28226	0.24363
WP_003941637.1	HG717_RS09865	glutamine synthetase family protein	11.1243	11.077	10.9771	11.0817	11.0494	11.0619	0.0544557
WP_019748946.1	HG717_RS09870	bifunctional [glutamine synthetase] adenylyltransferase/[glutamine synthetase]-adenylyl-L-tyrosine phosphorylase	9.07802	9.02404	9.00325	8.99862	9.10389	9.04157	0.0469899
WP_020908136.1	HG717_RS09880	NDMA-dependent alcohol dehydrogenase	8.55358	8.59751	8.266	8.65848	8.65466	8.54605	0.16246
WP_182261468.1	HG717_RS09885	alpha/beta fold hydrolase	4.97244	5.36139	4.94323	5.13115	4.60793	5.00323	0.276338
WP_021344625.1	HG717_RS09900	GntR family transcriptional regulator	7.33858	7.28548	7.19314	7.45367	7.29182	7.31254	0.0948861
WP_084326252.1	HG717_RS09905	sulfurtransferase	1.97993	2.93102	1.95891	2.38794	1.86916	2.22539	0.442293
WP_019748938.1	HG717_RS09910	hydroxyethylthiazole kinase	6.3364	6.24958	6.44852	6.72816	6.29374	6.41128	0.191947
WP_182261466.1	HG717_RS09915	LLM class flavin-dependent oxidoreductase	4.1862	4.14347	4.47402	3.71223	4.14912	4.13301	0.272279
WP_019748936.1	HG717_RS09920	inorganic pyrophosphatase	3.04925	2.54657	2.36734	2.60304	3.15625	2.74449	0.340534
WP_020908127.1	HG717_RS09925	helix-turn-helix domain-containing protein	3.24894	4.72441	3.24894	5.03245	4.29817	4.11058	0.828656
WP_182261465.1	HG717_RS09930	VOC family protein	6.5888	6.5234	5.97975	6.83566	6.34323	6.45417	0.318526
WP_019748933.1	HG717_RS09935	alpha/beta hydrolase family protein	6.3454	6.04314	5.81914	6.30792	6.15618	6.13436	0.213788
WP_182261461.1	HG717_RS09975	alpha/beta fold hydrolase	4.54868	4.21608	4.29844	4.2405	4.4157	4.34388	0.138006
WP_182261460.1	HG717_RS09980	YafY family protein	6.03128	6.06576	5.6517	6.18671	6.17702	6.02249	0.218108
WP_182261459.1	HG717_RS09985	YdeI family protein	2.95013	3.79298	4.86354	4.18432	4.13653	3.9855	0.696842
WP_003941609.1	HG717_RS09990	type I glutamate--ammonia ligase	12.4538	12.4133	12.3942	12.4874	12.4183	12.4334	0.0370948
WP_019748923.1	HG717_RS09995	RDD family protein	7.77106	8.00961	8.13308	8.18251	7.77156	7.97356	0.195071
WP_003941625.1	HG717_RS10000	DUF4191 domain-containing protein	9.9158	9.83546	9.67553	9.70517	9.52012	9.73041	0.152705
WP_003941610.1	HG717_RS10005	lipoyl synthase	8.98357	8.80944	9.08727	8.96575	8.83519	8.93624	0.114245
WP_182261449.1	HG717_RS10010	lipoyl(octanoyl) transferase LipB	7.89095	7.51788	7.75483	7.60499	7.68687	7.6911	0.142689
WP_019748921.1	HG717_RS10015	TIGR01777 family oxidoreductase	6.9823	6.91128	6.58802	6.63319	6.76039	6.77503	0.170901
WP_182261448.1	HG717_RS10020	2-oxoglutarate dehydrogenase%2C E2 component%2C dihydrolipoamide succinyltransferase	12.4894	12.5485	12.3228	12.4279	12.5609	12.4699	0.0977989
WP_182261447.1	HG717_RS10025	oxidoreductase	9.68936	8.44613	8.38615	8.61279	8.65678	8.75824	0.532519
WP_060938895.1	HG717_RS10030	leucyl aminopeptidase	10.9544	10.8992	11.0524	11.0167	11.0474	10.994	0.0658346
WP_003941726.1	HG717_RS10035	glycine cleavage system aminomethyltransferase GcvT	11.4409	11.5379	11.5226	11.6227	11.4444	11.5137	0.0752573
WP_003941766.1	HG717_RS10040	branched-chain amino acid aminotransferase	10.429	10.6389	10.5151	10.6684	10.609	10.5721	0.098492
WP_232816931.1	HG717_RS10060	nicotinate-nucleotide--dimethylbenzimidazole phosphoribosyltransferase	8.11854	7.97436	7.96498	7.99816	8.03867	8.01894	0.0625279
WP_060938899.1	HG717_RS10065	bifunctional adenosylcobinamide kinase/adenosylcobinamide-phosphate guanylyltransferase	4.51685	4.45736	4.08233	4.34019	3.97581	4.27451	0.23592
WP_182261445.1	HG717_RS10070	DUF3043 domain-containing protein	9.40561	9.19874	9.3094	9.42414	8.88384	9.24435	0.220571
WP_182261444.1	HG717_RS10075	glycerate kinase	8.97506	8.84545	8.73151	8.97723	8.94241	8.89433	0.105593
WP_007730053.1	HG717_RS10080	iron-sulfur cluster assembly accessory protein	10.8705	10.9617	11.2412	11.1153	10.8704	11.0118	0.162632
WP_222671287.1	HG717_RS10085	carbohydrate kinase family protein	10.2174	10.3104	10.2549	10.2627	10.3849	10.2861	0.0644355
WP_019748911.1	HG717_RS10090	asparagine synthase (glutamine-hydrolyzing)	10.6715	10.7017	10.6677	10.8177	10.7219	10.7161	0.0610227
WP_019748910.1	HG717_RS10095	cytochrome c oxidase subunit II	11.9109	12.3536	12.1065	12.3784	12.0687	12.1636	0.198989
WP_020908106.1	HG717_RS10105	DUF3224 domain-containing protein	7.53864	7.30478	7.28333	7.14879	7.37192	7.32949	0.142248
WP_044480654.1	HG717_RS10115	cytochrome bc complex cytochrome b subunit	11.2912	11.302	11.1857	11.2347	11.1692	11.2366	0.0599992
WP_020908103.1	HG717_RS10120	ubiquinol-cytochrome c reductase iron-sulfur subunit	11.6529	11.6298	11.5593	11.6956	11.5113	11.6098	0.073968
WP_020908102.1	HG717_RS10125	cytochrome c	8.91602	9.11921	8.94926	9.0793	8.88069	8.9889	0.104578
WP_020908101.1	HG717_RS10130	heme-copper oxidase subunit III	8.59394	8.62575	8.98478	9.11612	8.81092	8.8263	0.225591
WP_037120408.1	HG717_RS10135	hypothetical protein	6.41694	6.87067	7.13917	7.09708	6.71761	6.84829	0.295864
WP_020908099.1	HG717_RS10140	anthranilate phosphoribosyltransferase	9.36434	9.32997	9.3694	9.34997	9.35982	9.3547	0.0155654
WP_003941677.1	HG717_RS10145	Lrp/AsnC family transcriptional regulator	6.84571	6.51874	6.15417	6.60026	6.53748	6.53127	0.24801
WP_182261442.1	HG717_RS10150	DEDD exonuclease domain-containing protein	6.07472	5.98115	5.85691	5.77843	5.96592	5.93143	0.115278
WP_019748904.1	HG717_RS10155	C40 family peptidase	13.422	13.8526	13.4401	14.1938	13.6675	13.7152	0.320896
WP_020969878.1	HG717_RS10160	C40 family peptidase	10.6302	10.6479	10.7011	10.8623	10.69	10.7063	0.0919913
WP_020908096.1	HG717_RS10165	hypothetical protein	7.10509	7.10734	6.9475	7.24113	6.93011	7.06623	0.128855
WP_020908095.1	HG717_RS10170	glycosyltransferase family 4 protein	9.09457	8.98778	8.73861	8.80566	8.9298	8.91128	0.142095
WP_047887999.1	HG717_RS10175	long-chain fatty acid--CoA ligase	10.9608	11.1126	11.0395	11.107	11.0653	11.057	0.0617117
WP_019748899.1	HG717_RS10180	hypothetical protein	8.24697	8.03506	8.23049	7.83347	8.50775	8.17075	0.252544
WP_019748898.1	HG717_RS10185	SRPBCC family protein	8.70573	8.93963	8.87667	8.96768	8.94773	8.88749	0.107159
WP_070386502.1	HG717_RS10190	ArsA family ATPase	6.79324	6.82479	6.59698	6.69033	6.70284	6.72164	0.0903336
WP_019748896.1	HG717_RS10195	hypothetical protein	6.95785	6.93729	7.48387	6.85034	7.15614	7.0771	0.253424
WP_020969875.1	HG717_RS10200	ROK family protein	7.41781	7.2908	7.43864	7.26253	7.46984	7.37592	0.0930222
WP_020969874.1	HG717_RS10205	1-acyl-sn-glycerol-3-phosphate acyltransferase	9.79976	9.90982	9.93085	9.88474	9.95414	9.89586	0.059528
WP_003941683.1	HG717_RS10210	polyadenylate-specific 3'-exoribonuclease AS	5.55594	6.03269	6.10251	5.97979	5.8616	5.90651	0.214842
WP_007730070.1	HG717_RS10215	class II 3-deoxy-7-phosphoheptulonate synthase	10.4953	10.4793	10.5053	10.4815	10.5557	10.5034	0.0311124
WP_182261441.1	HG717_RS10220	protein-tyrosine phosphatase family protein	4.86139	4.79827	4.69995	4.80851	4.77927	4.78948	0.0585876
WP_019748891.1	HG717_RS10225	Stk1 family PASTA domain-containing Ser/Thr kinase	8.62866	8.54465	8.61543	8.52746	8.51772	8.56678	0.0515732
WP_020969869.1	HG717_RS10230	Rv2175c family DNA-binding protein	6.78283	7.02626	6.91614	6.91077	7.11025	6.94925	0.124623
WP_182261440.1	HG717_RS10235	phytoene/squalene synthase family protein	7.6917	7.73489	7.83584	7.72787	7.78796	7.75565	0.0564968
WP_139120594.1	HG717_RS10240	alpha-(1->6)-mannopyranosyltransferase A	6.34273	6.26593	6.59278	6.1023	6.38472	6.33769	0.178789
WP_182261439.1	HG717_RS10245	phytoene desaturase family protein	6.31761	6.22227	6.09613	6.34027	6.21094	6.23744	0.0973428
WP_021344573.1	HG717_RS10250	polyprenyl synthetase family protein	9.36635	9.40437	9.47545	9.33126	9.22206	9.3599	0.0937989
WP_020908084.1	HG717_RS10255	methylenetetrahydrofolate reductase	8.14709	8.23615	8.29182	8.33205	8.26002	8.25343	0.0694717
WP_259349074.1	HG717_RS10260	DUF3153 domain-containing protein	7.22582	7.41213	7.26469	7.42601	7.60595	7.38692	0.150855
WP_069146860.1	HG717_RS10265	NAD(P)/FAD-dependent oxidoreductase	6.64992	6.9368	6.72871	6.66861	6.80331	6.75747	0.116781
WP_019748882.1	HG717_RS10270	N-acetyltransferase	7.27979	7.03859	6.44585	6.64478	6.92617	6.86704	0.327905
WP_020908080.1	HG717_RS10275	SAV_6107 family HEPN domain-containing protein	5.8498	6.11661	5.66788	5.9115	5.98878	5.90691	0.166654
WP_019748880.1	HG717_RS10280	DUF3040 domain-containing protein	6.7683	6.75585	6.73057	7.02211	7.01685	6.85874	0.147379
WP_003941779.1	HG717_RS10285	division/cell wall cluster transcriptional repressor MraZ	8.09635	8.05207	7.69642	8.17495	8.02344	8.00865	0.183669
WP_020969860.1	HG717_RS10290	16S rRNA (cytosine(1402)-N(4))-methyltransferase RsmH	10.6016	10.6776	10.568	10.5949	10.7036	10.6291	0.0582212
WP_020969859.1	HG717_RS10295	hypothetical protein	4.66224	4.58276	4.58125	4.86974	4.47353	4.6339	0.14793
WP_020908076.1	HG717_RS10300	penicillin-binding protein 2	9.25408	9.21036	8.99082	9.2518	9.33492	9.2084	0.129732
WP_021344563.1	HG717_RS10305	UDP-N-acetylmuramoyl-L-alanyl-D-glutamate--2%2C6-diaminopimelate ligase	10.0122	9.79233	9.72459	9.7873	9.79998	9.82328	0.109799
WP_020908074.1	HG717_RS10310	UDP-N-acetylmuramoyl-tripeptide--D-alanyl-D-alanine ligase	9.72931	9.60299	9.76488	9.67311	9.85402	9.72486	0.0946505
WP_003941699.1	HG717_RS10315	phospho-N-acetylmuramoyl-pentapeptide-transferase	8.64765	9.1381	9.0465	8.78407	8.26106	8.77548	0.348566
WP_047890080.1	HG717_RS10320	UDP-N-acetylmuramoyl-L-alanine--D-glutamate ligase	9.06264	9.14766	8.93807	8.9501	9.0897	9.03764	0.0908522
WP_182261438.1	HG717_RS10325	putative lipid II flippase FtsW	4.89485	4.89702	4.74638	4.329	4.90476	4.7544	0.246831
WP_019748872.1	HG717_RS10330	undecaprenyldiphospho-muramoylpentapeptide beta-N-acetylglucosaminyltransferase	10.2477	10.4311	10.4093	10.4303	10.2659	10.3569	0.0920199
WP_019748871.1	HG717_RS10335	UDP-N-acetylmuramate--L-alanine ligase	9.586	9.34085	9.35151	9.33514	9.69542	9.46178	0.167958
WP_019748870.1	HG717_RS10340	cell division protein FtsQ/DivIB	6.50643	6.52633	6.33381	6.23171	6.1314	6.34594	0.171404
WP_003941788.1	HG717_RS10345	cell division protein FtsZ	11.2982	11.2547	11.3217	11.3821	11.2937	11.3101	0.0468797
WP_019748869.1	HG717_RS10350	peptidoglycan editing factor PgeF	7.60994	7.71181	7.8787	7.70761	7.64645	7.7109	0.103098
WP_182261437.1	HG717_RS10355	YggS family pyridoxal phosphate-dependent enzyme	8.20698	8.40454	8.30748	8.28027	8.30251	8.30036	0.0707658
WP_003941752.1	HG717_RS10360	cell division protein SepF	8.46384	8.22854	8.09157	8.22865	8.04796	8.21211	0.162318
WP_003941780.1	HG717_RS10365	YggT family protein	4.91747	5.95388	6.07908	4.73211	4.47387	5.23128	0.735228
WP_182261436.1	HG717_RS10370	DivIVA domain-containing protein	13.3965	13.3582	13.3212	13.4461	13.4582	13.3961	0.0578952
WP_182261435.1	HG717_RS10380	isoleucine--tRNA ligase	11.0356	11.0855	10.9899	11.1382	10.9749	11.0448	0.0677266
WP_042952111.1	HG717_RS10385	TfoX/Sxy family protein	8.29744	8.21084	7.83438	7.94776	8.07059	8.0722	0.188415
WP_019748863.1	HG717_RS10390	DNA polymerase IV	5.75995	5.83378	5.88947	5.57178	5.73082	5.75716	0.120878
WP_046378698.1	HG717_RS10400	glutamate decarboxylase	7.75601	7.72337	7.54505	7.66791	7.49788	7.63804	0.112229
WP_259349073.1	HG717_RS10405	sensor domain-containing protein	6.97032	7.29588	7.10926	7.06985	7.09583	7.10823	0.118176
WP_019748859.1	HG717_RS10410	hypothetical protein	8.84727	8.97522	8.77488	8.87032	8.87535	8.86861	0.0718584
WP_021344550.1	HG717_RS10415	signal peptidase II	5.15872	6.30552	5.82001	5.45577	5.64639	5.67728	0.428361
WP_007733161.1	HG717_RS10420	RluA family pseudouridine synthase	7.1675	7.24154	7.28688	7.10806	7.25709	7.21221	0.0729649
WP_182261433.1	HG717_RS10425	hypothetical protein	3.77592	3.48855	3.48147	3.85093	3.48906	3.61719	0.181116
WP_003941755.1	HG717_RS10435	DNA polymerase III subunit alpha	8.36689	8.4153	8.32843	8.39762	8.32965	8.36758	0.0392148
WP_019748853.1	HG717_RS10445	nitroreductase family deazaflavin-dependent oxidoreductase	10.4808	10.3739	10.4964	10.7104	10.5116	10.5146	0.122084
WP_182261432.1	HG717_RS10450	pyruvate dehydrogenase	9.47273	9.57485	9.31926	9.46836	9.41532	9.4501	0.0931877
WP_019748851.1	HG717_RS10455	threonine ammonia-lyase IlvA	9.45329	9.3532	9.21194	9.4751	9.56559	9.41182	0.134865
WP_019748850.1	HG717_RS10460	TetR/AcrR family transcriptional regulator	8.52786	8.59125	8.44696	8.59402	8.66646	8.56531	0.0823663
WP_019748849.1	HG717_RS10465	MFS transporter	6.03105	6.56538	6.20091	6.54768	6.33955	6.33692	0.228406
WP_182261431.1	HG717_RS10470	malto-oligosyltrehalose trehalohydrolase	4.01054	4.10613	3.43947	2.93325	3.90292	3.67846	0.48888
WP_182261430.1	HG717_RS10475	NAD(P)-binding domain-containing protein	4.56317	4.5124	4.36356	4.06387	4.37702	4.376	0.194436
WP_182261429.1	HG717_RS10480	metalloregulator ArsR/SmtB family transcription factor	6.3356	6.38518	6.0336	6.1537	6.16462	6.21454	0.143793
WP_182263055.1	HG717_RS10495	arsenate reductase ArsC	1.93579	2.94386	2.644	2.67617	3.20186	2.68034	0.473582
WP_256922339.1	HG717_RS38215	hypothetical protein	8.96176	8.65161	8.61166	9.10185	9.09174	8.88372	0.237081
WP_003941743.1	HG717_RS10510	DUF1918 domain-containing protein	5.99847	5.3871	4.5662	5.31121	5.65547	5.38369	0.53042
WP_019748839.1	HG717_RS10515	TetR/AcrR family transcriptional regulator	4.50652	4.62445	4.49605	4.48224	4.51599	4.52505	0.0569648
WP_070386481.1	HG717_RS10520	PLD nuclease N-terminal domain-containing protein	8.12661	7.90512	8.04766	7.87339	7.8935	7.96925	0.111749
WP_182263056.1	HG717_RS10525	LysR family transcriptional regulator	4.30298	4.36928	4.94344	4.60892	4.27978	4.50088	0.279691
WP_046378694.1	HG717_RS10535	TetR/AcrR family transcriptional regulator	5.8472	5.87227	6.13535	6.00446	5.91342	5.95454	0.117434
WP_020908051.1	HG717_RS10540	PaaI family thioesterase	5.69208	6.1113	5.98006	5.84613	5.63182	5.85228	0.19857
WP_046378693.1	HG717_RS10545	NADP-dependent oxidoreductase	9.05644	8.50133	7.87741	8.31942	8.93255	8.53743	0.476955
WP_046378692.1	HG717_RS10550	mycofactocin-coupled SDR family oxidoreductase	7.40986	7.3846	6.88111	7.12428	7.49622	7.25921	0.252864
WP_070386476.1	HG717_RS10555	malto-oligosyltrehalose synthase	6.36601	6.21975	6.38192	6.04786	6.25408	6.25393	0.134699
WP_020908048.1	HG717_RS10560	glycogen debranching protein GlgX	7.41829	7.23744	7.37522	7.32026	7.4091	7.35206	0.0747101
WP_020908047.1	HG717_RS10565	adenosylmethionine--8-amino-7-oxononanoate transaminase	3.11357	3.33363	3.44204	3.00326	3.60705	3.29991	0.24413
WP_182263058.1	HG717_RS10570	8-amino-7-oxononanoate synthase	2.89479	3.42651	3.11881	3.68189	3.88363	3.40113	0.402606
WP_046378689.1	HG717_RS10575	dethiobiotin synthase	4.45298	4.76886	4.5538	4.77276	4.34472	4.57862	0.19039
WP_257209743.1	HG717_RS10580	sensor domain-containing diguanylate cyclase	3.21512	3.76339	2.86949	2.97486	3.2444	3.21345	0.345915
WP_046378687.1	HG717_RS10585	tripartite tricarboxylate transporter permease	6.96535	6.71842	6.7362	6.65549	6.72538	6.76017	0.118937
WP_020969828.1	HG717_RS10590	hypothetical protein	5.35225	5.6874	5.15756	5.50371	4.73785	5.28775	0.363957
WP_135000409.1	HG717_RS10595	hydroxymethylglutaryl-CoA lyase	5.41258	5.08634	4.98517	4.69412	5.07172	5.04999	0.256961
WP_175470278.1	HG717_RS10600	hydroxymethylglutaryl-CoA reductase%2C degradative	7.33353	6.97753	7.26575	7.47772	7.33698	7.2783	0.184988
WP_092763601.1	HG717_RS10605	GAF domain-containing protein	5.68005	5.67801	5.33363	5.4162	5.48125	5.51783	0.156182
WP_019748819.1	HG717_RS10615	hypothetical protein	2.96635	2.80914	2.80914	4.84346	2.96635	3.27889	0.878149
WP_172932062.1	HG717_RS10620	VOC family protein	2.23146	1.7073	2.33202	2.77939	2.0342	2.21687	0.394629
WP_182263059.1	HG717_RS10625	VOC family protein	4.83	4.54732	4.56179	4.63729	4.76433	4.66815	0.124811
WP_021344529.1	HG717_RS10630	helix-turn-helix domain-containing protein	6.99932	6.85889	6.71699	7.11926	6.34689	6.80827	0.298742
WP_080910807.1	HG717_RS10645	TetR/AcrR family transcriptional regulator C-terminal domain-containing protein	5.35192	5.53291	5.75534	4.94726	5.63665	5.44481	0.315111
WP_024487821.1	HG717_RS10650	biotin synthase BioB	2.51688	2.48567	2.33507	2.20799	2.40826	2.39077	0.124224
WP_019748812.1	HG717_RS10655	hypothetical protein	1.95392	2.77123	1.78774	2.55625	1.93153	2.20013	0.434684
WP_182263061.1	HG717_RS10665	SDR family oxidoreductase	3.19241	2.88039	2.77281	3.70859	3.42192	3.19522	0.384868
WP_182263062.1	HG717_RS10670	TetR/AcrR family transcriptional regulator	6.23391	5.98226	6.08049	6.08543	5.85826	6.04807	0.139051
WP_007733069.1	HG717_RS10680	NUDIX domain-containing protein	6.98325	6.97116	6.85602	6.60716	6.46991	6.7775	0.228928
WP_020908027.1	HG717_RS10685	quinolinate synthase NadA	10.2371	10.3799	10.6233	10.3176	10.2092	10.3534	0.165177
WP_182263063.1	HG717_RS10690	L-aspartate oxidase	9.25989	9.22579	9.257	9.34587	9.06441	9.23059	0.103059
WP_182263064.1	HG717_RS10695	carboxylating nicotinate-nucleotide diphosphorylase	9.43096	9.74269	9.53966	9.59321	9.54357	9.57002	0.113259
WP_020908025.1	HG717_RS10700	LysR family transcriptional regulator	7.14748	7.14397	6.9728	6.83276	7.13386	7.04617	0.140038
WP_182263065.1	HG717_RS10705	4-hydroxy-tetrahydrodipicolinate synthase	6.36619	6.42599	5.53566	5.94835	5.87113	6.02946	0.369496
WP_222671292.1	HG717_RS10725	hypothetical protein	5.62221	5.27267	5.50952	5.43447	5.47137	5.46205	0.127097
WP_020908019.1	HG717_RS10730	GbsR/MarR family transcriptional regulator	5.11788	5.58771	5.86998	5.69873	5.2335	5.50156	0.31666
WP_182262366.1	HG717_RS10735	iron-siderophore ABC transporter substrate-binding protein	9.31468	9.63851	9.54396	9.39428	9.62338	9.50296	0.143018
WP_182262365.1	HG717_RS10740	DUF4012 domain-containing protein	4.97066	4.9124	4.99329	4.7806	5.28672	4.98873	0.185938
WP_021344503.1	HG717_RS10750	DUF5655 domain-containing protein	3.84825	3.55362	3.22298	3.6688	4.01717	3.66216	0.302227
WP_182262362.1	HG717_RS10765	aminotransferase class V-fold PLP-dependent enzyme	3.03943	3.38256	2.23645	3.08905	2.81719	2.91294	0.428475
WP_182262361.1	HG717_RS10770	cyclopropane-fatty-acyl-phospholipid synthase family protein	8.92022	8.6783	8.57421	8.41829	8.81389	8.68098	0.197047
WP_182262360.1	HG717_RS10775	lipase family protein	5.46172	5.58955	5.37191	5.02612	5.413	5.37246	0.210174
WP_003942413.1	HG717_RS10790	nitroreductase family protein	6.49183	6.11695	6.01734	5.98484	6.36939	6.19607	0.223794
WP_182262358.1	HG717_RS10795	dihydrofolate reductase family protein	4.99773	4.86996	5.0167	4.8468	4.75984	4.89821	0.107856
WP_133727455.1	HG717_RS10805	helix-turn-helix domain-containing protein	3.24709	4.01647	2.99262	3.00927	3.6695	3.38699	0.445486
WP_003942394.1	HG717_RS10810	hypothetical protein	7.66567	7.27868	6.46986	6.87643	7.25923	7.10997	0.453826
WP_222671536.1	HG717_RS10815	glycoside hydrolase family 1 protein	5.59367	5.23282	5.30569	4.2239	4.54103	4.97942	0.572488
WP_019748778.1	HG717_RS10825	hypothetical protein	5.15097	5.18964	5.85272	4.93508	5.86724	5.39913	0.431767
WP_020908000.1	HG717_RS10830	histidinol dehydrogenase	11.3286	11.2085	11.1085	11.0747	11.2036	11.1848	0.099443
WP_021333660.1	HG717_RS10835	histidinol-phosphate transaminase	8.44418	8.40408	8.5244	8.4228	8.44873	8.44884	0.0458609
WP_003942383.1	HG717_RS10840	imidazoleglycerol-phosphate dehydratase HisB	7.0946	7.28999	7.68492	7.86867	7.64194	7.51602	0.315211
WP_003942389.1	HG717_RS10855	imidazole glycerol phosphate synthase subunit HisH	9.1295	9.22413	8.97775	9.20085	9.31319	9.16908	0.125479
WP_042952048.1	HG717_RS10860	hypothetical protein	6.28171	6.2654	6.15872	6.18924	5.89901	6.15881	0.15402
WP_003942371.1	HG717_RS10865	bifunctional 1-(5-phosphoribosyl)-5-((5-phosphoribosylamino)methylideneamino)imidazole-4-carboxamide isomerase/phosphoribosylanthranilate isomerase PriA	9.46333	9.35259	9.35158	9.20898	9.704	9.4161	0.184533
WP_021333657.1	HG717_RS10870	inositol monophosphatase family protein	6.63479	6.56353	6.89106	6.87091	6.82351	6.75676	0.148103
WP_003942380.1	HG717_RS10875	imidazole glycerol phosphate synthase subunit HisF	9.62493	9.83262	9.65046	9.79265	9.65683	9.7115	0.0941616
WP_182262357.1	HG717_RS10885	NAD(P)/FAD-dependent oxidoreductase	7.82607	8.10911	7.99434	7.82129	7.89958	7.93008	0.122233
WP_003942390.1	HG717_RS10895	phosphoribosyl-AMP cyclohydrolase	6.30511	6.57208	6.35559	6.21555	6.20587	6.33084	0.148646
WP_019748768.1	HG717_RS10900	DUF1905 domain-containing protein	5.36205	5.18956	4.58581	3.9994	5.2489	4.87715	0.575814
WP_019748767.1	HG717_RS10905	SRPBCC family protein	5.65676	6.08043	5.9558	5.95976	5.58063	5.84668	0.215745
WP_182262356.1	HG717_RS10915	nitroreductase/quinone reductase family protein	8.35116	8.39656	8.31929	8.52996	8.23869	8.36713	0.107725
WP_020907992.1	HG717_RS10920	metalloregulator ArsR/SmtB family transcription factor	6.27972	6.27061	6.24996	6.06959	6.00084	6.17415	0.12958
WP_222671293.1	HG717_RS10930	non-ribosomal peptide synthetase	8.87912	8.88033	8.90583	8.61136	8.66854	8.78904	0.138004
WP_261779191.1	HG717_RS10940	multicopper oxidase family protein	2.9523	3.20623	2.80272	3.35871	3.09769	3.08353	0.216249
WP_182263215.1	HG717_RS10955	molybdopterin-dependent oxidoreductase	2.02324	2.29447	2.26948	1.60279	3.34926	2.30785	0.64504
WP_222671295.1	HG717_RS10965	non-ribosomal peptide synthase/polyketide synthase	6.23048	6.31479	6.38811	6.3434	6.34875	6.3251	0.0589996
WP_046378652.1	HG717_RS10970	alpha/beta hydrolase family protein	3.89262	3.87422	4.21264	3.9727	4.14168	4.01877	0.151347
WP_019748689.1	HG717_RS10975	GNAT family N-acetyltransferase	6.50358	6.91065	6.81593	6.80511	6.49071	6.7052	0.194367
WP_020907950.1	HG717_RS10980	FAD-dependent oxidoreductase	4.44558	4.25789	4.37977	4.72682	4.30486	4.42298	0.184327
WP_020907939.1	HG717_RS11070	MCE family protein	4.8438	5.59776	4.495	5.87165	5.93363	5.34837	0.644472
WP_003943994.1	HG717_RS11105	TetR/AcrR family transcriptional regulator	7.18242	7.03341	6.97362	6.83199	6.94271	6.99283	0.128783
WP_070386811.1	HG717_RS11110	FAD-binding protein	5.93799	5.9078	5.43599	5.8665	5.64134	5.75792	0.214423
WP_020969752.1	HG717_RS11115	MarR family winged helix-turn-helix transcriptional regulator	6.36361	6.53763	6.41	6.20921	6.31463	6.36702	0.121052
WP_019748662.1	HG717_RS11120	dioxygenase	3.15815	1.81355	2.43827	2.76144	2.91242	2.61677	0.519243
WP_020907928.1	HG717_RS11125	peroxiredoxin	9.38694	9.42431	9.19307	9.46743	9.49234	9.39282	0.118741
WP_019748660.1	HG717_RS11130	anthranilate synthase component I	9.28444	9.22462	9.16063	9.09856	9.18375	9.1904	0.0696051
WP_019748659.1	HG717_RS11135	TIGR02234 family membrane protein	8.39237	7.95334	8.28335	8.12074	8.45826	8.24161	0.20562
WP_003944016.1	HG717_RS11140	indole-3-glycerol phosphate synthase TrpC	12.4788	12.4346	12.5576	12.5703	12.4954	12.5073	0.0564341
WP_019748657.1	HG717_RS11145	tryptophan synthase subunit beta	10.5112	10.6136	10.5053	10.6077	10.6228	10.5721	0.0585865
WP_003944010.1	HG717_RS11150	tryptophan synthase subunit alpha	10.8249	10.8916	10.6587	10.7498	10.9602	10.817	0.118025
WP_019748656.1	HG717_RS11155	prolipoprotein diacylglyceryl transferase	5.79601	5.67295	5.66703	6.02174	5.74841	5.78123	0.144835
WP_021334016.1	HG717_RS11160	TM2 domain-containing protein	4.38666	5.13974	2.47186	3.24048	4.10398	3.86854	1.03501
WP_030245814.1	HG717_RS11165	TM2 domain-containing protein	4.26442	4.94065	4.43565	4.0684	4.19665	4.38115	0.339666
WP_003944038.1	HG717_RS11180	pyruvate kinase	13.0613	13.1139	13.0741	13.1041	13.1232	13.0953	0.0264985
WP_182262711.1	HG717_RS11185	acyl-CoA thioesterase II	5.84216	5.69885	5.41929	5.74644	5.8265	5.70665	0.170989
WP_003944006.1	HG717_RS11190	SRPBCC domain-containing protein	8.13754	8.25875	7.8525	7.87919	8.07128	8.03985	0.172743
WP_182262710.1	HG717_RS11195	bifunctional 5%2C10-methylenetetrahydrofolate dehydrogenase/5%2C10-methenyltetrahydrofolate cyclohydrolase	4.3348	4.39926	3.69255	4.27953	3.91497	4.12422	0.305875
WP_070386815.1	HG717_RS11200	hypothetical protein	5.07594	6.04938	1.99698	2.6831	5.35639	4.23236	1.78001
WP_003944029.1	HG717_RS11210	ANTAR domain-containing response regulator	8.20019	7.79876	7.95551	7.79989	7.58619	7.86811	0.22741
WP_003944031.1	HG717_RS11215	ABC transporter substrate-binding protein	6.17714	6.39976	5.68899	6.14384	6.24135	6.13022	0.265555
WP_007728720.1	HG717_RS11220	ABC transporter ATP-binding protein	4.10841	4.04817	4.26456	3.52114	3.88941	3.96634	0.282814
WP_182262517.1	HG717_RS11240	DNA polymerase I	11.2389	11.1947	11.188	11.1804	11.2575	11.2119	0.0341731
WP_003944106.1	HG717_RS11245	thioredoxin	9.56839	9.39046	9.41897	9.48624	9.58867	9.49055	0.0878136
WP_222671298.1	HG717_RS11250	helix-turn-helix domain-containing protein	6.27886	6.13803	6.23762	5.79767	6.1249	6.11541	0.189218
WP_223257901.1	HG717_RS11260	2'-5' RNA ligase family protein	5.45537	5.60259	5.25288	5.49875	5.77734	5.51738	0.192997
WP_021334021.1	HG717_RS11265	isocitrate/isopropylmalate dehydrogenase family protein	11.0623	10.644	10.7938	10.9417	10.9932	10.887	0.1679
WP_024487476.1	HG717_RS11270	ABC transporter substrate-binding protein	6.72163	6.59561	6.53136	6.48918	6.63494	6.59454	0.0906603
WP_042952004.1	HG717_RS11275	amino acid ABC transporter permease	6.84139	7.05679	6.67742	6.89811	7.19379	6.9335	0.198912
WP_019748634.1	HG717_RS11280	amino acid ABC transporter ATP-binding protein	8.46418	8.31735	8.10037	8.34563	8.13591	8.27269	0.151974
WP_007728737.1	HG717_RS11285	class I SAM-dependent methyltransferase	7.28512	7.06201	7.10968	7.22832	7.08652	7.15433	0.0970789
WP_019748632.1	HG717_RS11290	30S ribosomal protein S1	12.5983	12.7225	12.6952	12.7913	12.7158	12.7046	0.0695428
WP_003944056.1	HG717_RS11295	hypothetical protein	4.30914	4.4892	3.70382	4.16335	4.53683	4.24047	0.334793
WP_021334024.1	HG717_RS11300	dephospho-CoA kinase	8.53153	8.52072	8.34493	8.23702	8.43052	8.41295	0.124056
WP_069147187.1	HG717_RS11305	DUF402 domain-containing protein	5.82961	5.98066	6.15472	4.98336	5.82086	5.75384	0.451669
WP_019748629.1	HG717_RS11310	excinuclease ABC subunit UvrB	9.96885	9.85987	9.93484	9.91618	9.83877	9.9037	0.0536349
WP_029538185.1	HG717_RS11315	hypothetical protein	7.49129	7.26932	7.10522	7.31573	7.07979	7.25227	0.167944
WP_019748627.1	HG717_RS11320	universal stress protein	10.6889	10.5889	10.5763	10.777	10.7135	10.6689	0.0852164
WP_020969734.1	HG717_RS11325	DUF732 domain-containing protein	2.70391	7.92116	7.80044	7.83274	7.91557	6.83476	2.30981
WP_070797305.1	HG717_RS11330	ATP-binding domain-containing protein	9.24389	9.14343	9.32678	9.2637	9.17816	9.23119	0.0722314
WP_003944048.1	HG717_RS11335	DoxX family protein	12.723	12.7875	12.5635	12.5373	12.7544	12.6731	0.11473
WP_182262520.1	HG717_RS11345	MBL fold metallo-hydrolase	9.29582	9.10428	9.41513	9.25463	9.0238	9.21873	0.155646
WP_024487477.1	HG717_RS11350	excinuclease ABC subunit UvrA	10.6239	10.7099	10.6954	10.7769	10.7291	10.707	0.0557282
WP_182262521.1	HG717_RS11355	alpha/beta fold hydrolase	5.7578	5.86404	4.79034	5.45491	5.51816	5.47705	0.419026
WP_182262522.1	HG717_RS11360	YafY family protein	6.28093	6.10609	5.47255	6.37706	6.00702	6.04873	0.353106
WP_019748618.1	HG717_RS11365	DUF1801 domain-containing protein	6.92836	7.26429	7.36648	7.02556	7.20494	7.15793	0.178354
WP_020907885.1	HG717_RS11370	DUF1844 domain-containing protein	10.2342	10.393	10.3784	10.4245	10.5579	10.3976	0.115662
WP_003944008.1	HG717_RS11375	translation initiation factor IF-3	12.2948	12.3299	12.3901	12.3469	12.4359	12.3595	0.0547552
WP_003944043.1	HG717_RS11380	50S ribosomal protein L35	8.12129	8.47298	8.84296	8.42196	8.6999	8.51182	0.277091
WP_019748616.1	HG717_RS11385	50S ribosomal protein L20	11.7341	11.8357	11.7009	12.153	11.7703	11.8388	0.182648
WP_141488898.1	HG717_RS11390	RNA methyltransferase	8.1173	7.78084	7.77119	7.76605	8.17004	7.92109	0.204114
WP_047888963.1	HG717_RS11395	phenylalanine--tRNA ligase subunit alpha	11.186	11.1305	11.173	11.1025	11.0682	11.132	0.0488311
WP_182262524.1	HG717_RS11400	phenylalanine--tRNA ligase subunit beta	11.7373	11.5383	11.6893	11.5453	11.6061	11.6233	0.0879517
WP_222671299.1	HG717_RS11405	Lrp/AsnC family transcriptional regulator	7.73529	7.79531	7.71197	7.68123	7.8431	7.75338	0.0652977
WP_021344370.1	HG717_RS11425	hypothetical protein	8.28369	7.96335	7.71903	7.79767	7.87836	7.92842	0.218452
WP_019748609.1	HG717_RS11430	N-acetyl-gamma-glutamyl-phosphate reductase	11.0266	10.8821	10.7926	10.833	11.0235	10.9116	0.108344
WP_020907877.1	HG717_RS11435	bifunctional glutamate N-acetyltransferase/amino-acid acetyltransferase ArgJ	10.8033	10.9798	10.8951	10.8357	10.9418	10.8911	0.072853
WP_019748607.1	HG717_RS11440	acetylglutamate kinase	8.88299	8.81029	8.77266	8.95715	8.93385	8.87139	0.0788522
WP_070797303.1	HG717_RS11445	acetylornithine transaminase	9.88245	10.0642	9.93899	9.98773	10.1437	10.0034	0.102955
WP_019748605.1	HG717_RS11450	ornithine carbamoyltransferase	10.2015	10.1252	9.91626	9.91754	10.0102	10.0341	0.126863
WP_019748604.1	HG717_RS11455	arginine repressor	7.36287	7.4266	7.38346	7.54996	7.59785	7.46415	0.104184
WP_007736221.1	HG717_RS11460	argininosuccinate synthase	12.9735	12.9647	12.8002	12.8897	12.7106	12.8677	0.112157
WP_182262528.1	HG717_RS11465	argininosuccinate lyase	10.6149	10.6666	10.4134	10.5549	10.7273	10.5954	0.119993
WP_222671300.1	HG717_RS11470	acyl-CoA synthetase	8.51156	8.62402	8.50309	8.55061	8.43384	8.52462	0.0696957
WP_003944045.1	HG717_RS11475	Trm112 family protein	9.45845	9.05585	8.98314	9.42086	9.05355	9.19437	0.226203
WP_182262532.1	HG717_RS11490	ABC transporter ATP-binding protein	5.92162	5.78148	5.49706	5.88065	5.84078	5.78432	0.168705
WP_020969717.1	HG717_RS11495	DNA-3-methyladenine glycosylase	7.72663	7.4533	7.62781	6.69928	7.98805	7.49901	0.487141
WP_020907871.1	HG717_RS11500	tyrosine--tRNA ligase	10.654	10.5843	10.5926	10.6762	10.6427	10.6299	0.0398987
WP_073513327.1	HG717_RS11520	hypothetical protein	9.82587	9.91608	9.77653	9.72193	9.73112	9.79431	0.079644
WP_080910929.1	HG717_RS11525	HAD-IIA family hydrolase	7.28775	6.91677	6.94011	6.93258	7.25703	7.06685	0.188136
WP_019748595.1	HG717_RS11530	hypothetical protein	6.0517	6.35627	6.25972	5.98958	5.80504	6.09246	0.219334
WP_182261231.1	HG717_RS11535	TlyA family RNA methyltransferase	7.52209	7.38198	7.46969	7.24219	7.50013	7.42322	0.114374
WP_019748593.1	HG717_RS11540	NAD kinase	8.39144	8.2825	8.33313	8.02758	8.0677	8.22047	0.163034
WP_003946143.1	HG717_RS11545	DNA repair protein RecN	8.46357	8.32837	8.47524	8.47752	8.4819	8.44532	0.0657297
WP_007731902.1	HG717_RS11550	putative cytokinetic ring protein SteA	11.1958	11.0406	11.0074	11.013	11.0098	11.0533	0.0807728
WP_007731900.1	HG717_RS11555	copper transporter	10.8029	11.1114	10.9509	10.9189	10.913	10.9394	0.111186
WP_003946139.1	HG717_RS11560	CTP synthase	10.0177	10.1243	10.0037	10.0935	9.98825	10.0455	0.0598097
WP_047270484.1	HG717_RS11565	NUDIX hydrolase	6.59543	6.32471	5.90238	5.93822	6.06063	6.16427	0.292431
WP_050656157.1	HG717_RS11570	site-specific tyrosine recombinase XerD	4.57211	3.65994	4.02181	3.41521	3.9044	3.91469	0.435361
WP_003946138.1	HG717_RS11575	ParA family protein	5.38222	5.77866	5.61208	5.70969	5.49903	5.59634	0.159416
WP_162114862.1	HG717_RS11585	SMC-Scp complex subunit ScpB	5.11715	4.81091	4.7601	4.93164	4.87483	4.89893	0.138107
WP_182261230.1	HG717_RS11590	pseudouridine synthase	9.85529	9.91181	9.91248	9.89961	9.83176	9.88219	0.0366248
WP_182261235.1	HG717_RS11595	(d)CMP kinase	8.92856	8.94716	9.05122	9.04124	9.05346	9.00433	0.0612063
WP_182261229.1	HG717_RS11600	ribosome biogenesis GTPase Der	10.138	10.1938	10.0575	10.1502	10.0441	10.1167	0.063823
WP_030537506.1	HG717_RS11635	hypothetical protein	6.3393	6.21503	6.21837	5.76196	6.22738	6.15241	0.224314
WP_222671301.1	HG717_RS11650	ABC transporter substrate-binding protein	2.85955	2.97938	2.40197	2.80272	3.24508	2.85774	0.306423
WP_007731960.1	HG717_RS11655	ABC transporter ATP-binding protein	6.03357	6.03123	5.92387	5.98909	5.78545	5.95264	0.103483
WP_021333511.1	HG717_RS11665	QsdR family transcriptional regulator	4.33524	4.24768	4.17673	4.22458	4.69503	4.33585	0.208857
WP_031331541.1	HG717_RS11670	class II glutamine amidotransferase	3.38636	2.75849	2.96155	2.7329	2.89655	2.94717	0.263234
WP_182261226.1	HG717_RS11680	hypothetical protein	6.51614	6.46813	6.38665	6.21009	6.48595	6.41339	0.123355
WP_231783390.1	HG717_RS11685	class F sortase	2.24708	2.26252	2.34625	2.87763	2.33086	2.41287	0.263277
WP_003946192.1	HG717_RS11690	bifunctional hydroxymethylpyrimidine kinase/phosphomethylpyrimidine kinase	10.3777	10.4918	10.4591	10.6023	10.7508	10.5363	0.144447
WP_182261225.1	HG717_RS11695	aminopeptidase N	9.05268	9.0147	9.00331	8.85281	9.11443	9.00759	0.0967898
WP_020969693.1	HG717_RS11710	bifunctional lysylphosphatidylglycerol flippase/synthetase MprF	5.45201	5.13391	4.82428	5.19512	4.9852	5.1181	0.235409
WP_020969692.1	HG717_RS11715	CoA pyrophosphatase	6.02623	5.83399	5.80484	5.7286	5.78652	5.83604	0.113074
WP_020969691.1	HG717_RS11720	CDP-alcohol phosphatidyltransferase family protein	3.44205	3.79371	2.8012	2.66519	3.52653	3.24574	0.487932
WP_019748559.1	HG717_RS11725	DUF881 domain-containing protein	4.48398	4.8954	4.36967	4.74887	4.43094	4.58577	0.225558
WP_182261222.1	HG717_RS11735	DUF881 domain-containing protein	4.44785	4.61764	4.42397	4.51219	4.36318	4.47296	0.0968944
WP_019748557.1	HG717_RS11740	glycine cleavage system protein GcvH	9.33944	8.9818	8.80079	8.91391	8.7528	8.95775	0.231748
WP_003946166.1	HG717_RS11745	glycogen accumulation regulator GarA	12.7679	12.6494	12.0971	11.9733	11.6308	12.2237	0.476329
WP_003946161.1	HG717_RS11750	MerR family transcriptional regulator	6.17519	6.15293	6.23808	6.15049	6.07876	6.15909	0.05715
WP_003946194.1	HG717_RS11755	bifunctional nuclease family protein	10.7949	10.5724	10.4062	10.2449	10.4871	10.5011	0.203864
WP_021344354.1	HG717_RS11760	MerR family transcriptional regulator	6.43169	6.36396	6.58466	6.38035	6.35865	6.42386	0.0944061
WP_182261221.1	HG717_RS11765	aminomethyl-transferring glycine dehydrogenase	9.43429	9.38789	9.32375	9.53454	9.46611	9.42931	0.079545
WP_021344353.1	HG717_RS11770	metallophosphoesterase	7.70236	7.47488	7.13659	7.39379	7.34127	7.40978	0.205806
WP_021344352.1	HG717_RS11775	VWA domain-containing protein	8.88386	8.92589	8.87198	8.69247	8.69561	8.81396	0.111297
WP_019748551.1	HG717_RS11780	malate synthase G	13.3295	13.2837	13.2783	13.3373	13.2698	13.2997	0.0312622
WP_182261220.1	HG717_RS11785	trans-acting enoyl reductase family protein	8.05258	8.24356	8.02312	8.2098	8.23731	8.15327	0.106641
WP_182261219.1	HG717_RS11790	universal stress protein	7.93389	8.00221	8.13659	7.91708	8.34274	8.0665	0.176965
WP_074447104.1	HG717_RS11795	SDR family NAD(P)-dependent oxidoreductase	6.58716	6.59171	6.60884	6.42868	6.21128	6.48554	0.169743
WP_222671302.1	HG717_RS11810	M20/M25/M40 family metallo-hydrolase	9.88328	10.0863	10.1036	9.93946	9.9165	9.98584	0.101797
WP_007733394.1	HG717_RS11815	YbhB/YbcL family Raf kinase inhibitor-like protein	9.22959	9.21551	8.80329	9.28602	9.30706	9.16829	0.207562
WP_182261218.1	HG717_RS11820	quinone-dependent dihydroorotate dehydrogenase	8.14895	8.25392	8.25461	8.32746	8.14776	8.22654	0.0773761
WP_003946171.1	HG717_RS11825	DUF5703 family protein	5.52872	5.36334	5.33594	5.26827	4.82439	5.26413	0.263816
WP_182261217.1	HG717_RS11830	hypothetical protein	8.74039	8.46912	8.59232	8.76537	8.66633	8.64671	0.120143
WP_020969683.1	HG717_RS11835	hypothetical protein	7.03368	7.95749	7.72666	8.0123	8.09532	7.76509	0.431169
WP_020969682.1	HG717_RS11840	heme ABC transporter ATP-binding protein	7.52366	7.76041	7.17955	6.9951	7.51284	7.39431	0.304261
WP_021333494.1	HG717_RS11845	iron ABC transporter permease	5.48178	5.29512	4.42073	5.4828	3.44373	4.82483	0.888316
WP_019748542.1	HG717_RS11850	hemin ABC transporter substrate-binding protein	8.9477	8.9539	8.88592	9.04389	8.66226	8.89873	0.143697
WP_003946162.1	HG717_RS11855	heme oxygenase (biliverdin-producing)	8.15753	8.30449	8.27668	8.29484	8.22621	8.25195	0.0608072
WP_003946175.1	HG717_RS11860	aldo/keto reductase	8.83004	8.64723	8.6662	8.71426	8.55078	8.6817	0.102021
WP_019748539.1	HG717_RS11865	undecaprenyl-diphosphate phosphatase	4.84867	3.99838	4.16721	4.01159	4.09162	4.22349	0.356015
WP_019748538.1	HG717_RS11870	histidine phosphatase family protein	9.15178	9.21844	9.10693	9.17544	9.11998	9.15451	0.0446883
WP_019748537.1	HG717_RS11875	DUF3090 domain-containing protein	8.4344	8.65054	8.36998	8.56727	8.53895	8.51223	0.110865
WP_019748536.1	HG717_RS11880	SCO1664 family protein	6.86841	6.27972	6.29113	6.24193	6.25135	6.38651	0.270139
WP_003946187.1	HG717_RS11885	MarR family winged helix-turn-helix transcriptional regulator	5.70594	5.67035	5.597	5.4809	6.19653	5.73015	0.274558
WP_202022891.1	HG717_RS11890	MMPL family transporter	7.98296	7.68604	7.72403	7.58721	7.68623	7.7333	0.1485
WP_172932879.1	HG717_RS11895	cysteine--1-D-myo-inosityl 2-amino-2-deoxy-alpha-D-glucopyranoside ligase	10.1736	9.99963	9.86058	9.8858	9.9794	9.97979	0.123478
WP_092763963.1	HG717_RS11900	TIGR02680 family protein	7.59017	7.52016	7.55891	7.47294	7.46403	7.52124	0.054261
WP_182261216.1	HG717_RS11905	TIGR02678 family protein	6.53333	6.24715	6.32498	6.17914	6.2637	6.30966	0.135386
WP_182261215.1	HG717_RS11910	TIGR02677 family protein	6.54404	6.48964	6.39946	6.32931	6.35219	6.42293	0.09143
WP_182261214.1	HG717_RS11915	hypothetical protein	6.96454	7.11012	6.84391	7.14229	6.78758	6.96969	0.156943
WP_223257810.1	HG717_RS11925	PAC2 family protein	8.8976	8.8978	9.03241	8.74926	8.85818	8.88705	0.10146
WP_020907816.1	HG717_RS11930	methionine synthase	10.0499	10.0965	10.079	10.1368	10.0262	10.0777	0.0426451
WP_222671303.1	HG717_RS11935	HAD family phosphatase	8.35143	7.91913	8.1679	8.55599	7.7235	8.14359	0.331932
WP_003944828.1	HG717_RS11940	rhodanese-related sulfurtransferase	8.11927	8.03776	8.17744	7.95005	7.83007	8.02292	0.137734
WP_047270516.1	HG717_RS11955	ATP phosphoribosyltransferase	11.6994	11.5805	11.45	11.6588	11.6766	11.6131	0.101512
WP_097387355.1	HG717_RS11960	thioesterase family protein	9.23376	9.17243	8.99938	9.34806	9.27378	9.20548	0.131683
WP_261779150.1	HG717_RS11970	tRNA (adenine-N1)-methyltransferase	8.12504	8.21942	8.2639	7.82021	8.12709	8.11113	0.173312
WP_021344326.1	HG717_RS11975	hypothetical protein	10.9058	11.397	11.165	11.2973	11.4244	11.2379	0.211689
WP_003944870.1	HG717_RS11980	proteasome ATPase	10.616	10.6446	10.5872	10.6104	10.6284	10.6173	0.0213558
WP_003944961.1	HG717_RS11985	TIGR00266 family protein	7.48397	7.53758	7.50307	7.29599	7.36172	7.43647	0.102758
WP_020969670.1	HG717_RS11990	NUDIX domain-containing protein	5.15444	5.01434	4.78388	5.21837	5.043	5.04281	0.166688
WP_019748516.1	HG717_RS11995	depupylase/deamidase Dop	9.56921	9.66854	9.30765	9.4215	9.76096	9.54557	0.183079
WP_003944925.1	HG717_RS12000	ubiquitin-like protein Pup	5.87529	6.50145	3.47593	6.62281	5.63187	5.62147	1.26934
WP_019748515.1	HG717_RS12005	proteasome subunit beta	7.29812	7.33064	7.11728	7.05743	7.45445	7.25158	0.162251
WP_182261210.1	HG717_RS12010	proteasome subunit alpha	10.7116	10.6597	10.6774	10.7297	10.6843	10.6926	0.0279506
WP_021344323.1	HG717_RS12015	phosphatase PAP2 family protein	8.23527	8.44124	8.14004	8.49243	8.36749	8.3353	0.145845
WP_019748512.1	HG717_RS12025	YafY family protein	8.96474	8.99874	8.84033	8.99651	8.95292	8.95065	0.0647887
WP_182261208.1	HG717_RS12030	YafY family protein	8.18119	8.38273	8.18249	8.33704	8.20541	8.25777	0.0950956
WP_003944836.1	HG717_RS12035	Sec-independent protein translocase subunit TatA	9.13767	9.95436	9.52645	9.93949	9.12032	9.53566	0.409079
WP_019748510.1	HG717_RS12040	twin-arginine translocase subunit TatC	5.70106	6.46888	6.57828	6.16751	5.70865	6.12488	0.411884
WP_021344319.1	HG717_RS12045	RNA helicase	8.82409	8.83046	8.82476	8.83401	8.71786	8.80624	0.049574
WP_020907805.1	HG717_RS12050	DUF4333 domain-containing protein	5.62301	5.72548	5.88284	5.80843	6.05173	5.8183	0.162409
WP_069146631.1	HG717_RS12055	5'-3' exonuclease	9.53484	9.72573	9.92802	9.68481	9.73284	9.72125	0.140522
WP_182261207.1	HG717_RS12060	Xaa-Pro peptidase family protein	9.59564	9.478	9.62319	9.635	9.49756	9.56588	0.0730378
WP_019748505.1	HG717_RS12065	PPOX class F420-dependent oxidoreductase	7.19247	7.41127	7.35651	7.50601	7.48326	7.3899	0.125248
WP_222671305.1	HG717_RS12070	SDR family NAD(P)-dependent oxidoreductase	6.28359	6.11025	6.13338	5.81621	6.28672	6.12603	0.191663
WP_182261205.1	HG717_RS12075	precorrin-6y C5%2C15-methyltransferase (decarboxylating) subunit CbiE	7.60958	7.83477	7.41318	7.92414	7.58016	7.67237	0.205783
WP_182261204.1	HG717_RS12080	precorrin-4 C(11)-methyltransferase	7.40296	7.23369	6.98863	7.28003	7.43581	7.26822	0.177303
WP_182261203.1	HG717_RS12085	cobalt-precorrin-6A reductase	5.48292	5.36497	4.84669	4.97455	5.33118	5.20006	0.273917
WP_229757156.1	HG717_RS12090	HAMP domain-containing protein	5.70861	5.49343	5.36056	5.80295	5.45705	5.56452	0.184263
WP_182261202.1	HG717_RS12095	ScbR family autoregulator-binding transcription factor	10.1293	10.1328	9.98618	10.1811	10.1722	10.1203	0.0784511
WP_046378578.1	HG717_RS12100	VOC family protein	6.79816	6.31951	5.72521	5.66431	6.481	6.19764	0.490765
WP_182261233.1	HG717_RS12105	DUF1990 domain-containing protein	5.70479	7.19786	7.10508	6.90597	6.9489	6.77252	0.608375
WP_182261200.1	HG717_RS12115	alpha/beta hydrolase	2.83753	2.8758	2.96558	2.9637	2.75922	2.88037	0.0876618
WP_029538141.1	HG717_RS12120	nucleotidyl transferase AbiEii/AbiGii toxin family protein	3.65984	3.93992	3.07253	3.85103	3.56319	3.6173	0.339199
WP_182261199.1	HG717_RS12125	helix-turn-helix domain-containing protein	6.41857	6.34136	6.24869	6.26809	6.17141	6.28962	0.094097
WP_021333484.1	HG717_RS12130	dihydrofolate reductase family protein	6.51562	6.64192	5.94595	6.28738	6.20224	6.31862	0.272367
WP_182261197.1	HG717_RS12150	precorrin-3B C(17)-methyltransferase	9.10713	9.07508	9.08495	9.07845	9.29259	9.12764	0.0930531
WP_007729839.1	HG717_RS12155	precorrin-8X methylmutase	8.8534	8.9253	8.76255	8.8519	8.95489	8.86961	0.074855
WP_029255379.1	HG717_RS12160	precorrin-3B synthase	7.39157	7.50847	7.553	7.46929	7.32581	7.44963	0.0911552
WP_182261196.1	HG717_RS12165	cobaltochelatase subunit CobN	10.1055	10.129	10.0059	10.0603	10.0478	10.0697	0.0485922
WP_182261195.1	HG717_RS12170	GMC oxidoreductase	4.65003	4.67792	4.63619	4.2298	4.62116	4.56302	0.187445
WP_029255376.1	HG717_RS12175	PPOX class F420-dependent oxidoreductase	8.10733	8.07877	8.11638	8.07647	8.11996	8.09978	0.0207626
WP_020969646.1	HG717_RS12180	TIGR01777 family oxidoreductase	5.38889	5.12359	5.41805	5.00468	5.03242	5.19352	0.196904
WP_020969645.1	HG717_RS12185	metallopeptidase TldD-related protein	7.70897	7.79924	7.64817	7.87339	7.75595	7.75715	0.0858535
WP_042951923.1	HG717_RS12190	TldD/PmbA family protein	8.26066	8.37153	8.24975	8.13246	8.18961	8.2408	0.0893366
WP_081341438.1	HG717_RS12200	sensor histidine kinase	6.2951	6.34702	5.60789	5.52354	5.91692	5.93809	0.379476
WP_003945024.1	HG717_RS12205	response regulator transcription factor	6.09538	6.81752	6.10194	6.26431	6.86159	6.42815	0.381927
WP_003944837.1	HG717_RS12210	hypothetical protein	9.73945	9.43713	9.56655	9.83371	9.87167	9.6897	0.183906
WP_003944915.1	HG717_RS12215	FxsA family protein	4.22235	4.86082	4.7345	5.22749	4.7843	4.76589	0.360155
WP_222671306.1	HG717_RS12220	amidohydrolase	9.37329	9.09308	8.83446	8.7557	8.88622	8.98855	0.248689
WP_182261232.1	HG717_RS12225	apolipoprotein N-acyltransferase	5.71361	5.48112	5.56951	5.83245	5.53663	5.62666	0.143584
WP_257209737.1	HG717_RS12235	hypothetical protein	5.37355	4.70687	5.19665	4.91728	5.34682	5.10824	0.288395
WP_020969637.1	HG717_RS12240	PrsW family intramembrane metalloprotease	2.8471	5.06734	4.52769	5.52659	5.28589	4.65092	1.07382
WP_019748472.1	HG717_RS12245	RNA polymerase-binding protein RbpA	9.27878	8.96021	8.76021	8.7464	8.99547	8.94821	0.216635
WP_020907776.1	HG717_RS12250	hypothetical protein	5.68757	4.22124	5.37113	1.91418	2.93339	4.0255	1.60171
WP_222671307.1	HG717_RS12255	non-ribosomal peptide synthase/polyketide synthase	10.2414	9.86277	10.3791	9.80352	10.242	10.1057	0.255952
WP_254664956.1	HG717_RS12260	lipase family protein	6.92595	6.63583	7.02745	6.8179	6.44704	6.77083	0.231947
WP_019748468.1	HG717_RS12265	DUF5709 domain-containing protein	4.7802	6.8219	5.17567	6.24975	6.31541	5.86859	0.854178
WP_222671308.1	HG717_RS12270	diguanylate cyclase	3.73712	3.76551	3.17196	2.50294	2.76541	3.18859	0.566393
WP_020907765.1	HG717_RS12310	metalloregulator ArsR/SmtB family transcription factor	6.88943	6.95134	6.40273	6.50228	7.17255	6.78367	0.322032
WP_019748456.1	HG717_RS12315	NAD(P)/FAD-dependent oxidoreductase	10.4968	10.5002	10.3837	10.427	10.5339	10.4683	0.0612194
WP_020969625.1	HG717_RS12320	PaaI family thioesterase	8.71313	8.74419	8.8665	8.64917	8.79813	8.75423	0.0827037
WP_020907762.1	HG717_RS12325	hypothetical protein	5.61343	5.95309	5.16765	4.78688	5.70997	5.4462	0.465502
WP_019748453.1	HG717_RS12330	iron ABC transporter permease	6.60028	6.83139	6.5051	6.02093	6.40675	6.47289	0.297668
WP_019748452.1	HG717_RS12335	iron chelate uptake ABC transporter family permease subunit	5.90465	5.64128	5.29498	5.70275	5.57724	5.62418	0.221196
WP_020907760.1	HG717_RS12340	ABC transporter ATP-binding protein	7.60927	7.64103	7.73177	7.79824	7.94412	7.74488	0.134062
WP_222671310.1	HG717_RS12345	bifunctional lysylphosphatidylglycerol flippase/synthetase MprF	5.31595	5.26066	5.03225	4.81826	5.40341	5.16611	0.238023
WP_003944876.1	HG717_RS12350	BlaI/MecI/CopY family transcriptional regulator	8.06985	8.20185	8.00456	8.23934	8.12559	8.12824	0.0954902
WP_003944922.1	HG717_RS12355	M56 family metallopeptidase	4.79954	4.60516	3.59957	3.52696	4.63517	4.23328	0.616634
WP_084325946.1	HG717_RS12360	DEAD/DEAH box helicase	9.7296	9.90626	10.0331	10.0219	9.71479	9.88112	0.153431
WP_007730904.1	HG717_RS12365	NADP-dependent phosphogluconate dehydrogenase	12.6134	12.5891	12.4344	12.5781	12.6451	12.572	0.0811095
WP_020969621.1	HG717_RS12370	DEAD/DEAH box helicase	6.79855	6.77185	6.70408	6.77794	6.70462	6.75141	0.0440819
WP_020907757.1	HG717_RS12375	DMT family transporter	2.00313	1.78761	2.39198	2.0628	1.95371	2.03985	0.221876
WP_020969620.1	HG717_RS12380	GuaB1 family IMP dehydrogenase-related protein	11.6465	11.6527	11.5824	11.5993	11.5825	11.6127	0.0344827
WP_019748444.1	HG717_RS12385	hemolysin family protein	6.94605	7.14883	6.87666	6.94179	7.13068	7.0088	0.122833
WP_003944826.1	HG717_RS12390	hemolysin family protein	7.89139	8.2389	8.28918	8.31925	8.39699	8.22714	0.196244
WP_019748443.1	HG717_RS12395	hypothetical protein	4.051	3.5248	2.7645	3.56234	2.99856	3.38024	0.507146
WP_182261187.1	HG717_RS12400	CoA transferase	7.04565	6.88562	6.79662	7.01128	7.07333	6.9625	0.117265
WP_019748441.1	HG717_RS12405	OsmC family protein	5.42929	5.27447	5.36007	5.13995	5.03808	5.24837	0.159583
WP_113683628.1	HG717_RS12410	nucleoside hydrolase	8.24421	8.08378	8.05818	8.22688	8.26203	8.17502	0.0962101
WP_003945003.1	HG717_RS12420	methylmalonyl Co-A mutase-associated GTPase MeaB	10.0726	10.3356	10.0325	10.205	10.1316	10.1554	0.119852
WP_019748436.1	HG717_RS12425	methylmalonyl-CoA mutase	11.2271	11.1658	11.1992	11.1189	11.2863	11.1994	0.0630934
WP_029255353.1	HG717_RS12430	methylmalonyl-CoA mutase small subunit	10.646	10.6735	10.767	10.6927	10.8787	10.7316	0.0936874
WP_003944858.1	HG717_RS12440	hypothetical protein	5.18343	5.14414	4.83449	4.37329	5.03268	4.91361	0.331034
WP_003944935.1	HG717_RS12450	SPFH domain-containing protein	11.2373	11.3181	11.2538	11.2381	11.4182	11.2931	0.0774144
WP_019748432.1	HG717_RS12455	NfeD family protein	8.03809	8.01334	7.89661	7.82469	7.73492	7.90153	0.127315
WP_003944813.1	HG717_RS12460	DUF3097 domain-containing protein	7.59084	7.63286	7.76844	7.39037	7.58478	7.59346	0.135554
WP_019748431.1	HG717_RS12465	hypothetical protein	7.34118	7.19676	7.21983	7.025	6.91866	7.14029	0.167546
WP_134999245.1	HG717_RS12475	hypothetical protein	6.64937	7.15144	6.3338	6.46964	6.92151	6.70515	0.332592
WP_003944783.1	HG717_RS12480	metallopeptidase family protein	5.45361	5.13277	5.64297	5.52811	5.72938	5.49737	0.229575
WP_182261184.1	HG717_RS12485	transcriptional regulator	5.22334	5.35263	5.46669	5.30017	5.30229	5.32902	0.0897562
WP_021344248.1	HG717_RS12490	ferrochelatase	9.55118	9.45823	9.5192	9.36153	9.47231	9.47249	0.072269
WP_003944803.1	HG717_RS12495	NADH-dependent enoyl-ACP reductase InhA	9.79551	9.68913	9.87217	9.88715	10.1028	9.86936	0.152294
WP_182261183.1	HG717_RS12500	3-oxoacyl-ACP reductase FabG1	9.37276	9.29704	9.54769	9.46178	9.51101	9.43806	0.102537
WP_003944878.1	HG717_RS12505	VWA domain-containing protein	6.73833	6.86178	6.94143	6.70101	6.73059	6.79463	0.102586
WP_182261182.1	HG717_RS12510	DUF58 domain-containing protein	8.67972	8.2864	8.29908	8.21639	8.30746	8.35781	0.183515
WP_030245593.1	HG717_RS12520	NlpC/P60 family protein	9.04825	9.03328	9.08273	9.31374	9.1069	9.11698	0.11371
WP_020969605.1	HG717_RS12525	DUF6676 family protein	7.72896	7.8192	7.55638	7.44472	7.58219	7.62629	0.147948
WP_019748421.1	HG717_RS12530	aconitate hydratase AcnA	12.82	12.9698	13.0048	13.0679	12.9933	12.9712	0.0919788
WP_003944970.1	HG717_RS12535	TetR/AcrR family transcriptional regulator	4.95522	4.78934	4.9857	4.70136	4.90982	4.86829	0.119545
WP_020907739.1	HG717_RS12540	ABC-F family ATP-binding cassette domain-containing protein	9.02023	8.94434	9.10337	9.04625	8.94462	9.01176	0.068389
WP_182261181.1	HG717_RS12545	SDR family oxidoreductase	10.9561	11.1344	10.8128	11.1177	10.9859	11.0014	0.131404
WP_182261180.1	HG717_RS12550	lycopene cyclase family protein	5.31406	5.16054	4.88088	5.29112	5.16824	5.16297	0.172379
WP_222671311.1	HG717_RS12555	alpha/beta hydrolase family protein	2.41221	2.56618	2.49328	2.37544	2.58944	2.48731	0.0933256
WP_020907736.1	HG717_RS12560	Ku protein	7.28121	7.32649	7.36851	7.17396	7.19762	7.26956	0.082888
WP_182261179.1	HG717_RS12565	non-ribosomal peptide synthetase	7.65676	7.74857	7.72263	7.64339	7.51647	7.65756	0.0903085
WP_003944963.1	HG717_RS12570	metal-sulfur cluster assembly factor	6.91477	6.93859	7.26703	6.59562	6.71286	6.88577	0.256453
WP_003944894.1	HG717_RS12575	Fe-S cluster assembly sulfur transfer protein SufU	6.95108	7.13507	6.90098	7.10955	6.62841	6.94502	0.203353
WP_003944865.1	HG717_RS12580	cysteine desulfurase	8.57499	8.43816	8.38801	8.35084	8.52018	8.45444	0.0925534
WP_003944795.1	HG717_RS12585	Fe-S cluster assembly ATPase SufC	11.4184	11.5283	11.4246	11.5261	11.4574	11.4709	0.053433
WP_020907733.1	HG717_RS12590	Fe-S cluster assembly protein SufD	10.8986	10.9119	11.0834	11.0268	10.8122	10.9466	0.108084
WP_003944799.1	HG717_RS12595	Fe-S cluster assembly protein SufB	11.1969	11.2526	11.2762	11.3187	11.1949	11.2479	0.0530216
WP_269455348.1	HG717_RS12600	metalloregulator ArsR/SmtB family transcription factor	5.93826	5.72311	5.76531	5.45654	5.60012	5.69667	0.180801
WP_081329031.1	HG717_RS12605	polyprenol phosphomannose-dependent alpha 1%2C6 mannosyltransferase MptB	7.39249	7.28015	7.48627	7.16486	7.47588	7.35993	0.136824
WP_007727917.1	HG717_RS12610	ABC transporter ATP-binding protein	8.50161	8.65817	8.49255	8.35706	8.63549	8.52898	0.122135
WP_021344236.1	HG717_RS12620	hypothetical protein	7.66435	7.54769	7.51768	7.59547	7.63407	7.59185	0.0602148
WP_175413843.1	HG717_RS12625	heme A synthase	5.65682	5.8763	5.83421	5.95123	5.70005	5.80372	0.122765
WP_019748406.1	HG717_RS12630	hypothetical protein	9.16155	9.33413	9.25731	9.68659	9.34976	9.35787	0.198331
WP_182261178.1	HG717_RS12635	quinone oxidoreductase	9.67177	9.67533	9.68303	9.52139	9.60576	9.63146	0.06889
WP_003944994.1	HG717_RS12640	heme o synthase	7.21855	7.42302	7.29604	6.73963	7.30163	7.19577	0.265273
WP_047888340.1	HG717_RS12645	transketolase	12.2148	12.3249	12.0862	12.3413	12.2047	12.2344	0.103517
WP_113683658.1	HG717_RS12650	transaldolase	12.7037	12.8401	12.8361	12.957	12.8672	12.8408	0.0908297
WP_020907722.1	HG717_RS12655	glucose-6-phosphate dehydrogenase	10.0265	10.0639	9.99259	10.154	10.1147	10.0703	0.0651534
WP_019748400.1	HG717_RS12660	glucose-6-phosphate dehydrogenase assembly protein OpcA	10.1472	10.2079	10.4202	10.3013	10.3481	10.2849	0.108938
WP_182261177.1	HG717_RS12665	6-phosphogluconolactonase	9.008	8.96117	8.78584	8.91541	9.06541	8.94717	0.105963
WP_182261176.1	HG717_RS12670	SDR family oxidoreductase	8.78605	8.69757	8.8554	8.65914	9.06661	8.81295	0.161122
WP_182261175.1	HG717_RS12675	iron chaperone	7.60405	7.49785	7.72378	7.66453	7.78182	7.65441	0.109766
WP_020969592.1	HG717_RS12680	AAA family ATPase	6.70586	6.97233	6.3518	6.86121	6.92595	6.76343	0.251182
WP_182261172.1	HG717_RS12700	phosphoenolpyruvate carboxylase	9.66014	9.54383	9.5621	9.59996	9.72734	9.61867	0.0752977
WP_003944946.1	HG717_RS12705	preprotein translocase subunit SecG	3.1535	3.94468	4.39269	2.78524	4.31955	3.71913	0.717139
WP_182261171.1	HG717_RS12710	tyrosine-protein phosphatase	6.48275	6.82355	6.81513	6.51054	6.82414	6.69122	0.17793
WP_019748390.1	HG717_RS12715	triose-phosphate isomerase	12.0332	11.9491	11.9085	11.94	12.138	11.9938	0.092899
WP_182261170.1	HG717_RS12720	phosphoglycerate kinase	13.6174	13.7393	13.7213	13.8193	13.8343	13.7463	0.0871241
WP_003944851.1	HG717_RS12725	type I glyceraldehyde-3-phosphate dehydrogenase	15.6001	15.5908	15.5948	15.8677	15.7251	15.6757	0.121214
WP_021344225.1	HG717_RS12730	DNA-binding protein WhiA	9.30488	9.09316	9.05175	9.17161	9.35509	9.1953	0.131472
WP_019748388.1	HG717_RS12735	uridine diphosphate-N-acetylglucosamine-binding protein YvcK	8.62706	8.49811	8.39529	8.30689	8.49788	8.46504	0.120726
WP_003944872.1	HG717_RS12740	RNase adapter RapZ	8.72498	8.71383	8.59281	8.64203	8.65358	8.66545	0.0544302
WP_060938546.1	HG717_RS12745	excinuclease ABC subunit UvrC	9.50119	9.462	9.38553	9.2956	9.24263	9.37739	0.108859
WP_007727982.1	HG717_RS12750	PH domain-containing protein	6.70918	6.66907	6.90433	6.58549	6.29714	6.63304	0.221236
WP_003944999.1	HG717_RS12755	6%2C7-dimethyl-8-ribityllumazine synthase	8.84325	8.96057	8.76586	9.1427	9.21362	8.9852	0.190952
WP_003944833.1	HG717_RS12760	bifunctional 3%2C4-dihydroxy-2-butanone-4-phosphate synthase/GTP cyclohydrolase II	8.97107	8.97654	8.90512	8.99016	9.01806	8.97219	0.0416699
WP_003944892.1	HG717_RS12765	riboflavin synthase	10.0975	10.3251	10.4819	10.4358	10.6902	10.4061	0.217469
WP_019748385.1	HG717_RS12770	bifunctional diaminohydroxyphosphoribosylaminopyrimidine deaminase/5-amino-6-(5-phosphoribosylamino)uracil reductase RibD	6.33471	6.14029	6.40555	5.86193	5.82115	6.11273	0.266316
WP_019748384.1	HG717_RS12775	ribulose-phosphate 3-epimerase	8.09023	7.86646	8.13104	8.17755	8.22582	8.09822	0.139128
WP_019748382.1	HG717_RS12785	RsmB/NOP family class I SAM-dependent RNA methyltransferase	10.5265	10.4639	10.3477	10.3189	10.2923	10.3899	0.100616
WP_182262291.1	HG717_RS12790	methionyl-tRNA formyltransferase	9.76536	9.89654	9.70471	9.83113	9.71325	9.7822	0.0814101
WP_003944900.1	HG717_RS12795	hypothetical protein	8.68957	8.35067	6.98058	8.84861	9.41882	8.45765	0.911549
WP_019748377.1	HG717_RS12810	primosomal protein N'	6.16637	5.7145	5.8414	5.88614	5.73934	5.86955	0.180393
WP_003944827.1	HG717_RS12815	methionine adenosyltransferase	12.0461	12.2909	12.1613	12.3089	12.2859	12.2186	0.112845
WP_003944996.1	HG717_RS12825	DNA-directed RNA polymerase subunit omega	10.7838	10.5575	10.6819	10.8812	10.6107	10.703	0.130777
WP_029255329.1	HG717_RS12830	guanylate kinase	6.40522	6.27781	6.08379	6.22404	5.66371	6.13091	0.28548
WP_003944825.1	HG717_RS12835	integration host factor%2C actinobacterial type	11.8969	11.7518	11.7093	12.0018	11.6295	11.7979	0.149761
WP_259349278.1	HG717_RS12840	glycosyltransferase 87 family protein	4.9645	4.98907	5.15194	4.8108	5.10682	5.00462	0.133762
WP_021332968.1	HG717_RS12845	orotidine-5'-phosphate decarboxylase	8.77514	8.85805	8.59771	8.83629	8.58761	8.73096	0.129909
WP_019748372.1	HG717_RS12850	carbamoyl-phosphate synthase large subunit	9.99079	10.0687	10.1031	10.1217	10.0429	10.0654	0.051659
WP_003944927.1	HG717_RS12855	glutamine-hydrolyzing carbamoyl-phosphate synthase small subunit	10.1394	10.2285	10.2627	10.223	10.2418	10.2191	0.0470819
WP_020907699.1	HG717_RS12860	hypothetical protein	6.73376	7.01862	6.68148	6.94745	6.489	6.77406	0.212911
WP_003944990.1	HG717_RS12865	dihydroorotase	9.63831	9.66666	9.58479	9.52839	9.6111	9.60585	0.0529689
WP_003944883.1	HG717_RS12870	aspartate carbamoyltransferase catalytic subunit	7.74417	7.84967	7.62944	7.66645	7.78243	7.73443	0.0884916
WP_020907698.1	HG717_RS12875	bifunctional pyr operon transcriptional regulator/uracil phosphoribosyltransferase PyrR	9.74416	9.62573	9.48519	9.63528	9.61038	9.62015	0.0921251
WP_007728014.1	HG717_RS12880	transcription antitermination factor NusB	5.52072	5.75112	5.63715	5.0783	5.42543	5.48254	0.256985
WP_003944958.1	HG717_RS12885	elongation factor P	9.28923	9.7112	9.27731	9.44948	9.53514	9.45247	0.181047
WP_020907697.1	HG717_RS12890	Xaa-Pro peptidase family protein	8.70614	8.64327	8.66034	8.59478	8.76585	8.67407	0.0649534
WP_182262293.1	HG717_RS12895	B-4DMT family transporter	8.39807	8.37429	8.10618	8.42607	8.27744	8.31641	0.130152
WP_222671312.1	HG717_RS12900	type II 3-dehydroquinate dehydratase	7.56593	8.16816	7.41683	7.04999	7.70161	7.5805	0.408796
WP_020907694.1	HG717_RS12905	3-dehydroquinate synthase	8.22678	8.14773	8.15955	7.87525	8.34892	8.15164	0.173947
WP_020907693.1	HG717_RS12910	shikimate kinase	6.97515	7.02828	6.95863	7.27364	7.25212	7.09756	0.153279
WP_003944974.1	HG717_RS12915	chorismate synthase	11.4116	11.3958	11.3719	11.304	11.3713	11.3709	0.041109
WP_020907692.1	HG717_RS12920	S1 family peptidase	6.52752	6.21919	6.46828	6.09785	6.99275	6.46112	0.345535
WP_182262296.1	HG717_RS12930	shikimate dehydrogenase	7.17901	7.45081	7.23349	7.27374	7.47003	7.32142	0.131444
WP_019748362.1	HG717_RS12935	endolytic transglycosylase MltG	6.29175	6.17053	6.16779	6.40142	6.36061	6.27842	0.10717
WP_151532193.1	HG717_RS12940	Holliday junction resolvase RuvX	7.21129	7.44615	7.28309	7.61479	7.35412	7.38189	0.156533
WP_019748361.1	HG717_RS12945	alanine--tRNA ligase	10.3266	10.3639	10.4399	10.4617	10.416	10.4016	0.0555343
WP_019748359.1	HG717_RS12955	nuclear transport factor 2 family protein	12.0518	12.1731	12.1519	12.1163	12.2536	12.1493	0.0742494
WP_021344212.1	HG717_RS12960	Kae1-associated kinase	6.82234	6.87805	6.63972	6.92804	6.69795	6.79322	0.121303
WP_019748357.1	HG717_RS12965	DUF389 domain-containing protein	2.77887	2.43568	2.40757	3.94527	2.88318	2.89011	0.625527
WP_019748356.1	HG717_RS12970	aspartate--tRNA ligase	9.9741	10.0342	9.85792	10.0485	9.87975	9.95888	0.0871447
WP_003945028.1	HG717_RS12975	neutral zinc metallopeptidase	7.06446	6.95497	6.87497	6.54362	7.07189	6.90198	0.216349
WP_134999230.1	HG717_RS12980	helix-turn-helix domain-containing protein	6.43125	6.15249	5.98723	6.05703	6.0645	6.1385	0.173851
WP_134999229.1	HG717_RS12985	SRPBCC domain-containing protein	8.70782	9.32591	8.70034	9.37917	9.01487	9.02562	0.324846
WP_080910429.1	HG717_RS12990	DUF2252 domain-containing protein	5.94711	6.30523	6.15097	6.04903	5.925	6.07547	0.156769
WP_007728052.1	HG717_RS12995	DUF1622 domain-containing protein	6.98338	7.45739	7.191	7.43822	7.65923	7.34585	0.261984
WP_259349279.1	HG717_RS13000	ABC transporter substrate-binding protein	3.34786	2.30468	3.0553	2.13322	3.64308	2.89683	0.655587
WP_024487257.1	HG717_RS13010	TetR/AcrR family transcriptional regulator	2.7235	2.8894	2.51646	2.80948	3.0023	2.78823	0.183412
WP_182262298.1	HG717_RS13025	HD domain-containing protein	5.85851	5.63567	5.59605	5.18148	5.62123	5.57859	0.245682
WP_259349280.1	HG717_RS13045	LacI family DNA-binding transcriptional regulator	7.75682	7.52824	7.46226	7.53424	7.4485	7.54601	0.12391
WP_182262303.1	HG717_RS13060	polynucleotide kinase-phosphatase	5.93067	5.74482	5.75118	5.83842	5.80971	5.81496	0.0757532
WP_153211192.1	HG717_RS13065	3' terminal RNA ribose 2'-O-methyltransferase Hen1	4.83571	4.74368	4.43186	4.49151	5.12466	4.72548	0.279636
WP_003944842.1	HG717_RS13070	Rv2578c family radical SAM protein	5.01909	4.09651	4.00657	4.21848	4.09642	4.28741	0.415899
WP_020907668.1	HG717_RS13075	RidA family protein	3.92478	3.15416	3.24725	3.44835	2.79609	3.31412	0.415132
WP_182262310.1	HG717_RS13080	DUF5995 family protein	2.65524	3.32648	2.75739	3.24948	2.72249	2.94222	0.31893
WP_259349281.1	HG717_RS13085	putative nucleotidyltransferase substrate binding domain-containing protein	9.16686	9.36498	9.09847	9.15488	9.3045	9.21794	0.111772
WP_182262304.1	HG717_RS13090	Fic family protein	5.02774	4.3297	3.90061	3.40705	4.2124	4.1755	0.5953
WP_182262306.1	HG717_RS13115	TetR/AcrR family transcriptional regulator	6.55822	6.87052	6.72033	6.21292	6.50451	6.5733	0.247383
WP_113683596.1	HG717_RS13130	ATP-binding cassette domain-containing protein	5.30081	4.96018	4.62406	4.68054	4.52861	4.81884	0.313676
WP_182262308.1	HG717_RS13135	3-oxosteroid 1-dehydrogenase	5.83282	6.06403	5.90233	6.13404	5.99469	5.98558	0.120982
WP_232253453.1	HG717_RS13140	TetR/AcrR family transcriptional regulator	5.55153	5.58142	5.07986	5.39746	5.34133	5.39032	0.200836
WP_070796924.1	HG717_RS13155	ABC transporter ATP-binding protein	5.78194	5.06995	5.1409	4.64498	4.94975	5.11751	0.417046
WP_019748317.1	HG717_RS13160	ABC transporter permease	5.13036	5.63169	5.20809	5.76868	4.42507	5.23278	0.526738
WP_182261922.1	HG717_RS13165	alpha/beta fold hydrolase	4.66771	4.73237	4.69568	4.45685	4.69127	4.64877	0.109758
WP_230544072.1	HG717_RS13170	trehalose-phosphatase	6.56032	6.50503	6.47325	5.89931	6.47641	6.38287	0.272562
WP_019748312.1	HG717_RS13185	malate dehydrogenase	8.36731	8.32255	7.99655	8.30366	8.44778	8.28757	0.171901
WP_047888379.1	HG717_RS13190	hypothetical protein	7.64603	7.73188	7.5894	7.6314	7.64569	7.64888	0.0518435
WP_182261919.1	HG717_RS13195	histidine--tRNA ligase	9.64187	9.90042	9.74259	9.92852	9.69063	9.78081	0.127497
WP_020907646.1	HG717_RS13200	MBL fold metallo-hydrolase	9.67297	9.7322	9.56937	9.67326	9.58279	9.64612	0.0684995
WP_182261918.1	HG717_RS13205	peptidylprolyl isomerase	5.13484	5.567	4.56721	4.56886	4.82835	4.93325	0.42428
WP_029255290.1	HG717_RS13215	bifunctional (p)ppGpp synthetase/guanosine-3'%2C5'-bis(diphosphate) 3'-pyrophosphohydrolase	12.2136	12.2183	12.1145	12.1472	12.1608	12.1709	0.0444952
WP_042951810.1	HG717_RS13225	ABC transporter substrate-binding protein	8.46187	8.36897	8.40531	8.25563	8.45894	8.39014	0.0846326
WP_182261916.1	HG717_RS13230	protein translocase subunit SecF	9.52649	9.49072	9.57841	9.51967	9.40395	9.50385	0.0641774
WP_182261915.1	HG717_RS13235	protein translocase subunit SecD	8.90182	9.0443	9.33553	9.19678	9.02188	9.10006	0.168315
WP_019748301.1	HG717_RS13240	preprotein translocase subunit YajC	7.25697	7.30125	7.22222	7.53622	7.28127	7.31959	0.124635
WP_019748300.1	HG717_RS13245	Holliday junction branch migration DNA helicase RuvB	8.03354	7.79818	7.87932	7.90567	7.90887	7.90512	0.0845675
WP_007732953.1	HG717_RS13250	Holliday junction branch migration protein RuvA	8.87163	9.01852	8.56263	8.79853	8.84736	8.81973	0.165473
WP_020907638.1	HG717_RS13255	crossover junction endodeoxyribonuclease RuvC	7.69954	7.45467	7.36084	7.46928	7.29761	7.45639	0.153
WP_007732951.1	HG717_RS13260	YebC/PmpR family DNA-binding transcriptional regulator	12.1935	12.0894	12.1175	12.154	12.0172	12.1143	0.066886
WP_182261914.1	HG717_RS13270	hypothetical protein	7.14671	7.54648	7.09149	7.19828	7.06715	7.21002	0.194815
WP_021344155.1	HG717_RS13290	response regulator transcription factor	5.39649	5.24756	5.26821	4.94984	5.0172	5.17586	0.186148
WP_003943308.1	HG717_RS13295	pyridoxal 5'-phosphate synthase glutaminase subunit PdxT	8.61976	8.34298	8.06528	8.48659	8.00779	8.30448	0.26424
WP_019748293.1	HG717_RS13300	acyl-CoA thioesterase II	8.24508	8.26386	8.13408	8.25396	7.89669	8.15874	0.155606
WP_256279814.1	HG717_RS13305	hypothetical protein	4.86666	5.03191	5.00741	5.05807	5.05131	5.00307	0.078756
WP_019748291.1	HG717_RS13310	acyl-CoA thioesterase II	7.68909	7.75621	7.61721	7.43808	7.48187	7.59649	0.134857
WP_070386655.1	HG717_RS13320	RidA family protein	8.3899	8.23296	8.16995	7.91374	8.23316	8.18794	0.173471
WP_003943338.1	HG717_RS13325	pyridoxal 5'-phosphate synthase lyase subunit PdxS	7.3935	7.4808	7.44586	7.65304	7.43269	7.48118	0.101024
WP_042951805.1	HG717_RS13330	NUDIX domain-containing protein	6.40799	6.71773	6.49792	6.51403	6.22915	6.47336	0.177402
WP_003943332.1	HG717_RS13335	glycosyltransferase family 4 protein	7.17386	7.15055	7.11357	7.06092	7.0285	7.10548	0.0605895
WP_007732919.1	HG717_RS13340	phosphatidylinositol mannoside acyltransferase	7.83645	7.65276	7.65088	7.78727	7.78461	7.74239	0.085223
WP_042951804.1	HG717_RS13345	phosphatidylinositol phosphate synthase	6.83197	6.73163	6.58639	6.85995	6.49552	6.70109	0.157093
WP_019748284.1	HG717_RS13350	HIT domain-containing protein	6.39417	6.37943	6.34261	6.54715	6.78734	6.49014	0.183584
WP_007732914.1	HG717_RS13355	threonine--tRNA ligase	11.1503	11.114	11.1124	10.9901	11.0355	11.0805	0.065612
WP_029255280.1	HG717_RS13360	TIGR02611 family protein	3.59698	3.43238	3.0976	3.48027	3.40625	3.40269	0.185566
WP_060938508.1	HG717_RS13400	GH1 family beta-glucosidase	6.88907	6.54933	6.62595	6.23107	6.34086	6.52726	0.256713
WP_182261909.1	HG717_RS13405	MFS transporter	5.52659	5.59149	4.95139	5.46847	5.65567	5.43872	0.281292
WP_003942603.1	HG717_RS13410	N-acetyltransferase	6.99251	6.89071	6.54984	6.57475	7.24182	6.84992	0.292122
WP_019748277.1	HG717_RS13415	cell division protein ZapE	9.24413	9.49424	9.59839	9.66159	9.60665	9.521	0.16618
WP_182261908.1	HG717_RS13420	pyrimidine reductase family protein	5.25729	4.89912	4.95294	4.64472	5.19334	4.98948	0.245784
WP_019748275.1	HG717_RS13425	alpha/beta hydrolase	6.21594	6.01979	5.71022	5.88651	5.76839	5.92017	0.203503
WP_182261907.1	HG717_RS13430	glycosyltransferase family 87 protein	6.06535	6.09401	5.97229	6.39487	6.11972	6.12925	0.158593
WP_003942631.1	HG717_RS13435	peptide-methionine (R)-S-oxide reductase MsrB	9.5461	9.3198	9.23689	9.26863	9.36239	9.34676	0.12133
WP_182261923.1	HG717_RS13455	molybdopterin guanine dinucleotide-containing S/N-oxide reductase	7.26774	7.25985	7.16201	7.30314	7.12813	7.22418	0.0749905
WP_019748269.1	HG717_RS13460	hydrogen peroxide-dependent heme synthase	9.62297	9.54825	9.59368	9.70651	9.65489	9.62526	0.0600249
WP_182261906.1	HG717_RS13465	protoporphyrinogen oxidase	7.5136	7.54348	7.57384	7.31254	7.44954	7.4786	0.103595
WP_019748266.1	HG717_RS13475	DUF3000 domain-containing protein	8.38074	8.61895	8.47859	8.3284	8.58201	8.47774	0.125024
WP_019748265.1	HG717_RS13480	wax ester/triacylglycerol synthase family O-acyltransferase	5.05931	4.42025	4.7579	3.46583	4.64564	4.46979	0.606601
WP_029255272.1	HG717_RS13485	ribonuclease D	8.77318	8.78403	8.71523	8.67052	8.89319	8.76723	0.0840264
WP_003942598.1	HG717_RS13490	thiolase family protein	10.03	10.0514	9.89744	10.0494	10.1707	10.0398	0.09712
WP_182261905.1	HG717_RS13495	3-hydroxyacyl-CoA dehydrogenase NAD-binding domain-containing protein	10.6054	10.7163	10.8433	10.8084	10.8026	10.7552	0.0959095
WP_182261904.1	HG717_RS13500	GMC oxidoreductase	8.65305	8.6679	8.45275	8.6181	8.55867	8.59009	0.0875411
WP_080910864.1	HG717_RS13505	TetR/AcrR family transcriptional regulator	6.52169	6.24247	6.44035	6.0838	5.96634	6.25093	0.233554
WP_020969505.1	HG717_RS13510	iron-siderophore ABC transporter substrate-binding protein	8.48968	8.78435	8.29477	8.41592	8.5101	8.49896	0.180449
WP_222671314.1	HG717_RS13515	sugar porter family MFS transporter	6.8454	6.82849	6.39011	6.64379	7.09183	6.75992	0.260965
WP_182261902.1	HG717_RS13520	1-deoxy-D-xylulose-5-phosphate synthase	9.72697	9.7245	9.55975	9.71457	9.67934	9.68102	0.0704225
WP_019748258.1	HG717_RS13525	glutaminase A	5.89448	5.87158	6.07317	5.23608	5.97049	5.80916	0.329899
WP_019748257.1	HG717_RS13530	SIMPL domain-containing protein	5.27258	5.61354	5.10545	5.39714	5.34172	5.34608	0.185383
WP_019748256.1	HG717_RS13535	MDR family MFS transporter	5.67254	5.81942	5.28965	4.97647	5.38152	5.42792	0.330978
WP_182261901.1	HG717_RS13545	class I SAM-dependent RNA methyltransferase	6.94993	6.81679	6.54137	6.95587	6.65101	6.783	0.183507
WP_007732857.1	HG717_RS13550	APC family permease	6.40246	6.44591	6.10739	6.02325	6.30447	6.25669	0.184472
WP_019748254.1	HG717_RS13555	TrkA family potassium uptake protein	8.58235	8.40959	8.44619	8.43725	8.41007	8.45709	0.0718834
WP_003942632.1	HG717_RS13560	TrkA family potassium uptake protein	8.82131	8.60933	8.7272	8.53196	8.80415	8.69879	0.125255
WP_019748253.1	HG717_RS13565	GNAT family N-acetyltransferase	11.0669	11.0359	10.9543	11.3939	11.3091	11.152	0.189049
WP_003942613.1	HG717_RS13575	OB-fold nucleic acid binding domain-containing protein	7.63401	7.39213	7.72915	7.5274	7.12148	7.48083	0.2368
WP_042951781.1	HG717_RS13580	alpha/beta fold hydrolase	10.2135	10.5142	10.6093	10.5577	10.6025	10.4994	0.164339
WP_080910837.1	HG717_RS13585	DUF3710 domain-containing protein	8.57434	8.62689	8.53914	8.65578	8.66655	8.61254	0.0544051
WP_003942635.1	HG717_RS13590	dUTP diphosphatase	8.57607	8.56806	8.03961	8.39898	8.32983	8.38251	0.219388
WP_019748248.1	HG717_RS13595	DUF3093 domain-containing protein	8.48409	8.86957	8.6766	8.60169	8.60009	8.64641	0.142484
WP_003942593.1	HG717_RS13600	DUF4193 domain-containing protein	8.67482	8.62418	8.81708	8.78772	8.76738	8.73424	0.0813386
WP_003942618.1	HG717_RS13605	envelope integrity protein Cei	8.09402	7.60051	7.98709	7.8608	7.60477	7.82944	0.222894
WP_182261900.1	HG717_RS13610	inositol monophosphatase family protein	7.31238	7.45639	7.82757	7.42217	7.1754	7.43878	0.243458
WP_007732834.1	HG717_RS13615	polyphosphate--glucose phosphotransferase	8.70321	8.97633	8.69832	8.8866	8.83754	8.8204	0.120028
WP_182261899.1	HG717_RS13625	tyrosine-protein phosphatase	5.15839	4.7975	3.71822	5.13082	4.95622	4.75223	0.596056
WP_003943778.1	HG717_RS13630	cation:proton antiporter	5.38948	5.26865	5.51555	5.07209	5.65975	5.3811	0.22579
WP_021344116.1	HG717_RS13635	cation:proton antiporter regulatory subunit	8.20112	8.09705	8.17451	7.92711	8.31481	8.14292	0.143711
WP_020969495.1	HG717_RS13640	DUF952 domain-containing protein	5.82763	6.14065	6.07432	6.16634	5.75354	5.9925	0.189173
WP_003942643.1	HG717_RS13645	hypothetical protein	7.78409	7.84915	7.41856	8.33709	8.59266	7.99631	0.466971
WP_020907558.1	HG717_RS13650	DEAD/DEAH box helicase	8.21311	8.05497	8.05335	8.13902	8.12436	8.11696	0.0664728
WP_020907556.1	HG717_RS13655	YihY/virulence factor BrkB family protein	3.89295	4.48319	3.35087	4.03508	3.86886	3.92619	0.405426
WP_003942602.1	HG717_RS13660	DUF3039 domain-containing protein	8.30698	8.26021	8.01079	8.40253	8.32445	8.26099	0.148979
WP_182261898.1	HG717_RS13665	DUF3099 domain-containing protein	6.86003	7.22567	6.66358	6.10834	6.4195	6.65542	0.424874
WP_019748236.1	HG717_RS13670	methyltransferase	9.26431	9.28295	9.23554	9.26643	9.14537	9.23892	0.0550091
WP_003942639.1	HG717_RS13675	sigma-70 family RNA polymerase sigma factor	9.70806	9.52691	9.42723	9.51803	9.59104	9.55425	0.103929
WP_060938493.1	HG717_RS13680	bifunctional GNAT family N-acetyltransferase/acetate--CoA ligase family protein	9.90017	10.0194	9.7298	9.82774	10.0075	9.89691	0.12242
WP_019748234.1	HG717_RS13685	acetoin utilization protein AcuC	9.7955	9.49534	9.52297	9.48168	9.70538	9.60017	0.141609
WP_003942150.1	HG717_RS13690	metal-dependent transcriptional regulator	11.1486	11.2343	10.9858	11.0291	11.0357	11.0867	0.102104
WP_019748233.1	HG717_RS13695	UDP-glucose 4-epimerase GalE	9.42322	9.67368	9.50261	9.48055	9.46186	9.50838	0.0968896
WP_041814972.1	HG717_RS13705	sensor domain-containing protein	7.26791	7.64101	7.70871	7.60803	7.60836	7.5668	0.172055
WP_003942198.1	HG717_RS13710	proteasome assembly chaperone family protein	8.8345	8.45374	8.23468	8.4465	8.78382	8.55065	0.252494
WP_019748230.1	HG717_RS13715	alpha/beta fold hydrolase	5.84517	5.54663	5.53012	5.50287	5.35841	5.55664	0.177653
WP_020907550.1	HG717_RS13720	RNA helicase	8.31052	8.25173	8.17803	8.15239	8.27779	8.23409	0.0668593
WP_019748228.1	HG717_RS13725	DUF5997 family protein	6.35218	5.94774	6.35131	6.65623	6.33159	6.32781	0.251733
WP_133727994.1	HG717_RS13730	LysR substrate-binding domain-containing protein	6.70981	6.90862	6.70035	6.69128	6.77614	6.75724	0.0909797
WP_029255252.1	HG717_RS13745	hypothetical protein	2.01687	1.67467	1.77951	2.73442	1.93976	2.02905	0.41639
WP_060938488.1	HG717_RS13750	FAD-binding oxidoreductase	6.84251	6.93964	6.3854	6.46397	6.57452	6.64121	0.24025
WP_020907545.1	HG717_RS13755	hydrogen peroxide-inducible genes activator	7.11209	7.41714	7.33141	7.21949	7.19544	7.25511	0.119749
WP_003942122.1	HG717_RS13765	carboxymuconolactone decarboxylase family protein	6.57417	6.57711	6.74355	6.32381	6.05211	6.45415	0.270141
WP_003942237.1	HG717_RS13770	PhzF family phenazine biosynthesis protein	9.63583	9.59004	9.76545	9.94185	9.74819	9.73627	0.136683
WP_019748222.1	HG717_RS13775	hypothetical protein	5.49663	5.96099	5.59065	5.83341	5.78599	5.73353	0.187753
WP_007732799.1	HG717_RS13780	hypothetical protein	6.95342	7.51916	6.93921	7.23395	6.52175	7.0335	0.371898
WP_222671316.1	HG717_RS13785	aspartate aminotransferase family protein	10.7096	10.8871	10.8408	10.8632	10.8374	10.8276	0.0689138
WP_020907542.1	HG717_RS13790	DUF2322 family protein	7.77499	8.23612	7.7729	7.34004	7.31643	7.68809	0.378931
WP_047889277.1	HG717_RS13800	ATP-dependent RNA helicase HrpA	9.20706	9.22239	9.01648	9.06112	9.13233	9.12788	0.0895654
WP_020907539.1	HG717_RS13805	transcriptional regulator NrdR	7.40316	7.22132	7.56907	7.25806	7.26902	7.34413	0.143365
WP_020723648.1	HG717_RS13815	transcriptional repressor LexA	7.04281	6.98409	6.78053	6.90596	6.88472	6.91962	0.100103
WP_019748214.1	HG717_RS13820	acyl-CoA dehydrogenase family protein	7.0257	6.98289	6.71989	6.66628	6.66764	6.81248	0.177077
WP_020907537.1	HG717_RS13825	uracil-xanthine permease family protein	7.44941	8.13339	8.41306	8.303	8.49029	8.15783	0.418094
WP_182261598.1	HG717_RS13830	putative PEP-binding protein	9.08686	8.84702	8.54171	8.97046	8.96287	8.88178	0.20818
WP_020969481.1	HG717_RS13835	DeoR/GlpR family DNA-binding transcription regulator	6.8977	6.70111	6.7035	6.71166	6.58717	6.72023	0.111713
WP_021344070.1	HG717_RS13840	1-phosphofructokinase family hexose kinase	6.59137	6.79728	5.80474	6.37488	6.93035	6.49972	0.441863
WP_182261600.1	HG717_RS13845	fructose-specific PTS transporter subunit EIIC	7.94614	8.09918	7.85073	7.97688	7.72542	7.91967	0.140253
WP_003942144.1	HG717_RS13850	HPr family phosphocarrier protein	6.37647	6.48489	6.53455	7.0054	7.58008	6.79628	0.499943
WP_259349091.1	HG717_RS13855	esterase family protein	4.1015	3.88831	4.06723	4.28516	4.14769	4.09798	0.143548
WP_020907531.1	HG717_RS13860	hypothetical protein	4.6188	4.80672	4.53341	4.16698	4.41477	4.50814	0.238296
WP_003942213.1	HG717_RS13865	GTPase HflX	8.29194	8.28444	8.26602	8.42818	8.19698	8.29351	0.0841024
WP_080910529.1	HG717_RS13870	diaminopimelate epimerase	10.0198	10.0484	10.1804	10.005	10.0831	10.0673	0.0698784
WP_019748205.1	HG717_RS13875	class F sortase	4.68997	4.82641	4.93639	4.60771	4.44424	4.70094	0.190975
WP_019748204.1	HG717_RS13880	tRNA (adenosine(37)-N6)-dimethylallyltransferase MiaA	7.13511	7.16849	6.57331	6.94082	6.87041	6.93763	0.239559
WP_182261602.1	HG717_RS13885	class III extradiol dioxygenase subunit B-like domain-containing protein	6.5584	7.01292	6.7973	7.00947	7.06888	6.88939	0.212091
WP_182261603.1	HG717_RS13890	DUF349 domain-containing protein	10.8104	10.8745	10.6877	10.6116	10.7878	10.7544	0.104315
WP_020907525.1	HG717_RS13895	hypothetical protein	8.39749	8.6186	8.2637	8.54104	7.94036	8.35224	0.267451
WP_020907524.1	HG717_RS13900	tRNA (N6-isopentenyl adenosine(37)-C2)-methylthiotransferase MiaB	8.10053	8.19801	8.27927	8.1079	8.01246	8.13964	0.102
WP_007735175.1	HG717_RS13905	glutamate ABC transporter ATP-binding protein GluA	10.2538	10.1387	10.145	10.2453	10.2068	10.1979	0.054197
WP_020907523.1	HG717_RS13910	glutamate ABC transporter substrate-binding protein	10.4683	10.6553	10.535	10.7916	10.7069	10.6314	0.130235
WP_019748198.1	HG717_RS13915	amino acid ABC transporter permease	7.55109	7.6177	7.63043	7.6514	7.79752	7.64963	0.0907911
WP_007735172.1	HG717_RS13920	amino acid ABC transporter permease	7.84667	8.05537	7.89885	8.02727	7.86216	7.93806	0.0966565
WP_020907522.1	HG717_RS13925	recombination regulator RecX	6.44194	6.58808	6.3381	6.46216	6.43499	6.45305	0.0894134
WP_007735170.1	HG717_RS13930	recombinase RecA	13.6482	13.7567	13.6818	13.9055	13.6668	13.7318	0.105469
WP_003942185.1	HG717_RS13935	DUF3046 domain-containing protein	7.71006	7.96067	7.76153	7.9496	7.26526	7.72943	0.282315
WP_021333599.1	HG717_RS13940	glycosyltransferase	6.3544	6.42755	6.16909	6.23472	6.07557	6.25227	0.14107
WP_084326616.1	HG717_RS13945	glycerol-3-phosphate dehydrogenase/oxidase	8.46077	8.44164	8.33774	8.56117	8.34804	8.42987	0.091538
WP_019748192.1	HG717_RS13950	TetR/AcrR family transcriptional regulator	8.14768	8.26533	8.01846	8.33565	8.02897	8.15922	0.140801
WP_182261604.1	HG717_RS13955	PIG-L deacetylase family protein	4.49286	4.66746	4.34815	4.29935	4.17751	4.39707	0.188702
WP_003942133.1	HG717_RS13960	hypothetical protein	1.95895	2.63396	3.06354	2.56127	1.93656	2.43085	0.481032
WP_019748189.1	HG717_RS13965	biotin transporter BioY	4.73264	4.10838	5.00686	5.26209	5.49809	4.92161	0.536792
WP_070797201.1	HG717_RS13970	energy-coupling factor ABC transporter ATP-binding protein	7.5112	7.40407	7.44118	7.48502	7.37589	7.44347	0.0557651
WP_021344054.1	HG717_RS13980	hypothetical protein	7.69227	7.35221	7.28595	7.27569	7.48048	7.41732	0.174029
WP_003942098.1	HG717_RS13985	phage shock protein PspA	12.4334	12.2269	12.4007	12.3163	12.2735	12.3301	0.0861503
WP_003942191.1	HG717_RS13990	helix-turn-helix domain-containing protein	4.11092	2.11772	4.09219	1.55086	2.17558	2.80945	1.20453
WP_021333594.1	HG717_RS13995	CinA family protein	4.8986	5.52072	5.30189	5.31486	6.12246	5.43171	0.44715
WP_003942125.1	HG717_RS14000	CDP-diacylglycerol--glycerol-3-phosphate 3-phosphatidyltransferase	7.12081	6.60805	6.83687	6.64367	6.72972	6.78782	0.206008
WP_019748183.1	HG717_RS14005	amino-acid N-acetyltransferase	7.05415	6.9222	7.02693	7.32078	7.03524	7.07186	0.148354
WP_020907517.1	HG717_RS14010	YciI family protein	9.17721	8.97043	9.16877	9.34815	9.21408	9.17573	0.135461
WP_019748181.1	HG717_RS14015	TerC family protein	6.86662	6.96593	6.88411	6.47154	6.86924	6.81149	0.194336
WP_182261605.1	HG717_RS14020	DNA translocase FtsK	9.03876	9.07076	9.07305	9.05472	9.07904	9.06327	0.0163881
WP_182261606.1	HG717_RS14025	TIGR03085 family metal-binding protein	6.32956	6.4971	5.86702	6.40059	5.8636	6.19158	0.303716
WP_019748179.1	HG717_RS14030	ribonuclease J	11.8993	11.8666	11.8156	12.0175	12.0065	11.9211	0.0882652
WP_003942142.1	HG717_RS14035	4-hydroxy-tetrahydrodipicolinate synthase	11.945	12.0187	12.0738	12.0664	11.9631	12.0134	0.0585114
WP_222671317.1	HG717_RS14040	FAD-dependent thymidylate synthase	8.4696	8.52038	8.34087	8.69671	8.43416	8.49234	0.131718
WP_019748177.1	HG717_RS14045	toxin-antitoxin system HicB family antitoxin	10.6471	10.6477	10.4463	10.4673	10.6517	10.572	0.105429
WP_020907512.1	HG717_RS14050	SRPBCC family protein	7.99008	8.11965	8.04075	8.1868	8.10426	8.08831	0.075577
WP_044480360.1	HG717_RS14055	response regulator transcription factor	4.39853	3.78308	3.52505	2.55822	2.86013	3.425	0.734227
WP_003942165.1	HG717_RS14060	NADH-quinone oxidoreductase subunit A	5.93705	4.34716	4.55671	4.08772	4.61729	4.70919	0.717044
WP_003942234.1	HG717_RS14065	NADH-quinone oxidoreductase subunit B family protein	6.02156	5.76271	5.24168	5.12166	5.19698	5.46892	0.399347
WP_020907509.1	HG717_RS14070	NADH-quinone oxidoreductase subunit C	7.27024	7.41148	6.62912	7.11448	6.9026	7.06558	0.308621
WP_019748173.1	HG717_RS14075	NADH dehydrogenase (quinone) subunit D	5.86802	6.15062	5.68056	5.84417	5.99329	5.90733	0.17574
WP_222671318.1	HG717_RS14080	NADH-quinone oxidoreductase subunit NuoE	4.90924	4.70817	4.40035	4.07454	4.34823	4.48811	0.325611
WP_019748171.1	HG717_RS14085	NADH-quinone oxidoreductase subunit NuoF	4.35317	4.73798	4.64057	4.70321	4.47877	4.58274	0.162381
WP_182261608.1	HG717_RS14090	NADH-quinone oxidoreductase subunit G	5.03422	5.2365	4.94015	4.96712	4.96084	5.02777	0.121908
WP_182261609.1	HG717_RS14095	NADH-quinone oxidoreductase subunit NuoH	3.83205	4.26865	2.74146	4.2847	4.22142	3.86965	0.657541
WP_182261610.1	HG717_RS14100	NADH-quinone oxidoreductase subunit NuoI	4.23036	4.50426	3.86935	4.44044	4.15639	4.24016	0.252229
[truncated: 2,818 more rows]

## Sheet: ratio
	Genome	Core chromosome	HGT	Extrachromosomal	HGTi
Number of protein encoding genes (A)	7144	5652	1492	941	551
Number of LC-MS/MS identified proteins (B)	4817	4050	758	499	259
Ratio of B/A in %	0.674272	0.716561	0.508043	0.530287	0.470054
