# Supplementary material for: Genomic and proteomic analyses of the maize root isolate Rhodococcus erythropolis NI86/21 reveal extensive genome plasticity and parallel evolution of herbicide degradation
Source: Appl Environ Microbiol. 2026 Jan 28;92(2):e02407-25. doi: 10.1128/aem.02407-25 (PMC12915292; doi:10.1128/aem.02407-25)
Supplement: Table S6 — Ribosomal proteins of NI86/21. [file aem.02407-25-s0007.xlsx]

## Sheet: Munka1
Supplementary Table 6. Ribosome-associated and ribosomal protein-encoding genes identified in R. erythropolis NI86/21.
Contig	Start	Stop	RefSeq	GenBank	Product	In Proteome
NZ_JABBPH010000001.1	36780	39858	WP_222671111.1	HG717_RS00185	non-ribosomal peptide synthetase	WP_222671111.1
NZ_JABBPH010000001.1	108212	108719	WP_080572315.1	HG717_RS38780	50S ribosomal protein L11 methyltransferase	N/A
NZ_JABBPH010000001.1	1206240	1206498	WP_003946414.1	HG717_RS05945	30S ribosomal protein S18	WP_003946414.1
NZ_JABBPH010000001.1	1206507	1206813	WP_182260961.1	HG717_RS05950	30S ribosomal protein S14	N/A
NZ_JABBPH010000001.1	1206815	1206980	WP_019744734.1	HG717_RS05955	50S ribosomal protein L33	N/A
NZ_JABBPH010000001.1	1206984	1207221	WP_020908631.1	HG717_RS05960	50S ribosomal protein L28	N/A
NZ_JABBPH010000001.1	1207325	1208579	WP_021345156.1	HG717_RS05965	ribosome hibernation factor-recruiting GTPase MRF	N/A
NZ_JABBPH010000001.1	1208575	1208830	WP_003946367.1	HG717_RS05970	type B 50S ribosomal protein L31	N/A
NZ_JABBPH010000001.1	1208829	1209003	WP_007727540.1	HG717_RS05975	50S ribosomal protein L32	N/A
NZ_JABBPH010000001.1	1283158	1283767	WP_020908579.1	HG717_RS06360	50S ribosomal protein L25/general stress protein Ctc	WP_020908579.1
NZ_JABBPH010000001.1	1733194	1733431	WP_003941310.1	HG717_RS08385	50S ribosomal protein L31	WP_003941310.1
NZ_JABBPH010000001.1	1899519	1899831	WP_003944533.1	HG717_RS09115	50S ribosomal protein L21	WP_003944533.1
NZ_JABBPH010000001.1	1899873	1900143	WP_003944532.1	HG717_RS09120	50S ribosomal protein L27	WP_003944532.1
NZ_JABBPH010000001.1	1925497	1925944	WP_003944502.1	HG717_RS09240	ribosome silencing factor	WP_003944502.1
NZ_JABBPH010000001.1	1933230	1933491	WP_003944567.1	HG717_RS09275	30S ribosomal protein S20	WP_003944567.1
NZ_JABBPH010000001.1	2236811	2252966	WP_182262364.1	HG717_RS10745	non-ribosomal peptide synthetase	N/A
NZ_JABBPH010000001.1	2285431	2317249	WP_222671293.1	HG717_RS10930	non-ribosomal peptide synthetase	WP_222671293.1
NZ_JABBPH010000001.1	2327495	2354327	WP_222671295.1	HG717_RS10965	non-ribosomal peptide synthase/polyketide synthase	WP_222671295.1
NZ_JABBPH010000001.1	2422714	2424202	WP_019748632.1	HG717_RS11290	30S ribosomal protein S1	WP_019748632.1
NZ_JABBPH010000001.1	2442197	2442392	WP_003944043.1	HG717_RS11380	50S ribosomal protein L35	WP_003944043.1
NZ_JABBPH010000001.1	2442455	2442845	WP_019748616.1	HG717_RS11385	50S ribosomal protein L20	WP_019748616.1
NZ_JABBPH010000001.1	2490906	2492334	WP_182261229.1	HG717_RS11600	ribosome biogenesis GTPase Der	WP_182261229.1
NZ_JABBPH010000001.1	2629544	2656121	WP_222671307.1	HG717_RS12255	non-ribosomal peptide synthase/polyketide synthase	WP_222671307.1
NZ_JABBPH010000001.1	2727179	2741489	WP_182261179.1	HG717_RS12565	non-ribosomal peptide synthetase	WP_182261179.1
NZ_JABBPH010000001.1	3072428	3084890	WP_259349096.1	HG717_RS14190	non-ribosomal peptide synthetase	WP_259349096.1
NZ_JABBPH010000001.1	3140130	3140400	WP_003942254.1	HG717_RS14470	30S ribosomal protein S15	WP_003942254.1
NZ_JABBPH010000001.1	3147828	3148308	WP_003942248.1	HG717_RS14515	30S ribosome-binding factor RbfA	WP_003942248.1
NZ_JABBPH010000001.1	3154330	3154951	WP_182261064.1	HG717_RS14545	ribosome maturation factor RimP	WP_182261064.1
NZ_JABBPH010000001.1	3238966	3239524	WP_003942777.1	HG717_RS14960	ribosome recycling factor	WP_003942777.1
NZ_JABBPH010000001.1	3241476	3242358	WP_113682954.1	HG717_RS14975	30S ribosomal protein S2	WP_113682954.1
NZ_JABBPH010000001.1	3263185	3263527	WP_222671331.1	HG717_RS15080	50S ribosomal protein L19	WP_222671331.1
NZ_JABBPH010000001.1	3274902	3275475	WP_020969330.1	HG717_RS15135	ribosome maturation factor RimM	WP_020969330.1
NZ_JABBPH010000001.1	3275728	3276199	WP_222671332.1	HG717_RS15145	30S ribosomal protein S16	WP_222671332.1
NZ_JABBPH010000001.1	3292002	3292185	WP_007729318.1	HG717_RS15210	50S ribosomal protein L32	WP_007729318.1
NZ_JABBPH010000001.1	3302802	3302994	WP_003942669.1	HG717_RS15250	50S ribosomal protein L28	WP_003942669.1
NZ_JABBPH010000001.1	3642447	3642522	WP_022597109.1	HG717_RS38845	50S ribosomal protein bL37	N/A
NZ_JABBPH010000001.1	3647108	3648146	WP_084326448.1	HG717_RS16980	ribosome small subunit-dependent GTPase A	WP_084326448.1
NZ_JABBPH010000001.1	3658144	3658825	WP_003940893.1	HG717_RS17025	ribosome hibernation-promoting factor%2C HPF/YfiA family	WP_003940893.1
NZ_JABBPH010000001.1	3908122	3908617	WP_020906927.1	HG717_RS18205	ribosomal protein S18-alanine N-acetyltransferase	WP_020906927.1
NZ_JABBPH010000001.1	3920267	3920780	WP_019747567.1	HG717_RS18270	30S ribosomal protein S9	WP_019747567.1
NZ_JABBPH010000001.1	3920776	3921220	WP_019747566.1	HG717_RS18275	50S ribosomal protein L13	WP_019747566.1
NZ_JABBPH010000001.1	3937553	3938111	WP_020906897.1	HG717_RS18340	50S ribosomal protein L17	WP_020906897.1
NZ_JABBPH010000001.1	3939322	3939928	WP_003940769.1	HG717_RS18350	30S ribosomal protein S4	WP_003940769.1
NZ_JABBPH010000001.1	3939950	3940364	WP_003940683.1	HG717_RS18355	30S ribosomal protein S11	WP_003940683.1
NZ_JABBPH010000001.1	3940363	3940738	WP_003940834.1	HG717_RS18360	30S ribosomal protein S13	WP_003940834.1
NZ_JABBPH010000001.1	3940988	3941102	WP_003938068.1	HG717_RS18365	50S ribosomal protein L36	WP_003938068.1
NZ_JABBPH010000001.1	3944643	3945087	WP_019747555.1	HG717_RS18390	50S ribosomal protein L15	WP_019747555.1
NZ_JABBPH010000001.1	3945089	3945269	WP_003940751.1	HG717_RS18395	50S ribosomal protein L30	WP_003940751.1
NZ_JABBPH010000001.1	3945268	3945940	WP_003940718.1	HG717_RS18400	30S ribosomal protein S5	WP_003940718.1
NZ_JABBPH010000001.1	3945971	3946379	WP_003940996.1	HG717_RS18405	50S ribosomal protein L18	WP_003940996.1
NZ_JABBPH010000001.1	3946380	3946920	WP_003940970.1	HG717_RS18410	50S ribosomal protein L6	WP_003940970.1
NZ_JABBPH010000001.1	3946934	3947333	WP_003940873.1	HG717_RS18415	30S ribosomal protein S8	WP_003940873.1
NZ_JABBPH010000001.1	3947785	3947971	WP_003940698.1	HG717_RS18420	type Z 30S ribosomal protein S14	WP_003940698.1
NZ_JABBPH010000001.1	3947975	3948542	WP_003940924.1	HG717_RS18425	50S ribosomal protein L5	WP_003940924.1
NZ_JABBPH010000001.1	3948543	3948861	WP_003941019.1	HG717_RS18430	50S ribosomal protein L24	WP_003941019.1
NZ_JABBPH010000001.1	3948860	3949229	WP_003940951.1	HG717_RS18435	50S ribosomal protein L14	WP_003940951.1
NZ_JABBPH010000001.1	3949586	3949868	WP_003941020.1	HG717_RS18440	30S ribosomal protein S17	WP_003941020.1
NZ_JABBPH010000001.1	3949864	3950101	WP_003940734.1	HG717_RS18445	50S ribosomal protein L29	WP_003940734.1
NZ_JABBPH010000001.1	3950100	3950517	WP_003940899.1	HG717_RS18450	50S ribosomal protein L16	WP_003940899.1
NZ_JABBPH010000001.1	3950520	3951327	WP_003941003.1	HG717_RS18455	30S ribosomal protein S3	WP_003941003.1
NZ_JABBPH010000001.1	3951326	3951731	WP_003940717.1	HG717_RS18460	50S ribosomal protein L22	WP_003940717.1
NZ_JABBPH010000001.1	3951727	3952009	WP_003940820.1	HG717_RS18465	30S ribosomal protein S19	WP_003940820.1
NZ_JABBPH010000001.1	3952022	3952859	WP_003940895.1	HG717_RS18470	50S ribosomal protein L2	WP_003940895.1
NZ_JABBPH010000001.1	3952898	3953204	WP_003940990.1	HG717_RS18475	50S ribosomal protein L23	WP_003940990.1
NZ_JABBPH010000001.1	3953200	3953875	WP_003940723.1	HG717_RS18480	50S ribosomal protein L4	WP_003940723.1
NZ_JABBPH010000001.1	3953871	3954528	WP_003940826.1	HG717_RS18485	50S ribosomal protein L3	WP_003940826.1
NZ_JABBPH010000001.1	3954545	3954851	WP_003938093.1	HG717_RS18490	30S ribosomal protein S10	WP_003938093.1
NZ_JABBPH010000001.1	3964595	3976763	WP_222671470.1	HG717_RS18540	non-ribosomal peptide synthetase	WP_222671470.1
NZ_JABBPH010000001.1	3977030	4006754	WP_222671471.1	HG717_RS18545	non-ribosomal peptide synthase/polyketide synthase	WP_222671471.1
NZ_JABBPH010000001.1	4006912	4027636	WP_261779172.1	HG717_RS18550	non-ribosomal peptide synthase/polyketide synthase	WP_261779172.1
NZ_JABBPH010000001.1	4107279	4107750	WP_003941856.1	HG717_RS18920	30S ribosomal protein S7	WP_003941856.1
NZ_JABBPH010000001.1	4107749	4108124	WP_003941908.1	HG717_RS18925	30S ribosomal protein S12	WP_003941908.1
NZ_JABBPH010000001.1	4154385	4154772	WP_003941857.1	HG717_RS19130	50S ribosomal protein L7/L12	WP_003941857.1
NZ_JABBPH010000001.1	4154850	4155423	WP_182261697.1	HG717_RS19135	50S ribosomal protein L10	WP_182261697.1
NZ_JABBPH010000001.1	4156686	4157406	WP_003941982.1	HG717_RS19145	50S ribosomal protein L1	WP_003941982.1
NZ_JABBPH010000001.1	4157515	4157950	WP_003941896.1	HG717_RS19150	50S ribosomal protein L11	WP_003941896.1
NZ_JABBPH010000001.1	4160771	4160939	WP_003941903.1	HG717_RS19180	50S ribosomal protein L33	WP_003941903.1
NZ_JABBPH010000001.1	4231455	4231557	WP_003402602.1	HG717_RS19575	30S ribosomal protein bS22	N/A
NZ_JABBPH010000002.1	537363	537819	WP_003941243.1	HG717_RS24660	50S ribosomal protein L9	WP_003941243.1
NZ_JABBPH010000002.1	537837	538080	WP_003941245.1	HG717_RS24665	30S ribosomal protein S18	WP_003941245.1
NZ_JABBPH010000002.1	538708	538996	WP_003941237.1	HG717_RS24675	30S ribosomal protein S6	WP_003941237.1
NZ_JABBPH010000002.1	736734	736878	WP_003942540.1	HG717_RS25545	50S ribosomal protein L34	WP_003942540.1
NZ_JABBPH010000002.1	1054580	1055666	WP_182261969.1	HG717_RS26915	ribosome small subunit-dependent GTPase A	WP_182261969.1
NZ_JABBPH010000002.1	1377341	1381235	WP_003941141.1	HG717_RS28485	Pls/PosA family non-ribosomal peptide synthetase	WP_003941141.1
NZ_JABBPH010000002.1	1383639	1383942	WP_252858595.1	HG717_RS28495	ribosomal protein L7/L12	WP_252858595.1
NZ_JABBPH010000002.1	1756591	1773280	WP_222671667.1	HG717_RS30280	non-ribosomal peptide synthetase	WP_222671667.1
